# Supplementary material for: MicroRNA roles in signalling during lactation: an insight from differential expression, time course and pathway analyses of deep sequence data
Source: Sci Rep. 2017 Mar 20;7:44605. doi: 10.1038/srep44605 (PMC5357959; doi:10.1038/srep44605)
Supplement: Supplementary Table S1 [file srep44605-s2.xls]

## Sheet: Table S1_Mapping statistics
Table S1. Mapping statistics of miRNA-Seq reads
		Reads after adatptor trimming,	Mapped reads
		size selection and	(Reads mapping to >5					Filtered mapped	Unmapped
Sample	fastq raw reads	phred score selection	positions were discarded)	tRNA	rRNA	snRNA	snoRNA	reads (miRNA)	reads	%Mapped reads	%Unmapped reads	%tRNA	%rRNA	%snRNA	%snoRNA
Total	680357095	337971128	278209519	35582642	1899245	128563	964714	239634355	55118634	82.32	16.31	10.8571	0.599063	0.0385145	0.278976
42-D1	4919405	2056639	1729671	174440	5140	1022	6866	1542203	298954	84.1018	14.536	8.4818	0.249922	0.0496927	0.333846
42-D130	9636920	3650943	3024230	145524	13385	4261	30470	2830590	583962	82.8342	15.9948	3.98593	0.366618	0.11671	0.834579
42-D170	10922236	4529661	3638130	246982	33348	739	5047	3352014	824180	80.3179	18.1952	5.45255	0.736214	0.0163147	0.111421
42-D290	14925308	6829009	5455818	497573	39231	12108	66524	4840382	1282492	79.8918	18.7801	7.28617	0.574476	0.177302	0.974138
42-D30	15226846	8753760	7584077	514581	27066	1001	9094	7032335	1092068	86.6379	12.4754	5.8784	0.309193	0.0114351	0.103887
42-D7	12645661	5311554	4528220	625473	8548	636	3196	3890367	729119	85.2523	13.727	11.7757	0.160932	0.0119739	0.0601707
42-D70	21730250	11828797	10133895	674062	36106	1795	12535	9409397	1541677	85.6714	13.0333	5.69848	0.305238	0.0151748	0.10597
45-D130	9181879	5678831	4433326	1149311	18283	626	4813	3260293	1174255	78.0676	20.6778	20.2385	0.32195	0.0110234	0.0847534
45-D170	10123037	6453053	5323655	505919	21333	694	7000	4788709	1071086	82.4982	16.5981	7.83999	0.330588	0.0107546	0.108476
45-D230	11699076	5911481	4825163	1158306	26738	1088	4567	3634464	993308	81.6236	16.803	19.5942	0.452306	0.0184049	0.0772564
45-D290	18090833	9260651	7573792	939668	54125	1338	7787	6570874	1553247	81.7847	16.7725	10.1469	0.584462	0.0144482	0.084087
45-D30	14760973	8029834	6872953	1024840	29964	2851	24831	5790467	1062717	85.5927	13.2346	12.7629	0.373158	0.0355051	0.309234
45-D7	12116425	6130889	5215741	815653	20558	4704	37765	4337061	835837	85.0732	13.6332	13.304	0.335318	0.0767262	0.615979
45-D70	9807955	5128305	4257378	878261	23606	990	3959	3350562	791904	83.0173	15.4418	17.1258	0.460308	0.0193046	0.077199
47-D1	9182174	3788269	3127190	444758	12586	1422	5493	2662931	617912	82.5493	16.3112	11.7404	0.332236	0.0375369	0.145
47-D130	6957488	4267747	3649422	300615	10920	730	4530	3332627	557854	85.5117	13.0714	7.04388	0.255873	0.017105	0.106145
47-D170	12522967	7213646	5955584	412627	41796	1409	4217	5495535	1144062	82.56	15.8597	5.72009	0.579402	0.0195324	0.0584586
47-D230	12833901	6443160	5374711	459429	28747	1298	5476	4879761	993401	83.4173	15.4179	7.13049	0.446163	0.0201454	0.0849894
47-D290	19259617	8779472	7387966	430937	34629	9085	138189	6775126	1323289	84.1505	15.0725	4.90846	0.394431	0.10348	1.574
47-D30	12705542	6888225	5809760	671702	30948	1159	5091	5100860	976187	84.3434	14.1718	9.75145	0.449288	0.0168258	0.0739087
47-D5Kg	15604914	6959137	5622584	577395	51080	3518	23898	4966693	1229978	80.7943	17.6743	8.29693	0.733999	0.0505522	0.343405
47-D7	9282666	5050607	4366118	689359	12899	643	2690	3660527	632493	86.4474	12.5231	13.649	0.255395	0.0127311	0.0532609
47-D70	15543652	9078583	7570784	751756	48202	1452	6342	6763032	1362395	83.3917	15.0067	8.28054	0.530942	0.0159937	0.0698567
52-D130	10286612	5444096	4225573	302439	43436	1559	8322	3869817	1104854	77.6175	20.2945	5.55536	0.797855	0.0286365	0.152863
52-D170	8063870	2726505	1948525	214290	17084	405	2566	1714180	724477	71.466	26.5716	7.85951	0.62659	0.0148542	0.0941132
52-D230	8337448	3108902	2304553	283680	16037	841	3692	2000303	752650	74.1276	24.2095	9.12476	0.515841	0.0270514	0.118756
52-D290	8888042	3225687	2330239	356837	19969	2957	14003	1936473	834479	72.2401	25.8698	11.0624	0.619062	0.0916704	0.434109
52-D30	9033173	4809057	3641660	533944	35743	923	5153	3065897	1055623	75.725	21.9507	11.1029	0.743243	0.019193	0.107152
52-D5Kg	11063501	3524953	2743554	272207	12252	3347	38888	2416860	749970	77.8324	21.276	7.72229	0.347579	0.0949516	1.10322
52-D7	6425123	2444604	1942403	372446	6016	445	1770	1561726	471031	79.4568	19.2682	15.2354	0.246093	0.0182034	0.0724044
52-D70	7351843	3902062	3043609	358186	22642	1362	5999	2655420	789737	78	20.239	9.1794	0.580257	0.0349046	0.153739
5356-D1	4923638	1631790	1286087	190857	10828	813	3822	1079767	321005	78.8145	19.672	11.6962	0.663566	0.0498226	0.234221
5356-D130	4534180	2775644	2353690	228849	12734	474	2828	2108805	384375	84.798	13.8481	8.2449	0.458776	0.0170771	0.101886
5356-D170	6601695	3022281	2418716	314507	28446	405	2904	2072454	543695	80.0295	17.9896	10.4063	0.94121	0.0134005	0.0960864
5356-D230	5448484	2714926	2256823	187887	16143	443	3394	2048956	419903	83.1265	15.4665	6.92052	0.594602	0.0163172	0.125013
5356-D290	3965332	1436662	1127655	164281	11620	496	2071	949187	278528	78.4913	19.3872	11.4349	0.808819	0.0345245	0.144154
5356-D30	4409890	2315940	1911526	227568	13319	248	2172	1668219	367802	82.5378	15.8813	9.82616	0.575101	0.0107084	0.0937848
5356-D5Kg	5041855	1626853	1234861	144890	19781	551	4518	1065121	360025	75.9049	22.1301	8.90615	1.21591	0.0338691	0.277714
5356-D7	6002678	2623759	2175680	487516	8969	357	1401	1677437	405659	82.9223	15.461	18.5808	0.341838	0.0136064	0.0533967
5356-D70	5147095	2655342	2214020	208315	17321	282	2946	1985156	398277	83.3798	14.9991	7.84513	0.652308	0.0106201	0.110946
54-D1	11482263	4367855	3386090	1056965	9303	1172	8661	2309989	946968	77.5229	21.6804	24.1987	0.212988	0.0268324	0.19829
54-D130	10162125	6065830	4782890	400055	44635	1283	8326	4328591	1182478	78.8497	19.4941	6.59522	0.735843	0.0211513	0.137261
54-D170	6281206	2229624	1559699	211230	29006	369	1608	1317486	612398	69.9535	27.4664	9.47379	1.30094	0.0165499	0.0721198
54-D230	9733243	5505192	4308749	750818	22262	1298	6155	3528216	1099609	78.267	19.974	13.6384	0.404382	0.0235777	0.111804
54-D290	7536267	3025924	2357222	168047	7318	5411	45972	2130474	646013	77.9009	21.3493	5.55358	0.241843	0.178821	1.51927
54-D7	13396777	4779490	3562237	1041871	19681	928	2802	2496955	1169278	74.5317	24.4645	21.7988	0.41178	0.0194163	0.0586255
54-D70	9597800	4753546	3517600	538736	58173	788	3410	2916493	1125351	73.9995	23.6739	11.3333	1.22378	0.0165771	0.0717359
78-D1	6381359	4134845	3697926	183798	12244	6699	58847	3436338	401811	89.4332	9.71768	4.4451	0.296118	0.162013	1.4232
78-D130	8553339	5546727	4755485	438399	33220	1519	8977	4273370	720282	85.735	12.9857	7.90374	0.598912	0.0273855	0.161843
78-D170	7811950	3646250	2972486	521116	30092	642	4149	2416487	622677	81.5217	17.0772	14.2918	0.825286	0.0176071	0.113788
78-D230	8706495	4414418	3691938	567043	29192	1164	6586	3087953	668685	83.6336	15.1477	12.8452	0.661288	0.0263681	0.149193
78-D290	8420895	4174770	3488357	455821	25053	1838	14526	2991119	634930	83.5581	15.2087	10.9185	0.600105	0.0440264	0.347947
78-D30	7807121	4527808	3843535	638010	20787	1358	7182	3176198	631170	84.8873	13.9399	14.0909	0.459096	0.0299924	0.15862
78-D5Kg	7977811	4596153	3946054	431878	28159	2657	25754	3457606	604426	85.8556	13.1507	9.39651	0.612665	0.0578092	0.560338
78-D7	9382291	5282723	4558654	506111	16831	2934	25293	4007485	661655	86.2936	12.5249	9.58049	0.318605	0.0555395	0.478787
78-D70	7411742	3533804	2916854	531873	25102	734	3611	2355534	569936	82.5415	16.1281	15.051	0.710339	0.0207708	0.102185
82-D1	8276324	3361104	2882180	198836	27528	4216	28929	2622671	449303	85.751	13.3677	5.91579	0.819017	0.125435	0.860699
82-D170	8810913	4116215	3237743	533014	49129	844	3435	2651321	794248	78.6583	19.2956	12.9491	1.19355	0.0205043	0.0834505
82-D290	12083217	6274062	5138020	824463	45739	2869	14469	4250480	1035277	81.893	16.5009	13.1408	0.729017	0.045728	0.230616
82-D30	10460701	6581073	5689343	632665	23470	2149	14218	5016841	828463	86.4501	12.5886	9.6134	0.356629	0.0326542	0.216044
82-D5Kg	11614459	6941936	5970392	449082	34660	5348	60349	5420953	895055	86.0047	12.8934	6.46912	0.499284	0.077039	0.86934
82-D7	9653566	5442067	4668856	930751	10255	895	3609	3723346	719246	85.792	13.2164	17.1029	0.188439	0.016446	0.0663167
82-D70	8279350	4750469	3997047	484528	31369	4014	18922	3458214	693716	84.1401	14.6031	10.1996	0.660335	0.0844969	0.398319
83-D1	7150706	3054505	2517417	639864	7120	1484	10307	1858642	491550	82.4165	16.0926	20.9482	0.233098	0.048584	0.337436
83-D130	7807889	4425762	3774857	263776	24983	932	6737	3478429	595500	85.2928	13.4553	5.96001	0.56449	0.0210585	0.152222
83-D170	9700162	4267834	3506321	583477	79048	600	5739	2837457	681076	82.1569	15.9584	13.6715	1.85218	0.0140587	0.134471
83-D230	8232194	4385395	3707458	474604	44287	651	6724	3181192	623858	84.541	14.2258	10.8224	1.00987	0.0148447	0.153327
83-D290	6758492	2967715	2366519	390626	39477	519	3663	1932234	544132	79.7421	18.335	13.1625	1.33022	0.0174882	0.123428
83-D30	7750751	3840165	3121505	532462	39568	825	7570	2541080	632362	81.2857	16.4671	13.8656	1.03037	0.0214835	0.197127
83-D7	9849750	5025966	4382524	542358	17765	1313	15696	3805392	599787	87.1976	11.9338	10.7911	0.353464	0.0261243	0.312298
83-D70	8081753	3940585	3284219	722495	72211	633	5659	2483221	602927	83.3434	15.3004	18.3347	1.83249	0.0160636	0.143608
	680357095	337971128	278209519	35582642	1899245	128563	964714	239634355	55118634	82.32	16.31	10.8571	0.599063	0.0385145	0.278976
