# Supplementary material for: MicroRNA roles in signalling during lactation: an insight from differential expression, time course and pathway analyses of deep sequence data
Source: Sci Rep. 2017 Mar 20;7:44605. doi: 10.1038/srep44605 (PMC5357959; doi:10.1038/srep44605)
Supplement: Supplementary Table S2 [file srep44605-s3.xls]

## Sheet: Table S2_miRNA length distribut
Table S2. Length (nt) distribution of miRNA reads
Length (nt)	Total reads	% of reads	Sample number
			78-D130	78-D290	78-D5Kg	45-D7	45-D30	42-D130	78-D30	78-D70	78-D170	78-D230	42-D1	42-D7	42-D30	42-D290	42-D70	42-D170	78-D1	78-D7	5356-D290	5356-D130	5356-D170	47-D130	5356-D5Kg	5356-D230	47-D290	47-D5Kg	5356-D30	5356-D70	5356-D1	5356-D7	47-D1	47-D7	47-D30	47-D70	47-D170	47-D230	54-D130	52-D230	52-D290	45-D130	52-D5Kg	52-D30	52-D70	52-D130	52-D170	54-D1	54-D7
17	5251698	1.55626	77717	57714	51957	90912	106424	53772	58570	51724	56374	59255	31997	60559	86693	104395	167598	72847	40841	70230	32796	40854	64687	69338	34986	41178	80623	118753	40454	46222	28618	47834	52886	78194	115601	159512	121903	82381	112958	56302	66816	77125	36577	127701	75110	125164	57533	40460	52367
18	5625915	1.66715	83055	62517	58585	96085	111491	66403	58046	52948	56864	61676	31002	62415	91396	116030	164100	76017	49224	70700	31695	41731	64257	71533	35881	40699	99433	132864	39798	45387	29941	46597	58750	84878	121277	167725	128088	93005	125754	62438	70293	87438	52630	130658	76874	129241	63956	63134	72259
19	6845301	2.0285	125807	83865	80004	117355	146838	71373	84168	70709	75027	86726	41077	95038	161847	128775	266352	107506	53880	87543	36819	58382	78579	88797	41559	56066	112526	152245	50204	60614	34675	51972	71200	89161	155039	207631	148834	121353	143923	66559	74307	108680	46938	141353	87457	145189	63948	65106	86047
20	21110908	6.25589	348648	251141	240577	351430	465372	186977	272339	195788	194991	248211	151816	421334	658647	434594	1084184	295279	158916	269383	99461	197420	195382	258856	110273	178443	455120	409918	147194	179033	89140	172149	260562	349263	573704	597660	341289	370103	344254	178597	204810	364185	202999	354471	255074	418898	158020	261197	225335
21	38216913	11.325	831255	502018	508292	577471	798414	416424	551988	392442	404503	522270	252148	716702	1433831	728141	1865226	623211	340125	556553	164472	366573	335641	441385	176080	339713	866442	779921	270652	329599	172625	257738	477999	617175	815408	988214	629535	745495	667011	325949	325895	632215	335029	549052	423721	700536	279920	392352	322027
22	99586482	29.5109	1766287	1272057	1536497	2055733	2756567	1426066	1255067	784182	847821	1187631	669245	1727332	3139217	2160473	3817779	1093911	1608872	1870833	315632	898105	662730	1309085	434833	883103	3210635	1806265	674138	674615	438419	737417	1112082	1837633	2269451	2600750	1147476	1805873	1849984	891390	968441	1522739	1370590	1155739	1171887	1633057	635080	1033797	703931
23	33614255	9.96107	426461	430522	547242	740773	892686	452733	406254	282640	295006	388450	286056	542726	902819	759287	1071295	344551	774403	675795	118373	237462	241497	339589	146849	257326	1280028	672081	234715	225783	196110	254535	472383	522533	606139	724054	423075	505559	503506	255750	361577	420526	502988	389297	362897	456788	175663	482682	350980
24	38416494	11.3841	650193	413486	509330	634501	842187	362228	540203	437441	461699	498631	197516	568711	920480	582045	1124010	587233	594752	619048	163044	319334	386790	713235	139569	293115	1095760	839041	285996	385609	166744	297654	381519	498551	748403	1207155	1621315	905952	827068	330231	230785	575762	315795	497892	444176	626314	353564	349528	570431
25	18345232	5.43633	280937	159260	186497	195606	260379	83663	247218	250150	232419	243660	40388	165784	289915	187558	444447	355725	111679	231253	84788	145750	247081	354025	71537	137917	256566	447596	141778	210248	49493	106599	76005	125671	304215	734566	1236854	562511	427771	182641	73227	288128	74268	352243	253637	361847	223372	126632	446153
26	10641916	3.15357	181715	120086	113087	136785	179611	51740	153089	151356	148783	157218	40925	116445	177675	165037	282713	168346	63500	129553	51992	84603	135627	162863	42352	75233	151870	252296	80500	106056	48011	69907	88498	90826	187916	371066	421397	255953	250018	100511	56065	272821	36988	208552	136385	188233	106826	122285	256712
27	11325869	3.35625	166530	153442	121358	198013	250384	40627	185349	163964	154528	165109	58797	167585	178442	215330	428718	151733	91478	158331	41740	82655	105463	135477	41011	67692	176031	284718	72174	78362	64979	98932	164042	134682	187972	300261	235080	241889	199038	86370	58216	256908	47164	171801	108762	122053	65073	281994	260977
28	12930449	3.83174	161940	164330	138101	307411	380596	44575	191532	166871	169119	195926	74901	215693	178305	142874	298755	117077	68972	165795	47418	91219	122976	102623	42846	70650	148430	242340	75075	82021	78195	162393	179250	206935	242221	315454	229961	196100	189123	99014	87158	411301	45721	216447	133280	138405	78954	455768	367381
29	13316558	3.94616	168327	169809	149728	252980	333933	76491	184463	183613	185902	184211	74813	242682	201838	218395	308388	148149	58234	158857	68311	86779	137813	114138	70809	83695	175402	295146	74959	89604	78500	152608	170541	236428	266401	344786	248714	216376	192927	139867	139585	399729	77877	218594	151200	163009	121207	336393	360905
30	22228342	6.58703	266333	325911	345320	363307	488157	310063	330056	342748	355679	406317	101670	197318	314460	871552	480628	378778	111099	208029	178164	120959	239455	100934	236054	186437	658313	516399	125148	138540	154020	163726	217241	171679	284910	347431	270275	331998	224135	329094	503927	253355	374475	288853	216287	227918	339666	350452	697497
[truncated: 24 more columns]
