# Supplementary material for: MicroRNA roles in signalling during lactation: an insight from differential expression, time course and pathway analyses of deep sequence data
Source: Sci Rep. 2017 Mar 20;7:44605. doi: 10.1038/srep44605 (PMC5357959; doi:10.1038/srep44605)
Supplement: Supplementary Table S3 [file srep44605-s4.xls]

## Sheet: Table_S3a_Known miRNA_used DE
Table S3a. Known miRNA raw read counts (used in differential gene expression analysis)
miRNA notation	Sample number
	42A	42B	42C	42D	42E	42F	42H	45B	45C	45D	45E	45F	45G	45H	47A	47B	47C	47D	47E	47F	47G	47H	47I	52B	52C	52D	52E	52F	52G	52H	52I	53A	53B	53C	53D	53E	53F	53G	53H	53I	54A	54B	54D	54E	54F	54G	54H	78A	78B
bta-let-7a-3p	135	115	219	264	503	82	515	228	214	99	222	346	86	135	273	257	193	264	193	55	391	684	350	81	100	100	466	63	73	144	374	60	53	25	39	88	38	48	32	49	132	21	72	257	58	165	328	276	247
bta-let-7a-5p	115143	220641	393457	449361	93597	88044	152140	347962	470133	273705	154624	349460	268457	401089	182993	320668	232849	235957	92283	85677	213059	252795	194630	108540	130025	141596	157028	54480	150319	100776	131689	102269	134906	94342	66753	128899	78021	132932	29785	56602	184378	107877	88164	189004	35268	246805	90838	157162	166174
bta-let-7b	32367	143902	223687	230031	22557	48095	40996	157299	238039	129245	181915	166153	116121	215571	62640	117887	121918	100328	37398	67813	81658	43626	61856	57603	85142	58628	51280	34640	46932	31466	19492	49427	87749	72999	68561	88928	96830	119525	44416	39519	170794	161543	54059	45950	25234	117596	13402	39448	105214
bta-let-7c	6471	22953	39823	31971	4900	8436	5793	20214	30522	16737	21999	25798	16524	28555	16090	19685	21930	20777	9002	13051	17144	9118	11145	8060	11576	11312	10317	6657	8858	5856	2377	7935	9706	8561	8683	12396	9076	12631	3821	3903	21420	13526	7592	11604	3942	13499	1874	3877	17856
bta-let-7d	3332	3625	6890	9214	2093	1792	14577	10637	9466	3903	2778	4929	3166	6563	3246	3865	2592	2429	794	1139	2416	10181	3795	2411	3148	2930	2919	1084	2138	3376	10618	3012	2404	2001	1244	1938	1603	2458	729	2059	3990	2491	1415	2034	588	4473	4381	7516	6742
bta-let-7e	1116	2887	4526	3478	754	831	1325	3349	4391	2484	876	1437	2284	3543	1762	2182	2251	1943	469	613	1510	1815	1807	1322	1622	1291	821	369	759	675	379	842	947	677	530	608	538	814	335	415	1719	1256	491	719	217	998	433	1495	2511
bta-let-7f	32235	40869	62554	60455	89369	13152	97184	95538	113861	38298	29662	82724	39106	49564	44601	97019	65826	61185	41728	20124	48421	165457	67167	23089	24009	32153	46882	11381	27394	34463	108305	19720	28102	11644	9309	24290	10359	20186	4017	11038	30129	8184	21731	83508	7743	56152	61941	117085	88386
bta-let-7g	19260	28104	42454	59864	47911	16998	41216	49037	57730	16842	30716	54344	23306	38797	35684	53295	39147	43345	39337	25224	45451	73147	37754	17317	20034	24163	35049	12863	17545	21853	53035	11728	15620	6994	7764	17713	9032	15322	4453	6480	26332	6146	15135	53146	8869	39308	30001	62838	44811
bta-let-7i	6675	6587	5797	7158	26164	1719	29071	23747	18740	2668	4528	6120	2812	4398	10296	14901	7136	5427	3731	2231	3551	44972	11141	5346	4057	4262	7787	1554	2393	7140	33420	3101	3812	1343	1716	2338	1587	2025	794	1960	5419	1239	2108	8094	889	7979	16035	39241	25015
bta-miR-1	1	9	17	23	2	4	3	3	12	2	9	23	5	4	0	10	5	5	17	2	5	29	1	4	2	4	17	2	3	9	5	0	2	2	13	49	31	40	48	4	0	0	4	25	2	0	29	3	3
bta-miR-100	62	133	404	335	81	151	247	98	114	21	14	36	13	26	108	180	57	38	74	36	74	189	75	17	66	15	84	19	22	74	638	28	18	27	50	112	73	123	125	43	29	42	21	124	10	21	27	75	114
bta-miR-101	611	1297	1883	1721	4685	426	1287	1180	2120	614	1198	2675	710	1076	1248	2221	2923	3376	4922	801	1497	2262	1412	711	664	753	2342	392	497	718	1191	209	563	314	433	747	312	528	188	214	442	94	550	2874	207	1038	702	1359	2032
bta-miR-103	5500	13562	22191	33361	8418	8159	20105	33792	34239	16331	16244	22572	20763	37177	6952	11906	10008	11400	3337	6332	10801	33915	14371	5559	7281	8744	8775	4266	7111	5969	16305	4172	9905	8139	8081	9313	9350	12354	4136	6348	7207	5197	6052	6830	2397	11929	10821	27385	25727
bta-miR-106a	272	493	570	794	119	96	269	593	870	320	346	571	277	488	615	348	311	369	109	205	249	779	298	243	288	218	258	104	139	117	325	177	179	105	98	93	68	117	56	64	298	177	136	152	38	333	354	586	389
bta-miR-106b	171	336	225	639	130	86	400	323	292	96	165	239	70	186	133	144	118	174	68	108	112	731	120	99	92	125	216	68	77	182	497	29	54	19	31	89	55	83	45	76	145	25	66	74	32	216	400	661	352
bta-miR-107	485	925	1771	5015	667	1312	2193	2031	1980	1089	1716	2083	1529	3246	391	540	776	954	314	660	1015	2469	1144	442	629	925	1194	586	790	672	1659	221	502	405	773	943	1003	1443	781	995	455	263	645	573	428	997	884	2349	1798
bta-miR-10a	145	3	14	40	747	13	750	599	346	15	7	15	3	19	41	2	3	21	29	36	21	4421	694	10	64	116	179	23	30	374	826	13	0	0	2	12	4	10	8	45	83	27	13	101	6	19	1247	1806	312
bta-miR-10b	5	26	30	72	44	105	203	7	17	29	113	233	274	632	9	10	18	52	96	155	427	312	911	4	9	38	97	69	276	263	74	6	9	6	19	34	45	87	73	114	5	7	22	74	34	13	30	21	57
bta-miR-122	0	3	2	6	4	0	3	1	4	2	0	28	0	0	2	3	3	3	0	2	1	2	2	0	0	1	4	0	0	0	1	0	3	2	3	0	0	0	0	0	0	1	3	2	0	1	2	1	5
bta-miR-1249	50	11	12	30	66	23	229	106	38	5	5	10	4	9	17	1	5	7	6	5	8	346	56	3	5	5	42	4	7	26	119	7	4	3	2	2	1	6	5	24	14	4	6	7	1	6	62	219	182
bta-miR-125a	2011	2327	8000	32854	1137	8572	17968	4307	10525	7397	2929	4793	5434	9920	3854	3856	3280	4711	660	3271	10092	6725	10558	340	1829	1933	2841	1558	3779	1481	1165	3022	1996	4659	3296	4626	5671	7525	1867	4148	2014	1312	1838	2946	848	7505	1042	2736	4146
bta-miR-125b	3358	3288	13656	47875	1749	13797	21013	6456	14291	10761	3609	5950	6950	12598	6271	5684	4072	6150	763	3617	12773	8706	15040	419	2266	2228	3678	1593	4869	1980	2029	5214	3328	6356	4645	5279	7927	10037	3229	6160	3243	2313	3046	3843	1191	9714	1351	2776	4509
bta-miR-1260b	64	123	127	183	140	49	973	779	660	216	51	93	196	158	156	263	60	40	20	19	99	675	216	22	24	18	34	21	29	46	389	100	345	69	23	41	34	79	7	94	63	23	23	85	6	191	162	296	106
bta-miR-126-3p	7	7	3	16	5	2	1	0	2	0	0	2	0	0	4	2	6	4	0	3	6	12	11	2	0	2	2	1	0	0	3	1	1	1	3	2	1	2	3	1	0	0	0	4	3	0	0	2	4
bta-miR-126-5p	3	1	2	3	3	0	3	3	1	0	0	2	0	0	1	0	0	1	0	2	6	2	2	0	0	0	1	0	0	0	0	1	0	0	0	0	1	4	0	2	0	0	3	0	0	0	0	1	10
bta-miR-127	12	117	413	453	183	122	1358	72	140	121	85	77	37	131	4	122	97	60	12	18	28	1654	252	53	140	92	97	38	44	77	197	8	32	38	46	28	33	24	11	10	47	140	82	124	38	378	1075	32	117
bta-miR-1271	20	40	309	10	654	71	488	7	2	1	2	0	0	1	634	473	54	34	46	46	113	1946	359	0	181	2	16	1	0	10	16	3	0	6	2	1	0	7	1	3	10	2	0	170	1	1	20	26	35
bta-miR-128	382	651	543	1001	346	414	1139	1428	1258	457	493	717	495	742	521	620	567	538	123	302	540	1761	512	321	353	440	479	284	269	455	691	203	320	256	353	324	362	443	174	258	734	281	199	308	116	407	734	1217	857
bta-miR-129	9	1	0	3	3	0	22	5	3	1	1	1	4	1	1	0	0	1	0	0	2	50	5	2	1	2	4	1	0	5	8	2	1	0	0	2	0	1	1	0	2	1	0	3	0	1	14	5	13
bta-miR-129-5p	9	1	0	3	3	0	22	5	3	1	1	1	4	1	1	0	0	1	0	0	2	50	5	2	1	2	4	1	0	5	8	2	1	0	0	2	0	1	1	0	2	1	0	3	0	1	14	5	13
bta-miR-1296	41	45	28	64	24	23	320	73	81	40	17	38	19	44	93	38	16	28	11	15	23	165	46	7	6	7	11	10	8	7	67	42	26	12	21	5	13	22	5	22	41	18	2	5	4	31	52	122	57
bta-miR-1301	2	3	7	0	0	0	8	7	0	2	0	1	0	0	2	0	0	1	0	0	0	7	3	0	0	3	1	0	0	0	7	0	1	0	2	0	0	0	0	1	3	0	0	0	0	2	0	1	1
bta-miR-1306	6	0	6	89	11	22	91	25	14	5	9	22	13	53	8	0	3	2	8	5	21	111	17	0	0	6	12	3	6	5	46	3	4	11	2	7	8	8	1	12	1	1	6	14	2	16	43	119	38
bta-miR-1307	122	166	276	371	353	102	993	716	443	151	157	100	132	327	115	121	119	107	49	93	113	1082	249	59	133	111	155	72	72	241	616	81	80	110	141	110	168	131	93	177	191	171	88	47	33	162	533	856	693
bta-miR-130a	19	73	29	9	7	3	10	41	36	3	2	0	0	5	29	28	28	1	1	0	0	13	2	27	20	6	9	2	5	5	4	13	11	5	1	4	4	5	7	6	89	67	2	0	1	13	10	16	66
bta-miR-130b	21	29	21	50	25	5	99	231	113	6	33	20	9	42	23	25	9	7	0	6	3	168	16	17	12	13	17	9	9	41	100	13	14	3	9	4	9	12	10	16	37	12	7	6	5	30	130	183	138
bta-miR-132	62	12	17	47	99	4	228	148	106	7	9	14	8	10	12	8	2	10	2	9	4	594	82	24	9	28	28	1	20	115	166	20	5	6	4	5	7	6	2	14	32	5	7	8	6	10	212	191	139
bta-miR-133a	0	0	10	12	1	2	2	3	1	0	1	3	1	2	0	0	0	2	0	1	3	15	0	3	2	3	4	2	6	4	3	0	3	4	7	14	21	23	53	7	0	0	2	1	1	4	22	0	2
bta-miR-1343-3p	54	70	128	312	101	118	840	140	162	58	45	48	49	151	98	58	32	47	29	31	92	345	131	7	21	29	35	22	34	47	262	86	78	83	52	70	84	90	37	49	77	27	30	40	17	48	157	263	177
bta-miR-135a	14	37	72	123	20	37	29	52	89	54	159	326	97	112	34	30	104	92	51	54	134	20	82	40	54	52	145	54	51	64	2	2	33	23	47	81	33	46	23	22	37	12	29	86	13	35	1	6	21
bta-miR-138	3	0	0	0	5	0	28	7	11	0	0	0	1	0	2	0	0	0	0	0	1	27	3	1	1	1	1	0	0	6	12	0	0	0	0	0	0	0	0	1	0	0	0	1	0	1	20	9	15
bta-miR-1388-3p	0	6	0	12	14	2	19	13	5	5	2	3	0	2	2	5	2	2	0	1	1	17	4	2	2	1	16	1	0	10	43	1	2	0	0	0	2	0	0	4	5	1	0	1	0	5	4	11	36
bta-miR-1388-5p	32	13	42	59	385	9	233	66	36	13	9	9	6	5	53	33	30	36	67	9	9	171	55	14	55	12	70	7	8	43	276	8	4	6	4	6	6	3	0	13	20	8	11	97	3	15	34	75	180
bta-miR-139	13	9	17	33	7	5	56	9	14	8	2	3	5	5	6	9	4	3	4	0	4	39	18	3	4	7	8	1	5	3	31	13	2	0	1	1	2	7	3	8	3	5	2	3	0	2	9	24	9
bta-miR-140	4531	6171	10234	12391	20486	6396	19397	21045	16089	5022	5528	7745	6442	12171	3721	3251	3145	3874	3502	2520	3445	46985	9492	1499	2598	3182	3983	1613	2390	6130	14591	1960	2780	2142	2691	2299	2464	3158	1236	2574	3379	2317	1965	5155	919	2878	14947	31875	17898
bta-miR-141	10192	48106	74135	208432	10535	26942	26358	16820	33361	24110	61024	79212	26345	52102	12930	24842	52254	62493	19672	28354	42845	15710	40724	19720	23819	30534	73221	19332	23582	15942	3176	2400	7499	6611	7760	20329	10155	14817	6607	10810	10827	5280	30789	23089	17267	64071	1583	1405	18117
bta-miR-142-3p	47	1	3	8	100	2	200	144	109	0	3	6	0	2	10	0	2	2	2	5	0	517	93	2	9	13	50	5	2	92	302	6	0	0	0	2	0	0	1	15	5	0	5	3	2	13	170	390	158
bta-miR-142-5p	12447	776	1463	5011	32811	1396	75042	58376	32210	583	375	818	191	854	3858	37	302	679	420	693	480	183221	22764	923	4607	4637	9804	954	1933	23140	64729	1798	77	138	78	244	94	393	280	3652	2989	1203	715	2280	209	3096	79301	79589	39984
bta-miR-143	154	58	406	527	626	142	2124	114	192	115	371	1337	236	237	121	22	142	155	1483	75	299	768	582	109	142	155	1357	122	428	340	8898	95	28	175	518	3278	1522	2753	2729	617	60	33	117	2221	80	155	308	357	504
bta-miR-145	10	6	107	143	18	60	294	24	26	24	46	95	38	34	9	0	9	15	39	14	47	103	75	8	24	20	91	14	34	19	520	13	2	64	100	396	381	537	854	148	12	20	11	82	11	11	38	15	23
bta-miR-1468	169	442	1067	1334	243	274	1635	618	837	564	403	665	449	800	241	332	499	534	152	242	393	937	427	144	234	272	273	129	255	163	414	153	211	298	262	247	265	299	91	122	217	262	120	251	49	335	301	631	476
bta-miR-146a	12613	824	1018	1937	24231	529	52214	30877	14896	400	367	602	210	568	3814	175	275	134	174	128	279	122735	18067	683	2510	3440	12385	788	1731	20960	70068	1494	67	57	16	50	31	64	106	1930	1376	256	612	1527	196	1846	48859	84833	43951
bta-miR-146b	6900	3854	4811	6376	10238	1710	6121	41507	26206	1745	2251	3123	2151	2939	4872	6199	2986	2346	1579	1655	1750	112537	12718	2903	3065	3726	4150	985	1127	4711	4641	1708	3539	1351	895	1091	891	928	329	468	3138	1975	1228	3273	498	2215	20580	102688	34037
bta-miR-147	20	0	0	3	26	1	37	83	34	0	1	0	1	1	4	1	3	0	2	1	0	83	11	1	3	8	8	0	3	10	51	2	0	0	0	1	0	2	1	2	3	0	1	2	1	5	39	117	39
bta-miR-148a	90423	475251	828247	665775	385143	214000	242477	286614	662309	325465	479188	1083793	329699	433477	253234	651997	960461	1106868	681701	329522	653036	340952	507677	228641	302995	368547	545538	231983	255645	190022	122814	48814	163638	149061	191520	295474	149525	203584	66196	75789	176462	79594	233999	952350	123407	458032	69409	105047	380191
bta-miR-148b	12913	27987	16108	6346	25419	5020	16620	17847	20646	6183	11418	19702	7221	8901	20858	26342	30433	28943	20645	11549	16343	53000	17089	12730	11466	9616	17441	6330	5430	13170	14672	2835	7592	3545	4671	6240	3789	5283	2248	2258	47600	22821	8544	24468	5118	12119	18005	22693	36855
bta-miR-149-5p	224	54	147	363	409	138	6136	1027	722	89	36	127	84	228	199	90	62	62	25	66	118	2443	706	32	73	71	185	40	136	303	1996	100	31	28	29	33	35	46	22	199	94	59	51	88	20	159	729	1264	1361
bta-miR-150	49	34	185	527	90	102	1533	86	107	59	35	69	28	85	61	13	31	25	15	19	27	929	54	1	123	51	178	37	69	689	1473	30	12	92	29	73	52	48	50	24	15	8	15	38	9	74	1096	320	153
bta-miR-151-3p	2387	9625	18514	21864	4362	6744	5030	8857	14583	8186	9334	10885	8081	17964	6673	7350	6779	7622	2752	4611	5156	4348	4956	3546	4440	5151	4535	3015	3605	2533	1858	4229	6543	6020	7906	6312	7032	6359	2732	2738	5744	4421	3498	6773	1512	6614	852	2599	8273
bta-miR-151-5p	8948	23120	44338	39733	5693	19658	17483	29751	43666	27343	22875	39625	29374	40863	19097	29274	28711	30004	6928	12789	23255	13140	24550	11937	17232	16649	17291	10338	15517	9642	5970	10921	13988	14453	12980	13741	13033	18535	6446	9890	12516	7422	9686	14234	4989	16071	2475	4794	13242
bta-miR-152	1142	5231	5484	4024	2466	1209	1640	2350	4353	1873	3805	6464	2651	3881	3666	6122	6596	6386	4916	2282	3337	2191	1891	2484	3053	2780	4146	1877	1463	1511	1685	705	1707	1164	2114	2186	1499	1912	727	578	3083	782	1949	4750	857	2243	493	669	4159
bta-miR-154b	0	0	5	3	0	0	30	3	2	1	0	4	0	3	0	0	0	0	0	0	0	15	2	1	1	1	0	1	0	0	4	0	0	0	1	0	1	0	0	0	1	1	1	2	0	0	22	0	2
bta-miR-154c	0	18	19	27	5	4	100	1	2	3	2	1	2	5	0	3	4	4	0	1	0	73	8	0	4	8	5	8	3	7	18	0	0	1	0	1	1	1	0	1	0	2	4	3	0	11	52	0	7
bta-miR-155	618	574	717	998	497	221	1788	1493	1261	244	232	263	209	513	467	367	288	196	45	68	69	4346	472	350	315	246	278	68	179	752	1776	430	302	207	158	139	136	176	71	137	615	438	138	117	44	389	1414	2385	1244
bta-miR-15a	75	122	52	146	51	18	245	385	287	53	178	272	57	142	37	44	110	57	11	15	39	427	80	109	49	119	173	44	70	125	312	14	41	18	32	79	43	62	34	67	46	28	53	16	21	140	285	488	353
bta-miR-15b	2092	2132	1943	3437	1596	592	13573	3962	2736	701	479	905	513	957	1627	1528	1187	955	266	414	667	19421	2538	870	1130	904	1482	295	428	2034	5978	569	616	279	216	318	232	312	81	512	1674	802	336	598	177	1743	7121	9505	2457
bta-miR-16a	1102	2715	3737	6538	1278	1164	4348	5214	5193	1505	3707	4408	1644	2953	974	1560	2704	2618	836	1258	1555	7482	1610	1708	2411	2550	2486	1064	1098	2272	3893	471	1214	756	1249	1786	1359	1890	843	1307	1483	523	829	710	458	2102	3186	5036	4517
bta-miR-16b	2904	5177	3278	6896	1822	968	8709	13043	9453	1778	2591	2818	1324	2439	2033	2551	2593	1691	408	763	929	16028	2355	2419	2038	2324	2662	902	1038	3677	9807	1239	2037	782	891	1207	1041	1364	643	1607	4114	1313	828	648	502	2971	11842	15059	7194
bta-miR-17-3p	31	53	40	113	32	14	129	79	64	27	33	51	26	67	34	26	42	32	13	5	23	146	40	22	15	14	52	19	18	27	69	11	30	9	8	24	19	33	5	12	18	5	10	6	4	34	70	105	37
bta-miR-17-5p	1147	1514	2136	4535	1525	817	5574	3401	3391	774	1081	1478	934	2045	1684	1155	1148	1438	442	933	1394	8325	2475	676	978	1138	1340	491	746	1064	3670	530	493	413	552	682	472	717	317	638	993	360	571	580	197	1651	3251	4864	3069
bta-miR-1814c	0	0	0	2	15	0	12	2	0	0	0	0	0	0	0	0	0	0	0	0	0	8	1	0	0	0	1	0	2	3	15	0	0	0	0	0	0	0	0	0	4	0	0	0	0	0	3	9	0
bta-miR-181a	4985	12427	27857	53879	3319	6620	23377	22788	22438	13124	6129	9015	7422	13515	5778	10283	7550	6925	1117	2825	4223	19435	5987	5465	6352	5752	5407	1529	3351	3858	11385	6503	8253	6997	3484	3649	5313	5696	2261	4330	15301	17737	6599	2424	2121	22486	10425	19265	15707
bta-miR-181b	654	2193	4427	4968	537	934	2327	3269	3859	1715	1227	1598	1273	2357	937	1598	1703	1751	324	636	797	2757	1046	878	1112	990	651	360	552	528	1956	744	1125	1417	922	682	845	1162	536	679	1978	2163	923	448	313	2195	1454	2194	2760
bta-miR-181c	85	113	43	55	15	23	69	93	57	20	70	100	89	166	69	53	52	10	6	8	18	84	28	53	26	46	85	33	50	74	74	78	54	13	3	18	27	33	19	19	233	126	19	12	14	84	66	97	337
bta-miR-181d	37	43	37	39	23	22	104	31	41	19	31	38	38	60	73	21	29	12	8	11	24	88	29	17	21	16	19	10	21	22	44	47	17	8	9	13	22	16	14	14	90	44	9	6	5	11	67	78	162
bta-miR-182	5173	14927	19202	24508	5985	7646	4026	7136	13007	7547	6566	12385	6968	13822	15686	16003	14088	15289	10755	8152	14104	5062	11845	5205	4991	6047	7921	3618	5591	2724	470	6313	6483	3420	3163	4387	3006	3749	927	1681	9031	3529	4914	16723	2643	9777	402	1825	8140
bta-miR-183	1736	4744	5382	3593	2032	1738	1329	1059	1461	703	382	729	475	658	7358	8069	3044	3098	3755	1966	3265	1521	2821	579	1408	433	882	309	420	305	80	1500	1016	564	470	481	358	398	130	187	2081	851	370	6121	275	870	74	521	1366
bta-miR-184	2	1	15	6	108	43	1263	76	45	7	2	1	4	6	5	0	6	4	3	6	8	29	28	0	1	0	4	1	7	1	9	3	0	2	6	2	6	3	12	58	4	3	4	32	3	16	31	3	2
bta-miR-1842	16	1	3	7	11	1	42	24	4	1	1	1	0	8	3	1	0	5	2	1	2	47	6	2	2	0	6	0	1	9	31	4	2	0	0	2	0	3	1	2	6	2	5	6	0	4	31	40	13
bta-miR-185	781	963	1617	2512	2995	1010	5995	3012	2549	711	1228	1684	931	1387	1252	1241	1438	1642	995	949	1561	7719	2658	384	646	702	1329	411	497	1332	5067	412	568	451	694	645	582	711	330	531	705	303	453	1267	257	1133	2021	5607	4043
bta-miR-186	13034	58496	111796	201884	22143	53827	55504	59194	76539	44740	71252	92572	54248	91588	32086	41045	68063	78926	23006	47086	65627	98824	61952	23353	37971	43299	46794	24678	29637	24886	27528	7664	17959	20885	25710	32391	24819	28439	12983	15391	31494	26969	24074	37254	14521	55670	20499	35798	52011
bta-miR-188	1	0	1	9	1	1	10	3	5	1	1	1	3	7	4	2	1	1	4	1	4	5	7	0	2	4	5	0	0	0	3	1	1	0	0	1	0	1	0	0	1	0	0	7	0	0	3	9	3
bta-miR-18a	37	19	20	53	34	14	406	118	58	4	10	22	7	18	30	25	10	19	5	5	17	409	92	11	7	17	43	9	23	42	190	9	5	1	5	6	2	15	4	17	36	2	12	16	6	36	219	171	85
bta-miR-18b	8	4	0	8	0	0	5	7	3	1	0	3	2	2	6	3	2	1	1	0	0	12	1	1	1	0	4	0	2	4	4	0	0	0	0	0	0	1	0	0	1	3	1	0	0	4	3	15	6
bta-miR-190a	8	7	22	64	7	5	4	13	32	8	27	42	12	23	7	17	22	44	39	11	32	1	16	5	11	8	33	6	11	1	1	1	9	1	2	12	2	9	5	10	8	0	8	15	3	47	0	3	8
bta-miR-190b	3	4	0	2	6	0	2	7	4	4	3	2	0	3	7	7	1	8	0	1	2	4	3	2	0	0	2	0	0	1	9	0	0	0	1	0	0	2	2	0	2	0	1	2	0	1	2	1	4
bta-miR-191	46208	58781	134256	215958	54672	86796	357298	151569	148567	60840	34833	58195	51753	101808	55593	58349	42172	55082	16668	42376	70682	439069	103808	20666	36893	32735	44953	20697	34269	50140	157793	28707	25461	31167	24769	28637	27428	36152	11146	29168	34778	34763	24120	38747	11554	50604	152126	164944	53062
bta-miR-192	2128	2841	4334	4763	7383	1827	5634	5195	4946	1813	2139	3354	1860	2707	2691	4140	4000	3445	1824	1348	2339	12125	4122	1408	1917	1681	2740	874	1121	1999	3640	818	1164	952	1031	1091	898	963	371	516	1551	631	1188	4134	584	2269	5864	7455	4321
bta-miR-193a-3p	6	40	38	108	26	38	13	3	15	7	31	22	26	30	10	12	22	27	36	30	23	21	19	5	11	17	35	12	9	5	26	1	4	4	15	16	16	15	16	14	12	5	19	31	13	19	14	18	24
bta-miR-193a-5p	31	100	644	1215	36	306	501	206	330	200	229	148	182	423	34	56	117	144	36	136	167	198	186	25	106	86	70	68	67	75	174	60	64	197	196	135	241	242	160	149	81	169	152	62	58	300	81	182	116
bta-miR-193b	115	138	65	74	32	44	91	76	63	23	16	15	22	30	280	107	29	16	14	17	17	234	35	27	34	24	46	14	9	34	85	93	80	25	15	16	15	16	20	15	170	98	7	18	2	19	52	10	40
bta-miR-194	337	590	1000	1429	531	422	915	1623	1531	543	587	967	508	981	351	621	602	576	193	314	526	2284	709	392	663	542	802	245	366	492	784	168	239	193	196	253	199	276	129	189	357	179	226	375	129	521	1103	1900	1248
bta-miR-195	20	38	9	5	2	2	5	8	1	6	3	9	2	2	13	7	4	4	5	1	2	9	5	11	7	8	14	1	4	8	4	4	2	4	3	6	5	28	46	4	63	9	0	2	1	8	1	8	22
bta-miR-196a	17	80	141	373	22	79	102	43	103	95	318	640	534	892	40	76	82	112	85	225	711	151	626	20	39	90	54	32	96	124	32	65	164	90	117	301	243	527	153	197	42	10	75	120	23	104	8	8	51
bta-miR-196b	2	13	25	30	11	7	31	36	67	42	87	92	83	118	2	5	13	7	9	3	6	25	13	24	47	28	65	10	10	21	8	7	19	17	31	51	31	66	22	38	6	3	7	14	2	6	11	16	15
bta-miR-197	171	199	599	2295	584	803	2279	1115	1202	291	383	501	390	995	381	382	189	444	259	399	540	2726	875	26	144	266	518	244	304	492	1504	170	294	392	379	340	364	402	171	278	86	13	171	440	58	246	529	1525	1174
bta-miR-199a-3p	6	8	10	13	27	5	51	7	17	7	6	6	2	5	25	4	18	18	8	2	7	22	7	12	12	11	8	7	6	9	102	1	4	3	2	0	2	4	0	1	10	1	4	10	1	12	124	7	15
bta-miR-199a-5p	3	1	0	3	20	2	254	4	0	0	0	0	0	0	1	0	0	1	0	1	0	54	15	1	0	1	2	0	1	5	162	1	0	0	2	0	0	1	0	1	2	0	0	3	0	9	185	2	5
bta-miR-199b	0	1	1	0	0	0	0	0	3	0	3	2	0	1	8	2	2	1	1	2	0	0	1	4	0	0	2	2	2	2	0	1	2	0	1	1	1	1	1	0	3	0	2	0	0	3	0	0	5
bta-miR-19a	83	180	120	220	73	21	206	127	143	37	86	123	33	35	147	124	138	144	39	40	69	495	90	76	43	57	98	29	29	57	163	29	36	7	14	39	12	13	9	19	71	20	33	22	10	118	210	279	190
bta-miR-19b	1112	4316	3325	4692	993	650	1605	1674	2011	596	1658	2378	667	1198	2851	2017	3295	2646	882	927	1537	3881	1494	1255	969	1028	1727	430	493	740	993	298	697	287	393	672	303	475	251	260	1346	400	604	712	292	1626	963	1845	2499
bta-miR-200a	13571	79265	144778	232351	65634	57820	32938	36272	77650	54964	98973	151852	49453	117087	30856	93253	110144	123715	72892	75570	91936	30674	78245	36247	57619	58551	109079	39924	45775	27181	4427	10328	29086	25535	37736	53723	38543	38444	13964	18137	20863	13017	45438	132009	24412	82447	2178	4624	57499
bta-miR-200b	4715	23397	47673	75063	6290	19064	5376	18202	38224	21678	31476	42603	22703	44398	13233	25308	28789	35252	17403	19720	30393	5183	16267	12915	22005	20183	18781	10699	13382	4173	858	6025	11293	12819	20125	16273	16921	17762	6697	6141	11707	8527	10680	22297	4640	19921	352	1985	15223
bta-miR-200c	10878	75813	206169	330231	9220	89000	23526	84544	180777	112396	111838	144072	120287	278700	27259	71158	65791	90820	24916	55470	94341	16839	51563	24161	48201	53496	36946	29073	45288	12260	2947	17160	42221	69097	67287	55065	66444	78894	30246	32923	26888	42613	39853	33218	15834	67031	1072	4851	39028
bta-miR-204	0	0	5	6	0	2	1	1	1	0	2	2	1	4	0	0	0	1	3	1	3	18	4	0	1	2	7	2	3	7	2	1	0	0	1	1	4	3	1	1	0	0	1	0	0	0	6	1	3
bta-miR-205	13	19	100	241	26	78	195	8	33	30	54	47	37	40	5	0	15	11	13	15	51	73	53	6	16	15	65	13	28	6	6	9	0	38	54	236	204	372	584	91	10	8	19	39	8	19	16	7	15
bta-miR-206	6	6	26	13	6	6	10	17	11	5	6	6	5	3	9	9	12	3	2	13	3	7	1	2	6	5	3	1	2	1	7	1	8	8	6	5	4	4	5	3	19	10	3	2	3	8	1	1	11
bta-miR-20a	1792	3399	5095	8009	5370	1384	4621	4210	5517	1471	3495	3854	1836	3812	3889	3650	3514	4256	3313	2920	3638	9341	4114	1435	2448	2134	2839	1149	1446	1468	4418	1092	1320	930	1534	2244	1189	1671	635	605	1945	528	1507	4016	511	4045	3725	6578	5294
bta-miR-20b	185	393	314	376	69	78	260	402	547	159	154	254	156	277	312	157	152	157	43	75	95	428	106	138	144	107	94	49	54	74	129	102	93	77	79	52	37	60	51	28	234	89	44	40	6	125	175	416	220
bta-miR-210	184	151	116	442	290	112	640	446	427	101	124	248	104	224	234	136	138	173	92	76	109	1058	319	99	108	143	305	77	90	245	909	78	63	52	87	91	83	103	78	156	87	47	67	90	28	138	289	872	1499
bta-miR-211	2	1	3	2	1	0	22	5	2	0	0	2	0	2	4	1	0	0	0	0	1	6	1	0	3	2	1	1	2	9	10	2	0	0	0	1	0	0	0	1	1	0	1	0	0	0	0	3	10
bta-miR-212	87	2	1	11	130	2	618	86	49	6	1	1	1	1	17	0	2	0	0	1	2	956	173	4	5	8	15	1	3	52	135	13	2	0	0	0	1	1	0	5	14	0	0	4	0	10	196	124	47
bta-miR-21-3p	15	1	0	4	149	5	73	61	9	2	0	8	5	5	5	6	3	8	16	1	6	220	29	3	3	7	63	2	2	24	107	0	2	1	4	2	2	1	1	3	5	0	3	21	2	14	93	148	33
bta-miR-215	219	1414	2594	2554	1133	625	494	736	1101	514	831	1273	507	764	432	990	854	733	784	350	441	383	349	138	165	136	208	88	107	117	103	87	303	189	200	256	138	182	53	58	292	137	438	1509	230	822	187	251	550
bta-miR-21-5p	260818	264159	288312	168270	679374	100123	348482	455541	400000	70979	185755	326837	100253	173068	184673	173306	383512	411036	247886	162664	196837	1325999	405411	220275	210329	264071	476271	110536	112640	489824	487491	24309	56092	38328	71177	102033	57750	90857	52326	48891	193740	54530	149833	247268	64592	160246	628362	866093	668541
bta-miR-218	1	4	4	2	5	2	15	11	2	0	0	2	0	2	9	0	4	2	1	0	0	31	3	4	5	2	20	0	1	1	14	1	0	0	0	1	0	0	1	0	0	3	2	0	0	2	6	8	16
bta-miR-221	1416	133	436	903	5604	403	18933	13139	7214	246	138	201	103	418	426	1	25	36	53	62	135	26449	4754	218	601	1057	2068	230	510	4146	11822	183	23	21	22	30	23	78	129	914	539	190	192	414	56	797	8108	10255	10552
bta-miR-222	1527	86	325	674	3000	285	27511	7861	4265	243	39	78	56	281	342	6	18	17	20	22	72	22671	5551	109	379	458	945	98	315	2117	6588	239	16	24	10	28	33	49	113	804	592	296	161	270	35	767	6108	6706	6516
bta-miR-223	1417	43	23	560	2820	53	5453	8511	4135	50	26	68	10	58	89	1	22	107	76	104	42	32283	2003	70	571	702	1098	125	66	2945	3459	112	6	7	3	10	4	83	71	443	496	218	43	348	11	185	17677	22090	2918
bta-miR-22-3p	6696	17994	50421	91303	14313	28555	67108	32231	39626	25256	36221	38847	23909	48539	7023	13534	22527	27850	8822	18792	26265	47474	29249	8148	20206	18217	23861	11784	13342	16982	26977	3794	7457	10868	14648	15823	16272	16860	10342	15029	6603	5594	10734	16666	7252	22189	10709	26953	41500
bta-miR-224	69	102	179	140	46	37	66	54	53	29	44	34	22	41	161	112	100	72	16	17	22	75	18	23	77	59	70	14	35	22	8	129	34	30	40	31	11	14	12	8	134	115	42	78	11	152	21	63	124
bta-miR-22-5p	17	92	174	284	64	136	170	153	292	82	238	251	108	218	29	101	172	231	74	163	173	235	89	40	111	102	160	73	78	72	120	8	36	42	54	89	62	87	60	72	33	50	68	89	43	107	41	115	340
bta-miR-2284a	2	4	0	0	0	0	1	2	0	2	2	4	2	2	0	1	1	2	0	2	1	2	0	5	1	0	1	0	1	0	2	0	0	0	0	0	0	0	0	0	1	2	3	3	0	3	1	0	1
bta-miR-2284aa	43	51	31	67	69	14	121	203	123	21	52	67	18	38	54	36	28	45	10	17	14	374	54	25	15	18	33	10	21	33	140	13	9	7	11	10	13	10	8	11	32	14	12	12	5	24	114	252	167
bta-miR-2284ab	84	128	154	248	153	55	248	475	298	76	130	213	108	132	109	87	105	147	47	69	113	775	155	78	76	75	84	32	55	135	168	44	38	24	36	57	22	50	19	43	124	64	31	57	39	85	257	434	348
bta-miR-2284ac	0	0	0	0	0	0	14	4	3	0	0	1	1	1	7	1	0	0	0	1	2	2	6	2	2	1	1	2	2	0	4	5	1	1	0	0	0	0	0	0	1	0	1	0	0	2	1	4	5
bta-miR-2284b	1	17	31	23	18	11	14	13	10	0	1	2	4	0	2	1	2	4	0	2	0	3	1	2	1	3	0	1	0	0	6	0	0	0	0	0	1	0	1	0	4	4	1	2	0	0	0	18	21
bta-miR-2284h-5p	0	2	6	9	4	7	2	5	8	2	4	14	4	11	2	3	6	6	4	6	4	9	2	4	9	9	10	3	3	2	1	0	3	2	0	3	2	2	3	1	5	2	2	12	6	13	2	1	4
bta-miR-2284j	15	31	44	51	23	11	6	24	26	5	29	35	10	7	23	41	36	24	23	7	13	14	14	23	21	18	68	12	9	17	5	6	10	2	8	8	6	6	5	4	24	12	12	31	4	42	3	7	30
bta-miR-2284k	3	11	5	7	2	4	5	4	6	4	7	11	10	10	5	5	9	9	6	4	5	25	5	4	4	4	6	7	1	7	8	0	2	2	1	2	3	4	1	0	7	10	7	13	4	3	7	12	7
bta-miR-2284m	1	0	4	5	2	0	0	1	2	1	4	6	0	7	0	1	4	2	7	3	0	4	1	0	4	2	4	4	1	4	5	0	1	1	0	2	2	0	1	0	0	1	2	8	2	2	1	6	5
bta-miR-2284o	0	4	14	9	0	2	1	6	2	2	7	20	3	12	5	3	4	11	5	3	4	8	8	5	5	4	9	6	5	6	4	2	0	2	4	0	10	1	1	1	7	4	7	7	5	9	2	4	3
bta-miR-2284v	28	29	19	8	46	2	66	68	47	5	9	21	5	11	37	15	6	18	3	8	8	210	34	8	4	6	16	3	4	14	60	9	2	1	2	2	3	1	1	6	21	10	2	11	0	6	41	124	87
bta-miR-2284w	66	5	2	21	241	10	378	216	101	1	3	5	0	6	18	1	2	0	1	0	2	822	130	8	10	25	34	3	9	79	310	12	0	1	0	0	1	0	2	30	14	6	7	27	2	22	220	529	395
bta-miR-2284x	725	3727	7685	6338	3499	2191	2749	3747	4151	1827	3051	4553	2376	4235	1852	1806	3228	3319	1675	1947	2197	5839	2313	892	1477	1688	1765	859	1012	1428	2014	515	1095	915	1242	1420	1226	1374	658	758	1987	1385	1594	3493	883	1846	1380	4221	5241
bta-miR-2284y	52	170	311	293	188	76	171	171	214	98	147	212	102	165	114	113	157	153	72	90	138	370	123	54	88	77	101	36	42	66	138	28	50	24	47	57	44	44	23	24	94	79	75	170	39	95	83	215	299
bta-miR-2284z	30	34	21	82	29	10	42	180	147	29	57	85	37	58	14	24	29	40	9	22	11	160	27	29	15	25	29	11	24	30	138	3	14	8	9	14	10	13	7	7	28	5	14	3	9	27	98	187	149
bta-miR-2285aa	43	101	163	155	221	36	179	306	256	57	77	96	84	160	72	82	108	109	50	66	76	410	107	42	48	50	52	37	36	68	175	19	47	31	34	52	40	46	13	29	87	39	47	92	8	60	79	298	304
bta-miR-2285ac	0	7	2	8	6	1	31	12	4	2	2	3	2	4	5	0	2	2	2	0	2	19	7	0	4	1	1	1	0	3	7	0	4	3	1	0	1	0	0	2	4	0	1	2	0	2	6	10	10
bta-miR-2285ad	39	84	110	132	46	39	120	59	88	29	40	39	23	40	66	59	51	57	15	27	48	183	60	45	48	32	38	23	19	32	75	19	17	20	29	26	21	20	9	10	27	16	12	26	12	26	51	71	105
bta-miR-2285b	57	51	24	43	449	5	370	242	123	4	4	8	2	3	59	23	26	12	14	3	7	736	126	18	26	23	48	5	12	80	338	13	5	1	2	0	2	0	0	13	34	11	1	35	1	36	266	547	285
bta-miR-2285c	14	45	74	139	24	32	50	64	104	43	63	121	57	79	34	70	86	121	39	57	86	107	64	34	28	23	44	28	42	20	24	7	19	13	16	33	15	27	7	15	18	14	16	52	19	46	27	36	58
bta-miR-2285e	16	47	79	148	24	35	60	66	105	44	67	115	60	90	34	77	85	115	37	55	90	118	77	33	23	26	44	30	46	20	29	8	23	10	20	28	18	26	11	18	23	16	17	47	20	43	30	40	65
bta-miR-2285f	634	1060	920	748	1395	238	2113	1697	1435	220	315	566	166	375	1006	755	521	465	167	231	383	5359	1054	374	387	356	524	172	230	706	1946	187	225	129	111	148	115	130	69	109	660	246	171	332	84	324	1745	3139	1772
bta-miR-2285g	84	213	240	336	117	71	310	269	308	102	103	204	103	147	203	217	207	259	75	101	163	600	254	84	84	65	107	47	75	63	170	38	66	36	28	44	33	47	12	36	83	42	47	128	37	125	225	312	221
bta-miR-2285h	11	10	13	22	9	12	58	22	23	5	9	5	0	16	12	15	15	26	5	10	24	176	31	4	6	5	12	2	4	11	11	5	3	3	2	7	3	3	2	4	4	3	3	9	2	15	37	48	24
bta-miR-2285i	14	13	15	30	49	7	52	18	22	15	8	20	6	7	26	12	20	22	8	5	11	123	21	4	5	12	10	3	11	15	100	9	5	1	7	9	5	3	0	7	6	5	10	14	1	5	21	53	93
bta-miR-2285j	12	14	22	30	34	6	76	40	28	7	20	11	3	7	18	20	9	13	5	10	23	119	26	2	11	13	14	2	6	12	53	2	2	2	2	1	2	5	3	7	2	1	8	15	3	5	39	28	50
bta-miR-2285k	1974	3399	3931	3332	3856	997	5749	5542	4327	846	794	1278	657	1336	3064	1905	2090	2109	858	1299	1542	19967	3970	966	1304	963	1219	540	711	1908	5191	600	593	447	486	509	359	449	186	397	1813	817	679	1510	298	1142	6457	8528	4352
bta-miR-2285l	49	96	108	133	71	37	160	60	87	31	32	42	25	40	65	46	45	46	12	23	44	201	66	60	80	55	65	31	31	45	83	18	20	25	25	27	23	21	14	15	27	20	13	30	10	26	52	105	176
bta-miR-2285m	0	1	2	4	12	0	12	7	1	1	1	3	1	3	6	4	1	4	1	2	1	22	5	0	0	1	1	0	1	2	8	0	1	0	1	4	0	1	0	0	0	0	1	1	1	0	3	7	4
bta-miR-2285n	50	101	119	118	67	36	160	68	88	30	30	41	41	48	72	54	54	56	21	28	54	239	76	66	64	37	43	19	30	45	83	22	21	25	31	26	27	21	13	13	35	26	12	33	12	21	52	100	146
bta-miR-2285o	3	24	83	83	17	58	38	13	28	13	24	39	12	29	7	11	29	56	18	27	58	21	40	7	23	17	25	19	8	8	1	0	0	6	8	3	6	6	5	10	10	3	13	24	8	10	0	3	16
bta-miR-2285p	26	34	26	36	127	7	76	146	70	16	17	29	19	32	28	16	15	34	35	24	20	253	44	20	18	27	36	11	19	33	74	6	13	5	5	19	15	17	6	5	23	6	20	80	12	33	118	297	119
bta-miR-2285q	35	57	63	65	118	26	188	118	126	25	22	38	22	47	67	50	50	23	15	16	27	299	64	24	27	24	30	16	17	39	171	23	22	13	21	16	11	15	4	17	62	24	9	38	4	36	120	194	144
bta-miR-2285r	0	6	5	3	4	0	5	4	3	1	2	7	0	1	9	3	2	4	0	2	2	19	8	8	3	1	6	1	1	10	19	6	1	0	0	0	0	1	1	1	6	4	3	8	0	4	19	3	3
bta-miR-2285s	2	7	16	7	1	1	21	8	12	2	0	2	2	3	4	9	8	1	0	0	6	21	9	1	2	1	4	0	0	2	18	3	6	7	1	0	3	3	0	1	1	2	1	1	1	4	3	5	22
bta-miR-2285t	6601	21871	13113	7190	3145	1760	1778	7836	9412	2702	3544	5777	2514	3181	18334	11558	7316	5331	3396	2005	3483	2017	3334	7397	3877	3789	4267	1763	2489	1752	680	6121	6311	1775	1890	2312	1504	1663	655	677	11809	2808	1512	5336	651	3633	283	555	1728
bta-miR-2285u	47	99	130	134	61	38	141	61	80	36	35	48	30	42	69	53	52	55	12	29	52	202	72	61	83	56	71	33	31	45	87	21	25	31	28	31	23	26	13	16	35	22	18	30	11	29	46	94	173
bta-miR-2285v	8	4	19	15	34	13	37	52	26	8	7	13	8	13	22	12	12	8	9	10	13	99	18	12	8	13	12	3	5	19	58	3	0	4	3	3	3	6	0	5	19	6	10	11	1	11	64	38	33
bta-miR-2285x	1	2	2	2	5	0	8	4	4	1	0	1	1	1	1	1	2	2	1	2	0	14	2	0	0	1	1	0	3	0	1	1	2	0	0	0	0	1	0	0	2	2	0	2	2	2	0	5	3
bta-miR-2299-3p	12	20	16	19	3	2	18	24	19	5	6	2	0	3	9	2	3	0	0	2	1	26	4	2	12	3	5	3	1	2	5	5	8	8	3	2	1	4	0	0	11	5	1	1	0	10	15	32	4
bta-miR-2299-5p	20	20	8	7	59	5	14	25	22	5	4	5	2	5	19	16	15	13	17	3	10	88	19	5	11	8	18	4	1	11	20	5	2	0	1	0	3	0	0	6	16	3	2	45	2	17	30	61	31
bta-miR-2310	0	0	0	2	15	0	12	2	0	0	0	0	0	0	0	0	0	0	0	0	0	8	1	0	0	0	1	0	2	3	15	0	0	0	0	0	0	0	0	0	4	0	0	0	0	0	3	9	0
bta-miR-2313-3p	3	2	3	15	8	1	25	20	8	5	6	4	1	1	0	1	1	2	3	1	2	31	4	2	11	10	15	4	2	7	12	0	2	3	2	2	4	2	2	1	7	15	7	8	5	16	61	113	35
bta-miR-2313-5p	0	0	0	0	2	0	3	4	3	0	0	0	4	0	1	1	0	0	1	2	0	63	7	2	6	0	2	0	3	5	26	5	1	0	0	0	3	1	0	1	1	1	5	0	0	8	29	36	13
bta-miR-2316	0	0	3	8	2	2	3	0	2	3	1	0	2	1	0	1	4	3	0	1	4	1	1	0	0	1	1	2	0	0	0	0	0	0	2	1	0	3	0	1	2	1	0	0	0	3	0	1	0
bta-miR-2320-3p	3	1	7	3	1	0	7	22	12	1	4	8	1	4	4	2	3	4	1	3	0	7	4	0	2	1	1	1	0	5	8	1	0	0	0	1	1	0	1	3	0	3	1	1	1	0	3	11	4
bta-miR-2320-5p	4	8	11	5	19	9	42	32	7	3	7	1	1	6	9	12	5	2	4	5	2	49	12	1	6	1	3	3	2	5	27	5	3	6	2	1	2	2	1	1	4	10	1	9	2	5	11	25	10
bta-miR-2323	9	2	4	0	13	0	70	17	14	0	2	0	0	5	3	0	0	1	0	0	2	54	18	0	0	2	6	1	2	2	63	0	0	1	0	0	0	0	0	3	2	1	0	0	0	3	10	6	35
bta-miR-2331-3p	1	0	2	4	1	0	34	8	4	2	0	1	1	2	0	0	0	0	0	0	0	11	0	1	0	0	0	0	2	4	10	0	0	0	0	0	0	1	0	1	2	0	0	0	0	0	4	4	7
bta-miR-2336	23	29	20	32	78	16	23	106	81	10	21	45	15	47	27	58	31	27	24	14	21	128	43	14	13	24	34	14	11	24	54	18	9	9	9	8	6	4	5	18	19	5	7	39	2	32	47	144	123
bta-miR-2339	5	6	9	6	4	7	13	6	20	4	7	2	4	14	8	4	6	8	2	4	6	10	11	3	7	5	3	3	3	4	8	2	2	3	4	5	3	9	3	2	6	0	1	3	2	4	0	12	7
bta-miR-2344	0	0	0	0	6	1	28	8	4	1	0	0	0	0	0	0	0	0	0	0	0	12	0	0	0	0	2	0	0	2	9	0	0	0	0	0	0	0	0	1	0	0	0	0	0	0	6	0	0
bta-miR-2346	9	1	5	13	13	5	75	41	23	2	0	6	1	3	12	3	1	1	0	3	4	47	15	4	2	1	7	0	1	11	37	10	2	2	1	0	0	1	0	5	10	4	4	1	1	6	21	20	54
bta-miR-2349	2	0	0	1	4	0	12	0	0	0	1	0	0	3	0	3	0	0	0	0	0	17	0	0	0	0	0	1	0	1	18	0	0	0	0	0	0	0	0	1	0	0	0	1	0	1	4	11	5
bta-miR-2350	0	0	2	5	2	0	36	5	0	0	0	0	0	0	0	0	0	0	0	0	0	8	5	0	0	0	0	0	1	0	9	0	0	0	0	0	0	0	0	1	0	0	0	0	0	1	0	2	3
bta-miR-2355-5p	1	1	0	1	2	1	6	3	6	0	0	0	1	0	1	0	0	1	0	0	0	15	3	0	0	0	0	0	0	0	6	0	0	0	0	0	0	0	0	0	0	0	0	0	0	0	4	4	3
bta-miR-2376	9	1	4	5	3	2	32	12	2	2	0	1	4	2	7	5	0	0	0	0	2	41	4	3	1	3	2	1	0	2	34	2	3	1	0	0	1	0	1	2	4	1	2	0	0	7	3	11	9
bta-miR-2382-3p	1	1	3	3	2	0	4	2	7	0	1	0	0	2	1	0	0	0	1	1	0	5	3	0	0	1	1	0	0	0	1	2	0	1	0	1	0	0	0	0	1	0	1	0	0	0	0	0	2
bta-miR-2387	16	23	47	61	53	39	844	130	117	37	22	37	30	59	28	18	9	6	4	12	20	280	72	4	18	9	35	9	18	34	555	22	13	11	6	8	14	14	13	90	19	34	17	15	9	57	76	40	234
bta-miR-2397-3p	1	1	4	1	0	2	5	7	3	2	0	3	0	7	1	5	1	1	1	2	1	4	3	3	0	1	1	0	2	0	4	2	0	1	1	2	2	0	2	0	4	1	2	0	1	0	1	7	0
bta-miR-2397-5p	3	5	0	2	4	2	1	6	2	2	0	1	3	2	1	0	1	0	0	0	1	10	2	0	1	0	0	0	0	0	1	0	0	0	1	0	0	1	0	3	4	5	1	0	0	2	2	1	5
bta-miR-2398	1	1	0	1	2	0	10	1	10	3	0	0	0	0	2	0	1	0	0	0	0	4	2	0	0	0	0	0	0	0	1	0	0	1	0	0	0	0	0	0	0	0	0	0	0	0	3	6	5
bta-miR-23a	5765	4835	13918	27497	18875	11965	67742	14156	11335	4027	5184	5276	3409	7653	7212	3567	5730	8147	4171	5881	8235	88817	20944	1813	7376	4520	10089	2808	3008	11527	32588	2142	1917	2810	4500	4156	5256	5424	2974	5234	4608	3309	3124	7073	2129	6488	23721	29344	20233
bta-miR-23b-3p	3635	9672	16403	23296	2739	6192	8672	6508	8060	4124	2573	3831	3478	6673	8968	7464	7199	7952	2577	4072	6736	9910	6560	2036	4482	2600	4180	1616	2168	2731	2581	2792	3423	3029	2605	2594	2954	3566	1728	2096	6402	5088	2520	3629	1237	5773	2865	2789	7350
bta-miR-23b-5p	3	5	9	7	1	5	60	7	9	4	3	1	6	10	5	2	2	2	0	2	5	32	18	0	0	3	2	0	0	0	14	4	2	9	3	2	0	5	4	1	0	5	0	1	0	7	15	2	10
bta-miR-24	5	12	53	131	6	35	37	15	22	16	22	44	15	35	8	16	21	27	8	17	24	35	19	8	15	12	25	7	11	6	9	7	5	5	7	23	11	16	4	5	9	6	10	18	6	17	3	4	13
bta-miR-2400	1	2	3	5	6	2	20	4	9	0	0	1	3	7	0	1	1	6	1	4	4	28	2	0	1	0	3	0	2	1	20	1	1	1	1	0	1	5	0	7	2	0	1	0	1	0	12	13	12
bta-miR-2403	2	2	5	13	12	4	61	19	10	1	7	2	1	3	1	1	1	0	0	0	1	32	2	2	2	1	5	3	2	15	45	2	0	3	1	1	3	6	0	5	6	1	1	0	0	6	12	44	31
bta-miR-2419-3p	25	27	58	16	5	11	47	6	3	1	1	3	5	3	28	21	53	26	0	10	5	35	13	1	1	2	0	0	0	0	2	27	36	71	41	13	27	19	18	15	3	0	1	0	0	4	9	38	22
bta-miR-2419-5p	68	67	339	1724	297	279	916	218	113	55	87	80	43	192	95	126	61	97	45	82	255	763	270	8	5	20	78	13	30	80	360	134	175	248	162	175	168	251	91	229	19	49	45	56	11	67	219	338	350
bta-miR-2425-5p	9	3	0	1	18	2	67	1	0	0	0	0	0	1	5	0	0	0	0	0	0	69	15	0	0	0	7	0	0	6	60	1	0	0	0	0	0	0	0	0	2	0	0	2	0	2	0	38	28
bta-miR-2431-3p	0	0	4	17	6	2	24	14	11	10	0	3	0	2	0	3	0	1	2	2	5	20	2	1	3	2	2	1	0	0	9	1	0	11	7	2	6	2	2	6	4	4	2	3	0	2	6	7	6
bta-miR-2431-5p	2	2	2	5	3	0	4	7	5	5	6	0	3	6	1	2	1	5	0	1	3	9	6	2	4	2	1	1	0	1	11	1	0	1	0	3	2	4	1	1	0	0	0	4	0	4	4	9	15
bta-miR-2435	1	6	5	12	4	0	2	1	2	2	3	3	0	3	8	1	1	1	2	0	1	0	2	7	2	2	1	1	3	2	5	2	1	1	2	2	3	2	1	0	3	0	0	4	0	1	1	0	1
bta-miR-2436-3p	2	4	19	9	4	3	0	4	11	3	2	1	5	3	0	4	2	4	5	4	2	2	3	1	3	1	4	0	0	2	4	0	3	3	0	1	3	2	0	3	1	1	2	2	2	0	0	3	1
bta-miR-24-3p	20171	20447	39183	83936	22700	25433	191694	37731	32541	11476	15758	21516	12833	21052	18827	14618	18632	22940	7215	14577	25453	159500	50303	9725	18571	14993	32606	9131	12464	29727	105773	5117	5871	4979	7071	9516	8223	10871	5227	13939	10831	4101	8510	11994	6206	18766	55617	37211	40894
bta-miR-2443	5	17	29	27	3	3	8	16	24	11	15	20	9	15	2	12	14	7	1	4	5	4	6	10	9	5	2	0	2	0	4	4	5	8	14	4	20	13	4	4	13	24	6	5	6	15	2	11	8
bta-miR-2446	0	3	3	2	2	0	0	7	2	1	2	2	1	0	0	0	2	5	0	0	0	3	1	0	1	1	0	0	1	0	1	0	1	0	0	1	0	1	1	0	1	2	0	1	0	1	1	1	1
bta-miR-2447	4	1	7	11	6	3	29	21	22	5	3	2	2	18	10	7	1	1	0	0	0	19	1	0	2	6	4	2	1	0	34	4	2	4	2	3	3	3	2	3	3	6	3	7	1	9	20	13	9
bta-miR-2448-3p	21	12	15	20	27	1	215	165	83	5	3	4	4	9	13	4	1	2	0	2	2	106	26	3	10	10	14	4	5	23	160	17	12	1	4	1	4	0	2	14	21	10	4	4	2	2	41	111	125
bta-miR-2448-5p	7	1	0	1	11	3	34	10	4	2	2	0	2	0	4	3	3	5	1	1	4	41	7	0	1	3	3	1	1	2	18	0	2	0	2	0	0	0	0	2	4	1	0	1	0	2	14	27	20
bta-miR-2450a	1	0	1	1	4	0	5	2	2	2	0	0	0	0	0	2	0	0	0	0	0	6	1	0	2	0	1	0	1	4	6	3	0	0	0	0	0	0	0	1	0	0	0	0	0	0	2	3	3
bta-miR-2454-3p	5	0	0	4	3	2	32	3	1	2	0	0	1	0	4	0	0	4	0	0	0	5	5	1	0	0	1	0	0	1	15	1	0	1	0	0	0	0	0	0	3	0	1	2	0	0	7	3	3
bta-miR-2457	8	0	0	1	11	2	44	9	10	0	0	1	0	1	0	0	0	0	0	2	1	36	5	0	2	0	0	1	0	8	16	4	0	0	0	1	1	0	0	1	0	0	0	0	0	3	22	64	17
bta-miR-2461-3p	0	7	5	1	4	0	11	2	6	1	0	2	1	1	1	3	3	2	0	2	0	21	4	0	1	0	2	1	0	2	4	1	2	0	0	1	0	1	0	0	2	2	0	2	0	4	2	2	4
bta-miR-2468	6	4	8	3	29	2	6	58	23	1	1	10	1	0	8	16	3	0	1	0	1	56	10	0	10	8	5	3	0	7	15	2	5	0	1	0	1	2	0	1	5	1	5	8	1	2	34	69	33
bta-miR-2478	209	147	64	267	253	75	2955	946	587	395	74	119	217	172	426	484	132	66	24	24	131	1269	449	52	45	36	70	21	86	152	664	318	342	209	40	68	66	111	25	142	309	76	41	147	15	382	617	809	178
bta-miR-2483-3p	3	0	2	0	2	0	18	1	0	2	1	2	0	1	0	0	2	0	0	0	1	17	3	1	2	0	4	1	1	2	11	1	1	1	0	0	0	0	0	1	0	0	1	2	0	0	2	4	2
bta-miR-2484	3	2	2	10	96	2	78	45	26	0	1	3	4	4	13	1	0	0	2	1	1	376	14	2	15	28	3	0	3	67	182	2	0	0	0	0	0	2	2	9	26	2	1	2	0	1	129	214	157
bta-miR-25	4885	10794	14826	28974	16486	6242	17077	24458	17578	4757	10556	10075	4991	11870	9971	10327	8188	7200	5059	5779	6268	41641	7060	4290	5525	5483	8365	3083	3317	6956	14314	4742	5841	3579	5259	5117	4590	4251	2329	2444	10124	4354	2736	8885	1590	8613	15251	25059	16084
bta-miR-26a	126604	352261	901947	1347904	220829	310720	625842	460006	548641	339734	260081	426088	301354	469068	207837	321986	397967	479666	146118	187233	372898	977362	436333	122525	220255	216890	262798	98021	191585	157643	322055	96691	136653	148204	107994	154758	108682	185333	41474	99853	138753	96110	119083	236872	56393	380324	289919	408977	288964
bta-miR-26b	6424	11800	24753	70004	22848	10039	25869	35099	33867	10959	24430	38628	14014	23420	9461	14352	19002	26269	15689	12609	25304	74010	21853	5826	8415	14611	23109	7538	11571	10491	30166	2777	4517	3706	4475	13253	5122	10267	2041	5279	6567	1793	7443	19837	4071	23515	26664	62143	29009
bta-miR-27a-3p	2248	953	1741	4567	8466	1240	34093	4196	2676	567	825	1011	426	971	1625	755	991	1077	767	580	1141	37376	8071	544	1182	1071	4801	421	697	4884	19324	290	263	231	301	529	340	500	278	1343	1042	216	395	1398	305	1756	12318	8114	7592
bta-miR-27a-5p	39	18	21	42	356	23	377	359	150	28	8	22	18	61	41	16	15	20	18	19	23	902	155	10	27	33	25	16	13	109	495	13	19	8	13	15	14	14	12	39	44	2	16	30	9	53	358	474	117
bta-miR-27b	16343	29003	37282	53726	22587	12245	61522	29610	34901	19151	22857	38506	18284	23749	36114	32464	27470	29680	13414	12178	27541	48942	32707	13977	13466	13385	29966	8342	12255	13781	33116	13318	11092	7314	7876	11132	7593	9944	3757	7418	23039	10465	6873	20270	4235	22870	15858	12948	32729
bta-miR-28	1932	4889	3372	2406	1195	888	1872	4361	4645	1067	1784	2532	1347	1796	4145	4928	4344	2884	1214	1143	1564	3825	1571	3046	2225	1624	1800	906	959	1300	1627	997	2031	919	1114	1045	889	1001	440	554	3864	1175	1000	1540	444	1863	1275	1821	3124
bta-miR-2887	24	73	263	465	61	365	83	39	98	229	382	208	240	1145	12	18	244	491	85	923	287	99	318	42	723	377	488	424	200	124	13	18	24	149	548	232	540	274	631	192	14	201	691	191	299	148	24	17	135
bta-miR-2903	0	8	7	11	2	6	1	2	4	4	2	4	1	4	3	4	6	1	0	0	1	0	1	1	2	3	4	2	2	2	1	0	2	8	2	0	5	0	1	2	3	4	2	1	0	0	0	4	3
bta-miR-2904	152	44	150	667	180	624	337	69	142	227	227	233	344	1051	266	22	227	555	130	659	511	275	684	70	398	325	748	338	225	364	93	149	38	76	199	142	304	178	276	338	41	71	755	525	559	243	76	35	117
bta-miR-296-3p	27	13	19	8	31	5	680	30	31	9	2	1	5	12	26	8	11	7	0	1	5	363	75	4	3	7	6	0	4	10	121	36	10	4	2	2	4	1	2	16	34	54	2	2	0	13	141	64	47
bta-miR-296-5p	35	29	49	79	34	18	274	60	62	19	22	15	17	42	25	15	11	15	1	10	17	172	57	7	20	12	16	8	10	18	135	12	13	15	20	8	13	16	15	22	48	28	10	8	3	39	51	138	60
bta-miR-29a	1611	2852	15431	46271	7232	12720	36315	6154	10587	7872	11318	18011	6747	12900	1736	2925	7163	11899	2975	6108	10622	22480	11657	1732	7453	7046	14697	4829	5507	8009	20524	662	1420	2697	4494	6514	4857	6207	2730	4657	991	850	2766	6216	2237	8532	4248	5584	10282
bta-miR-29b	39	78	560	3793	472	1339	1463	249	460	558	1213	2326	938	1596	23	159	447	1117	517	849	1808	918	1291	67	468	732	1595	642	772	604	482	13	57	171	288	784	511	739	187	442	10	26	310	852	275	545	121	191	356
bta-miR-29c	54	296	1043	5409	479	1053	875	368	763	651	2073	3009	1057	1860	69	168	1082	1696	885	943	1523	740	1064	198	492	994	2137	780	847	872	246	14	125	199	425	932	614	859	411	524	62	29	405	852	394	896	100	211	455
bta-miR-29d-3p	8	3	13	122	40	50	66	7	17	18	39	41	11	24	12	3	18	30	17	15	57	23	42	0	15	13	90	18	22	18	10	2	4	1	7	21	9	21	11	25	12	2	9	59	9	14	14	8	13
bta-miR-29d-5p	56	79	189	411	108	130	349	111	142	91	101	192	106	220	45	58	111	174	96	91	170	469	179	25	40	74	134	63	76	107	176	17	19	34	44	56	42	68	55	60	41	19	56	101	32	72	83	182	220
bta-miR-301a	19	3	2	8	8	0	81	86	37	3	5	4	0	11	1	3	2	0	1	0	0	100	12	0	0	8	14	1	2	29	165	2	1	1	0	0	0	2	2	11	3	0	3	0	1	21	127	171	108
bta-miR-3064	0	2	5	20	0	3	6	3	10	4	12	13	4	7	1	1	2	11	2	3	3	8	5	0	1	2	5	1	3	0	2	0	0	1	4	1	0	1	1	1	0	0	0	2	1	0	1	0	2
bta-miR-30a-5p	155548	659274	873030	956129	180265	200806	98473	385549	644311	287338	429522	575390	297810	450576	442693	574887	722010	632866	450088	302957	348938	136788	250542	251969	273766	243738	322583	120191	135357	106108	24771	139414	300015	179954	219578	240154	172090	180628	76652	60861	372958	173456	208216	434065	100158	467158	10614	59143	373146
bta-miR-30b-3p	13	81	93	77	14	31	91	77	111	54	31	46	41	67	32	62	108	66	12	37	46	67	47	34	35	21	24	15	29	19	30	14	51	29	19	30	18	37	8	18	33	41	10	11	12	30	19	42	48
bta-miR-30b-5p	1590	5236	9243	14165	2568	5287	5082	2912	4399	2810	2553	6537	3154	6558	3759	3338	5454	6245	2283	3261	5595	7149	4967	1777	2625	3472	6105	2198	3150	3284	2248	875	1313	1546	1360	2412	1671	2483	1403	1857	2655	1835	2020	2907	1297	3120	1264	2730	4572
bta-miR-30c	2899	3888	7279	11284	3043	6134	26738	6431	6875	4581	1796	4233	3835	5892	5024	3728	3796	4764	1255	1961	4783	20125	7814	1321	2439	3109	4422	1291	2765	3730	12093	2730	1498	1772	1222	1406	1261	1940	1026	2320	2931	2061	1756	2704	1311	3349	5804	7343	3994
bta-miR-30d	19600	67309	155768	302989	52034	92087	98714	92220	129585	77248	81400	99441	92418	180233	47127	61595	73717	94612	38820	71091	95675	136750	90688	19708	42263	44184	50288	30098	42935	34931	39208	22287	38258	57984	73097	59004	71690	73579	36530	36695	38956	56756	36375	66185	17620	62869	31727	54266	84275
bta-miR-30e-5p	8779	21306	35347	40793	32040	12472	42819	35585	39717	16734	31059	47792	22484	30230	17498	24954	33661	35154	17008	15400	23736	69790	28727	11582	14259	18113	28775	9362	12728	18243	45368	5000	9400	6904	9793	13868	8898	11497	5133	6760	9023	3893	9257	21292	5308	19101	26848	45829	53765
bta-miR-30f	10885	18637	35097	45992	1800	18559	10472	16402	29022	20666	6669	8657	10995	17718	27159	21087	15567	17312	3555	8564	16544	6759	14377	2346	7140	6031	6171	2995	4977	2783	944	27831	15029	19302	10596	8744	9990	10584	4977	5531	15915	7652	7355	7967	2982	17289	305	4123	7362
bta-miR-31	13	20	44	157	21	76	189	6	32	21	32	40	50	21	37	14	25	19	22	20	55	199	122	15	44	32	143	24	16	14	11	13	5	13	21	20	17	45	63	34	15	3	33	32	16	43	30	1	38
bta-miR-32	218	658	766	1807	593	380	825	545	700	339	1265	1943	603	915	206	511	899	1102	852	660	1214	872	909	404	430	520	1850	484	438	526	539	36	153	134	220	585	284	480	244	342	178	58	351	636	232	688	280	409	736
bta-miR-320a	1339	6647	22019	14754	1441	6918	7077	7770	9093	8619	4734	3153	5027	11422	2029	2515	4820	4600	414	2172	2406	5803	3805	3114	5731	3602	2623	1748	2226	2985	2217	3036	3088	9372	7733	3352	7805	6495	6819	3788	2981	11476	2919	1068	1075	3416	1984	3284	5524
bta-miR-323	0	7	9	13	0	5	7	1	5	2	2	5	4	5	0	0	0	2	1	1	2	4	2	3	5	6	3	0	0	1	5	1	0	7	2	0	0	0	0	0	1	2	2	0	1	11	3	0	1
bta-miR-324	26	20	29	89	44	33	120	159	173	44	31	49	61	121	26	30	26	40	16	24	30	149	41	9	14	37	36	12	36	29	166	7	36	14	24	21	25	20	4	22	24	24	10	28	7	28	30	56	83
bta-miR-326	25	5	38	97	159	29	697	130	76	24	44	42	47	88	11	7	8	28	20	29	58	808	156	1	13	6	58	5	16	50	658	5	4	6	12	19	11	24	23	71	9	2	9	37	10	31	130	281	481
bta-miR-328	12	20	42	134	44	42	489	98	98	23	25	44	36	84	26	26	8	16	6	15	38	198	75	2	17	21	19	8	16	14	234	25	10	20	18	33	33	33	22	52	16	8	21	16	2	49	102	247	147
bta-miR-330	34	2	16	22	77	16	816	132	77	5	4	2	4	10	25	0	6	2	0	2	5	335	60	8	11	8	27	0	8	58	401	28	5	2	3	1	2	5	6	63	15	18	12	7	1	12	98	102	128
bta-miR-331-3p	195	323	414	781	218	357	1554	652	663	245	202	279	336	614	347	209	217	319	113	234	364	1339	559	47	76	121	148	104	147	126	611	164	127	179	138	161	223	234	112	140	198	113	139	187	50	187	379	748	446
bta-miR-331-5p	95	134	229	302	106	80	760	364	265	136	60	63	81	199	134	79	84	56	25	44	76	484	152	60	88	57	70	24	58	117	396	99	60	57	66	35	50	69	33	76	62	74	27	42	14	89	188	362	208
bta-miR-335	143	877	1411	1749	101	261	302	304	834	425	390	512	146	215	320	451	1036	700	98	192	225	170	254	385	844	418	793	284	362	224	70	55	143	193	140	171	79	88	26	36	640	298	392	260	81	1119	48	45	125
bta-miR-338	9	0	10	27	32	0	25	119	83	18	28	44	14	20	6	6	22	36	21	20	24	256	59	5	17	15	46	12	11	38	36	2	1	5	2	10	3	4	3	7	5	2	7	30	4	32	93	114	63
bta-miR-339a	2988	5590	6869	16091	3068	4345	15526	7257	7697	3513	3797	6873	4374	7227	4200	3359	3712	4255	1418	2083	4228	16588	5860	1058	1889	2610	3627	1639	2194	2112	4116	1681	2414	2194	2735	1986	2280	2960	1522	2189	2544	840	1211	1640	755	2644	3269	9205	6594
bta-miR-339b	1421	3988	4552	10483	1731	2915	3850	4274	4654	2244	2921	4885	3072	5164	2437	2588	2729	3183	1120	1632	2884	5596	2921	734	1229	1634	2427	1177	1392	1120	1502	857	1768	1474	2084	1471	1694	2001	1073	1217	1198	480	848	1241	563	1738	878	4478	3927
bta-miR-340	136	231	509	1536	117	169	1966	310	406	267	140	382	224	333	183	305	173	318	69	101	306	829	560	49	90	138	216	71	171	108	789	67	64	57	35	83	44	84	14	109	133	68	97	173	47	403	281	252	198
bta-miR-342	849	1088	3360	3289	3570	1942	17161	1856	1401	510	308	408	358	688	2334	1717	846	1222	835	1283	2160	19819	4764	209	1178	402	850	214	332	886	5564	810	429	753	607	492	339	478	210	469	559	405	201	1206	103	454	2011	4224	1631
bta-miR-3431	14	21	14	49	31	13	7	9	26	25	29	11	11	24	36	29	32	27	12	12	20	29	19	14	23	39	41	7	11	9	0	17	2	9	13	16	8	17	9	2	38	38	16	37	4	50	6	24	41
bta-miR-3432a	419	139	472	467	1298	139	4288	2357	1364	283	222	252	272	597	209	80	93	124	27	83	184	3278	793	99	211	260	397	94	210	686	4747	337	62	124	126	89	109	168	131	441	277	176	127	148	45	269	1040	3578	3475
bta-miR-3432b	8	6	16	19	42	8	89	50	32	15	22	35	4	39	11	1	6	13	2	11	13	142	40	12	14	21	41	8	18	42	305	16	4	6	9	11	6	12	6	16	20	10	5	15	2	20	80	55	58
bta-miR-345-3p	86	296	284	403	448	132	431	408	343	145	286	284	133	240	161	171	214	221	202	102	148	550	172	152	125	144	192	71	64	110	253	73	163	93	180	112	106	108	83	50	114	126	63	199	29	117	173	483	552
bta-miR-345-5p	110	690	846	1190	175	391	376	413	349	164	366	475	284	499	195	234	350	400	161	323	301	670	229	167	179	228	269	115	147	112	226	28	108	81	164	127	174	201	173	93	165	123	117	121	60	181	122	311	606
bta-miR-346	0	0	2	0	0	0	0	1	2	0	1	0	5	10	0	0	1	1	1	2	1	6	1	0	0	0	0	0	0	0	0	0	0	1	3	0	4	1	1	0	0	2	0	0	0	0	0	0	0
bta-miR-34a	205	234	127	294	207	63	474	568	533	76	292	397	168	277	184	212	253	88	47	35	96	394	174	262	130	188	322	93	150	233	851	60	229	28	52	98	67	124	53	218	217	65	84	104	78	222	242	366	2106
bta-miR-34c	10	2	2	0	23	2	26	23	13	7	5	1	3	1	8	0	5	2	14	1	1	55	12	1	3	1	19	0	5	8	54	1	0	5	11	13	8	4	2	5	8	2	5	10	2	1	17	25	19
bta-miR-361	3196	3752	5788	9020	3052	2455	29521	6430	5505	2307	1878	2063	1621	3134	4153	2407	1865	1915	562	1465	1902	26179	5887	1268	2466	1362	2029	818	1148	4050	12728	2165	1453	1552	1363	1138	1295	1389	799	1955	3036	2371	1083	1252	430	2337	8522	9018	6048
bta-miR-3613a	4	6	8	2	69	0	13	5	6	0	0	2	0	0	10	3	9	11	6	1	5	29	3	5	1	1	22	1	0	2	30	1	0	0	0	0	0	2	1	0	8	0	0	11	0	3	11	12	14
bta-miR-362-3p	7	44	96	164	30	45	41	24	35	23	68	88	37	34	6	43	77	123	47	27	79	73	78	14	22	25	77	12	21	24	12	1	8	16	18	24	10	18	13	11	4	2	16	30	9	46	4	15	33
bta-miR-362-5p	822	2527	4479	5255	649	1487	4961	2135	3253	2038	934	2174	1569	2963	1726	1841	2305	2659	429	877	2083	4893	2345	921	1449	1396	1287	553	983	786	2294	587	772	1156	834	725	667	1027	326	825	977	707	794	798	262	1669	1507	2728	1935
bta-miR-363	852	1501	1211	1432	550	202	1233	1482	1836	787	537	1015	438	817	1514	1592	658	449	138	159	246	2109	518	739	488	297	631	142	208	330	641	616	638	301	198	157	141	109	52	115	898	446	134	237	37	625	689	2241	838
bta-miR-365-3p	1235	3185	8636	19850	1222	4959	16525	5561	8177	3270	2978	4928	4081	6564	1721	3899	2746	4337	1284	2963	5813	8936	5462	271	1240	1461	1306	1280	1874	1248	12298	673	1844	2056	2134	1908	1802	2420	871	2048	1060	368	1275	1886	556	3203	1916	2827	5178
bta-miR-369-3p	0	0	4	1	2	0	9	0	0	0	1	2	0	0	0	0	3	2	0	0	0	5	2	1	0	3	7	0	0	0	1	0	0	0	0	1	0	0	0	0	0	0	0	0	0	6	8	0	1
bta-miR-370	0	0	0	0	1	0	39	1	0	0	0	0	0	0	2	0	0	0	0	0	1	29	3	0	0	0	0	0	0	0	2	0	0	0	0	0	0	0	0	0	0	0	0	0	0	4	47	0	0
bta-miR-374a	3421	8406	13099	32689	5243	5758	14345	4946	7046	4164	7625	11532	4373	5990	4610	8772	10358	15110	7774	6386	13205	19158	13360	3162	5109	5031	10770	3173	4390	4314	6555	560	1324	1128	1155	3152	1214	2217	776	1583	2757	900	3347	6630	2248	8884	5800	3441	3880
bta-miR-374b	1392	4610	7889	20489	3372	3234	6728	3815	4374	2354	5172	5207	2489	4448	2249	3353	4368	4475	2228	3343	4010	10172	3253	2108	3105	2973	3246	1732	1589	2486	3183	633	1299	1019	1858	2244	1787	1935	1020	1104	3883	1839	1929	3153	1202	4565	2800	3201	5328
bta-miR-375	216	5248	18599	20036	1231	3899	3072	7351	20259	15370	10286	15179	11550	26556	654	6725	8663	9456	2590	4983	5456	2081	5474	2009	3788	4166	3711	2290	3368	1093	307	304	2667	5579	6020	5067	5991	6242	1719	1847	978	2999	3014	4362	932	6952	59	123	2967
bta-miR-376e	0	7	8	21	0	2	4	0	3	3	4	3	2	1	0	0	9	1	1	4	1	9	0	0	3	1	5	3	0	1	1	0	0	2	1	1	1	0	0	0	0	1	3	2	0	8	10	0	0
bta-miR-378	6015	2419	4632	9473	33890	3887	56495	27131	18486	2004	4492	5670	4093	9998	4026	823	1349	2123	1888	3361	3857	65350	12768	1999	4296	4421	8937	2729	3531	17912	46439	1793	986	839	1786	1865	2064	2841	2189	6242	4771	1577	2448	3285	1182	5576	21636	25914	56084
bta-miR-378b	89	36	37	93	480	30	432	291	215	53	86	97	92	251	81	20	27	49	37	67	87	1194	257	37	70	111	189	38	64	356	840	29	9	16	29	52	30	57	34	115	96	44	43	53	23	95	473	354	586
bta-miR-378c	127	78	109	314	335	124	863	322	268	41	109	187	94	318	82	35	44	76	37	98	107	725	160	37	61	107	149	89	87	184	581	32	26	9	46	57	52	84	69	74	73	12	57	56	37	110	232	525	770
bta-miR-378d	9	9	12	21	29	4	83	44	30	14	64	57	15	27	24	4	6	15	7	24	24	279	66	25	50	36	104	40	37	208	570	15	6	4	11	8	6	17	18	25	38	17	23	27	18	69	242	42	84
bta-miR-379	1	7	10	10	12	4	39	3	2	12	9	14	7	7	1	8	5	5	4	3	1	54	5	4	17	8	13	4	3	4	7	1	2	0	5	0	2	0	0	0	0	4	2	13	1	17	27	0	5
bta-miR-380-3p	0	14	20	22	10	2	43	0	4	4	9	9	4	11	0	2	5	3	0	0	4	63	3	5	3	5	8	5	1	3	6	0	2	1	3	3	0	0	0	2	0	0	1	1	2	18	21	0	1
bta-miR-381	0	6	30	37	9	7	6	2	2	4	11	11	4	9	0	2	3	2	3	3	3	16	3	4	10	12	23	4	2	2	2	0	1	1	1	3	2	0	0	2	2	9	2	4	4	17	10	1	9
bta-miR-382	0	1	4	13	1	4	14	0	0	3	0	3	3	8	3	5	2	3	1	0	0	12	4	1	3	4	6	0	2	0	5	1	0	2	2	3	4	2	0	1	3	4	2	1	1	1	12	0	0
bta-miR-409a	0	11	13	9	5	6	170	0	0	4	1	7	0	2	1	9	4	0	0	1	1	220	37	0	9	7	10	1	1	3	13	0	0	1	1	0	2	1	0	1	1	1	3	5	0	11	63	0	2
bta-miR-410	0	1	1	2	0	0	8	1	0	0	1	3	0	1	0	0	3	0	0	0	0	5	2	2	4	0	2	0	0	7	1	0	0	0	0	1	1	0	0	0	0	0	0	2	0	1	20	0	1
bta-miR-411a	0	4	15	15	2	1	27	1	3	0	3	5	1	0	0	3	5	3	0	0	1	12	2	4	4	7	8	1	1	1	9	0	0	1	5	3	3	0	0	0	1	0	4	5	0	15	13	1	2
bta-miR-411c-3p	0	2	0	0	7	0	22	0	0	0	1	0	0	0	0	0	0	1	0	1	0	61	6	0	0	0	3	0	0	3	3	0	0	0	0	0	0	0	0	0	0	0	1	0	0	0	45	0	4
bta-miR-411c-5p	0	3	0	3	1	5	13	0	0	0	0	0	0	2	0	0	1	0	0	1	0	11	2	0	0	0	1	0	1	1	2	0	0	0	0	0	0	1	0	0	0	0	0	0	0	7	9	0	0
bta-miR-421	131	321	586	1300	208	283	1699	626	693	270	434	410	364	609	120	193	269	322	72	185	255	1260	328	181	187	243	284	167	192	297	808	80	153	152	195	216	210	262	145	251	180	150	148	115	102	371	382	392	833
bta-miR-423-3p	1132	1664	2447	7195	1196	1736	13986	5154	4815	2165	1185	2035	2172	4276	2383	2363	1410	1593	469	1068	2890	8957	3828	422	700	870	1233	460	1198	935	5995	1732	1449	1262	728	965	1203	1920	653	1720	1637	1077	932	1135	435	2511	3859	10716	5074
bta-miR-423-5p	1174	3810	11695	3721	1201	2794	5521	7096	4919	3952	3414	1749	2635	4340	1882	1148	2787	2112	210	1115	882	8111	2743	2012	3608	1656	1173	897	744	2660	3166	2380	2259	4397	4636	1516	4424	2545	3190	1775	2561	7934	1261	598	587	1290	3278	4626	3156
bta-miR-424-3p	6	21	18	48	17	3	230	24	65	25	22	9	30	47	2	8	2	5	2	1	3	199	57	6	6	5	4	4	10	9	94	17	33	39	8	6	12	11	7	19	4	8	1	1	4	16	15	13	13
bta-miR-424-5p	11	18	11	18	57	2	323	22	32	3	19	11	8	9	9	9	7	8	2	1	5	324	62	17	11	13	33	4	4	28	124	17	25	15	4	14	6	11	5	9	1	4	2	1	0	13	42	18	23
bta-miR-425-3p	282	387	584	1087	467	253	1769	1009	677	311	322	423	335	664	357	272	268	300	108	196	279	1916	484	186	241	218	395	113	190	361	1022	170	148	149	131	140	185	161	93	172	288	178	152	181	69	248	642	1190	780
bta-miR-425-5p	638	555	938	2475	658	676	5113	3763	2346	649	555	671	643	1634	561	505	279	485	149	289	558	6332	1287	223	340	371	642	221	385	737	3150	413	321	345	321	318	378	425	239	716	534	507	251	313	108	691	2476	4487	1416
bta-miR-4286	131	451	339	311	168	117	786	441	333	159	267	120	160	200	201	107	187	127	48	99	63	723	128	99	181	87	143	95	38	478	301	87	256	275	325	182	185	147	104	62	131	82	34	59	15	75	290	148	147
bta-miR-429	379	903	1312	2948	235	569	497	646	968	695	1133	1325	628	1303	634	693	781	924	187	422	1088	409	980	682	524	673	866	341	476	259	92	327	392	291	416	480	382	527	254	335	652	303	401	506	225	823	39	208	835
bta-miR-432	1	3	4	15	4	0	28	0	10	1	2	5	3	2	0	1	0	0	0	0	0	38	3	1	4	3	1	1	0	1	6	1	0	1	1	3	2	0	0	0	1	13	3	1	2	2	13	0	3
bta-miR-4449	4	1	4	6	2	0	4	2	4	0	0	3	0	1	1	3	2	1	0	4	0	1	7	0	1	0	1	1	0	3	2	0	1	0	0	0	0	0	2	1	0	0	1	0	0	0	1	0	2
bta-miR-449a	0	2	0	2	1	1	0	6	0	1	1	1	1	3	2	0	0	0	2	0	2	12	0	0	0	0	4	0	0	3	0	0	0	2	0	1	0	3	1	0	0	0	1	2	1	0	7	6	2
bta-miR-450a	47	62	139	150	893	38	2512	232	281	123	163	273	168	168	44	67	42	64	33	21	70	2767	577	44	66	157	413	60	114	268	1769	50	99	107	76	190	63	135	27	119	9	9	36	121	14	132	497	306	177
bta-miR-450b	59	80	120	142	2855	25	3124	198	204	65	119	221	77	82	67	119	54	65	77	29	53	5133	930	47	61	120	395	48	94	379	2092	60	116	62	48	136	33	54	19	57	13	2	25	263	19	227	757	241	160
bta-miR-451	0	4	37	2	0	2	0	8	29	0	6	2	2	0	14	0	2	0	3	0	0	13	0	117	44	0	1	0	0	0	0	9	4	34	0	1	0	0	2	0	4	0	0	0	0	0	6	4	2
bta-miR-452	16	16	37	21	30	8	10	6	13	4	9	15	8	15	62	14	26	15	14	9	7	7	9	10	12	10	18	2	8	0	0	12	5	6	4	12	1	4	5	1	25	9	9	47	4	30	4	14	36
bta-miR-454	11	11	5	27	17	3	103	132	85	8	9	12	3	5	5	0	4	1	4	3	6	222	25	6	8	18	12	4	4	23	166	0	2	0	0	0	2	5	4	7	8	1	4	6	2	14	119	192	98
bta-miR-455-3p	42	30	16	71	128	20	2001	39	37	8	5	5	4	11	82	26	10	0	2	1	4	876	164	12	15	7	19	7	7	28	204	38	7	1	8	3	3	7	5	10	76	29	3	7	1	60	629	18	56
bta-miR-455-5p	1	0	0	1	17	1	32	1	2	0	1	0	0	0	7	3	1	0	0	0	0	24	6	1	0	4	1	0	0	5	9	1	1	0	0	0	0	0	0	1	3	0	0	1	0	0	20	2	3
bta-miR-484	350	279	887	5568	864	915	7050	2657	1948	593	605	708	642	1946	296	534	225	398	329	479	805	3560	1480	38	142	266	618	196	378	238	1901	227	338	469	287	573	388	655	152	290	215	108	230	764	93	914	1176	3471	904
bta-miR-486	17	62	101	83	38	47	482	5	13	4	1	0	3	2	23	42	27	11	11	7	18	106	60	7	27	1	8	0	0	11	25	25	8	39	5	4	2	1	1	2	6	15	1	18	0	5	21	12	21
bta-miR-487b	0	0	6	33	0	5	13	1	3	4	1	4	2	2	0	0	2	2	0	0	0	11	0	1	2	3	5	0	0	0	2	0	0	1	0	0	0	0	0	0	0	1	2	1	1	10	5	0	1
bta-miR-490	21	52	17	5	3	2	2	53	32	4	11	13	12	19	59	31	18	7	3	3	0	0	2	18	1	0	2	0	0	1	0	44	30	6	7	1	4	1	0	0	35	19	12	12	4	7	0	9	29
bta-miR-491	17	20	27	34	29	25	143	61	46	13	15	8	29	40	25	20	23	30	10	17	22	97	32	11	25	16	26	8	12	30	73	13	16	13	21	12	7	14	10	23	21	18	12	11	2	16	34	49	55
bta-miR-493	0	4	6	6	17	1	64	0	6	3	5	5	1	1	0	8	2	3	0	2	0	106	17	2	7	3	8	3	2	9	8	0	0	3	1	3	1	0	0	0	0	0	2	6	2	7	65	0	1
bta-miR-494	2	55	84	104	13	18	262	11	22	21	14	8	8	16	0	14	14	7	2	5	7	375	57	4	14	9	13	4	6	17	22	1	7	5	5	10	1	4	0	3	6	21	10	10	2	61	153	3	16
bta-miR-495	0	0	5	4	2	0	14	1	3	0	4	0	0	3	0	0	2	0	0	1	0	30	3	0	0	0	1	1	0	5	1	0	0	0	0	0	0	0	0	0	0	1	0	0	0	3	14	0	0
bta-miR-499	5	22	85	84	41	27	72	23	72	39	85	109	49	68	11	41	43	88	37	43	89	41	119	22	38	44	150	25	49	34	15	4	4	9	11	30	16	13	13	13	7	8	37	73	18	75	0	8	32
bta-miR-500	113	380	549	1307	116	270	404	380	487	317	207	328	327	589	293	290	348	406	102	204	385	524	373	162	219	272	234	91	162	105	349	113	210	223	196	154	200	224	110	144	245	250	172	149	42	339	141	371	401
bta-miR-502a	49	297	790	1186	225	468	428	264	389	351	321	391	284	454	84	287	408	408	196	260	434	366	358	125	307	213	324	153	173	156	89	24	101	195	229	182	205	187	86	129	83	139	127	272	66	272	65	146	160
bta-miR-502b	62	106	187	189	109	70	327	145	156	100	94	130	136	175	109	116	134	166	62	108	162	474	207	32	82	67	84	40	53	70	199	48	48	66	76	49	71	59	48	36	101	95	54	146	23	124	147	182	150
bta-miR-503-3p	1	0	7	1	3	1	93	0	1	3	0	0	2	2	0	0	0	0	0	0	1	32	0	0	1	1	0	0	0	1	23	1	4	6	2	2	1	3	1	0	0	4	0	0	0	0	6	1	3
bta-miR-503-5p	2	4	0	1	25	0	94	9	13	5	2	2	1	10	5	1	1	2	2	0	0	70	9	4	4	2	3	1	1	7	75	3	6	4	2	2	2	3	0	5	0	2	0	0	0	5	9	7	6
bta-miR-504	3	6	15	13	10	10	30	3	5	1	2	2	3	3	19	2	2	0	1	4	1	18	12	1	7	8	16	2	2	2	4	14	2	4	0	2	4	9	7	5	2	27	2	8	0	0	4	6	26
bta-miR-505	124	186	126	221	129	69	813	249	172	37	23	42	18	56	174	82	44	53	18	21	39	897	176	34	34	35	89	16	32	102	480	94	44	20	18	19	25	14	12	56	132	74	23	36	10	62	233	562	408
bta-miR-532	2005	4908	4815	3313	6756	2635	2626	7030	7656	2519	3260	6302	3668	5603	3794	5713	5312	5301	3492	2323	2946	10088	3558	3287	4350	3272	5028	1799	1996	3284	5009	1204	2706	2023	3558	1902	2569	2335	1137	1138	3909	2168	1974	4772	989	1693	2733	6086	7848
bta-miR-542-5p	0	0	0	4	2	1	21	1	1	0	0	2	0	2	0	0	0	0	0	0	0	19	7	0	0	1	3	1	0	3	18	0	0	2	0	0	0	0	0	3	0	0	0	1	0	3	12	2	5
bta-miR-543	0	1	0	2	0	0	19	0	0	1	0	0	1	0	2	0	0	0	0	0	0	19	0	3	0	0	0	0	0	4	0	0	0	0	0	1	0	0	0	0	0	1	0	0	1	4	14	1	0
bta-miR-545-3p	3	1	3	1	13	0	15	9	2	4	5	3	0	0	8	5	5	8	2	6	1	22	9	0	0	2	8	0	0	4	8	2	1	0	0	0	0	3	1	3	3	0	0	3	1	7	3	14	12
bta-miR-574	1028	3043	1693	1687	351	191	1577	2347	2152	464	978	514	342	884	1308	1727	1114	701	346	490	249	2193	486	1350	943	525	504	183	142	776	1300	789	1209	395	497	471	401	350	196	258	3570	2099	457	330	189	1270	880	1326	2716
bta-miR-582	57	56	31	12	41	0	111	76	52	2	1	2	0	3	72	51	49	18	3	3	0	246	40	50	21	8	21	0	4	20	112	12	10	1	0	2	3	0	1	2	26	8	2	1	1	37	85	145	81
bta-miR-6119-3p	11	15	24	39	78	6	168	25	25	5	18	25	6	11	21	12	13	30	18	11	13	204	32	1	3	11	42	11	7	19	77	0	4	2	5	10	0	3	3	5	4	0	7	12	1	32	57	58	48
bta-miR-6119-5p	626	727	560	1981	279	164	3715	1591	1423	428	307	728	492	581	409	387	468	502	98	118	415	3714	1052	347	186	437	399	125	413	681	2994	147	183	71	57	146	71	203	70	265	591	164	365	143	117	1142	1723	1693	1391
bta-miR-6120-3p	87	183	244	360	508	119	978	289	263	131	126	220	157	260	58	117	128	184	133	89	157	778	346	80	109	172	237	94	141	202	675	43	51	46	93	105	100	135	44	93	112	47	102	328	49	275	416	523	414
bta-miR-6123	18	16	31	64	49	5	256	72	51	12	13	7	10	8	18	13	13	11	4	14	12	362	47	3	7	6	32	6	16	36	164	7	2	7	9	7	13	12	5	10	16	16	4	13	3	23	106	84	67
bta-miR-628	1	5	5	19	1	6	29	17	4	4	3	6	3	5	0	5	0	10	2	2	5	24	4	3	5	4	4	4	1	1	16	0	0	2	4	5	0	2	1	2	5	2	1	3	7	4	3	19	13
bta-miR-6517	13	29	39	94	18	38	118	61	57	11	22	38	34	50	36	22	33	26	5	12	13	78	29	5	11	10	16	8	14	11	68	26	25	13	18	7	13	19	3	26	28	17	16	17	10	46	21	87	66
bta-miR-6518	0	0	0	1	3	0	17	4	7	0	1	0	0	2	0	0	0	0	0	0	0	12	1	0	0	0	2	1	0	0	43	1	0	0	0	0	0	0	0	4	0	0	1	1	0	0	5	6	30
bta-miR-652	1087	1413	3475	4395	2322	1898	5704	8384	6556	2976	2033	2927	2664	5086	992	1470	1367	1981	1173	1297	2170	9688	2070	578	1693	1694	2240	1097	1379	1875	3882	830	933	1895	1798	1443	1486	1438	647	1043	549	600	455	1005	199	584	2588	5196	2338
bta-miR-6520	1	3	10	13	7	3	10	4	4	3	2	7	4	2	3	4	4	8	2	1	4	10	1	1	4	1	5	2	2	4	5	3	1	3	5	4	3	5	0	1	2	0	1	5	0	2	1	14	13
bta-miR-6522	22	154	310	470	145	143	76	77	202	153	229	546	253	337	49	127	245	334	479	240	334	90	214	75	127	147	240	132	140	74	11	11	46	59	109	144	89	149	62	56	27	18	124	474	53	142	1	9	81
bta-miR-6523a	7	6	5	10	37	5	87	64	53	4	10	9	5	2	21	4	13	5	3	5	2	76	16	0	8	3	13	2	3	12	60	6	10	3	6	3	6	9	8	14	31	5	0	11	1	6	43	71	78
bta-miR-6524	571	1689	1540	1713	943	244	275	1034	1445	359	941	1488	444	713	2084	2260	1336	1156	1471	410	541	441	445	786	578	431	802	244	278	238	128	327	617	231	364	440	217	231	90	81	1043	221	243	1062	107	636	141	366	1292
bta-miR-6525	5	7	3	3	4	4	6	6	5	6	6	1	5	5	6	5	5	5	2	2	4	1	1	5	7	0	1	3	2	4	6	0	5	9	3	4	2	0	5	4	11	13	6	0	1	8	4	3	4
bta-miR-6529a	44	43	118	111	210	35	787	414	212	45	48	17	26	63	51	34	22	20	8	20	25	699	107	22	33	42	60	18	17	92	871	67	24	28	38	14	26	34	40	161	48	63	34	21	6	47	232	408	705
bta-miR-6533	3	3	2	1	3	0	4	2	6	1	2	4	5	1	0	0	1	1	1	0	1	2	0	1	1	1	1	0	0	0	0	0	1	0	1	0	0	0	0	0	1	0	0	2	0	0	3	7	1
bta-miR-6535	1	1	2	0	1	2	0	1	3	3	2	0	5	0	0	5	1	1	0	0	3	5	0	0	3	2	0	2	0	3	0	0	0	0	1	1	0	2	1	0	0	1	1	1	0	1	3	1	2
bta-miR-655	0	1	3	14	0	0	4	1	1	1	5	3	1	0	0	1	1	0	0	0	0	2	0	2	4	1	2	0	0	1	0	0	0	0	2	0	0	0	0	0	1	0	1	1	0	4	1	0	1
bta-miR-660	1804	4694	8590	12746	5168	3750	5763	5878	6940	4511	6858	6684	4066	6279	2623	4177	5355	6014	2455	3238	3962	8496	4626	1774	3601	3277	4419	2054	2018	2797	3840	1702	2811	3444	5156	4715	4957	3421	2049	1400	2427	1716	2185	5194	1006	4386	2548	5345	6411
bta-miR-665	0	2	1	4	4	0	11	0	1	0	0	0	0	0	0	0	4	0	0	0	0	5	3	0	0	1	0	2	0	2	1	0	0	0	0	0	0	0	1	0	0	0	0	1	1	0	9	1	2
bta-miR-671	9	26	10	38	16	5	48	49	43	8	17	22	20	22	13	16	12	7	6	8	8	33	22	4	6	6	11	5	6	3	46	5	12	2	7	0	3	8	7	6	13	7	3	2	1	12	14	46	29
bta-miR-7	714	632	624	551	1817	102	1732	1493	1699	359	327	784	386	504	891	1199	1167	1185	773	322	641	3359	1401	572	463	584	596	149	308	422	2236	179	268	113	131	214	115	218	53	112	542	99	358	868	77	827	1394	3943	2084
bta-miR-708	10	9	12	6	7	2	12	14	7	1	5	5	7	3	0	2	19	13	0	2	1	51	1	0	5	1	11	2	2	5	2	0	1	2	1	0	0	0	1	3	37	2	1	3	2	1	20	25	9
bta-miR-744	128	183	131	63	23	14	307	310	305	68	30	48	66	95	187	83	95	58	7	18	50	363	123	61	40	49	55	17	32	57	196	138	89	58	35	14	25	52	24	47	253	197	26	17	12	53	158	325	214
bta-miR-758	0	9	11	15	6	1	25	3	11	4	0	1	0	2	0	2	2	1	0	1	1	44	8	2	3	7	5	1	1	3	2	0	2	0	0	1	0	0	0	0	3	1	0	3	1	8	13	0	3
bta-miR-760-3p	33	23	37	72	120	34	575	188	122	31	14	32	17	72	50	27	21	11	12	21	23	327	114	11	38	30	36	5	19	67	389	42	8	15	20	11	32	19	33	78	52	60	26	13	10	51	91	173	367
bta-miR-769	466	577	919	690	982	360	1500	1090	1151	277	206	419	326	667	756	410	475	503	187	269	345	2793	765	132	194	192	212	134	180	264	885	327	313	247	291	191	202	281	116	192	497	275	163	304	51	204	718	2165	1420
bta-miR-7857	40	203	121	34	22	4	91	169	147	46	28	18	16	28	79	154	72	39	3	14	23	54	40	109	41	21	12	8	14	13	29	53	52	35	25	6	12	5	10	8	161	209	21	9	5	35	27	42	98
bta-miR-7859	43	81	208	483	33	134	369	110	143	145	163	184	181	248	30	62	70	161	28	91	234	263	200	22	45	100	78	61	99	46	111	27	27	58	96	82	113	120	29	43	37	19	42	62	27	106	41	67	113
bta-miR-7860	1	0	2	2	0	0	3	3	1	3	2	1	2	0	0	1	0	1	0	2	0	2	1	1	1	0	2	0	0	1	1	1	1	0	1	0	0	0	1	1	1	2	0	3	0	0	0	4	3
bta-miR-7862	12	20	3	13	4	2	1	6	38	3	14	10	6	15	10	22	8	6	7	3	11	6	6	13	10	2	12	4	3	7	0	4	11	3	2	3	4	5	4	1	15	7	6	3	5	15	1	4	22
bta-miR-874	200	30	49	48	229	33	2811	311	172	25	6	13	5	32	60	17	22	14	9	5	10	957	317	16	25	42	55	7	10	126	854	41	13	4	8	4	5	10	6	65	47	53	4	18	4	33	468	766	346
bta-miR-877	39	47	65	56	48	27	698	166	118	36	13	20	35	81	50	24	14	26	8	15	26	463	199	9	24	14	15	7	17	18	709	38	18	23	21	14	21	22	12	36	17	54	12	15	2	36	49	69	70
bta-miR-885	5	54	354	1356	87	781	517	36	112	178	500	573	452	1789	6	20	85	434	195	736	1076	364	764	6	76	204	310	235	353	278	153	11	45	167	275	367	371	659	434	293	3	7	173	320	184	120	13	25	311
bta-miR-92a	21850	52923	91959	90842	15866	42641	83482	54354	69421	31929	25047	27396	23022	48879	26879	28466	28893	33497	9152	18638	25575	100990	27294	9385	19140	14434	15153	8708	11874	14862	26164	16513	24738	39602	30097	21934	27961	32243	14700	11155	26996	20599	17107	14285	5433	27067	43380	57618	35748
bta-miR-92b	94	258	625	1246	124	259	948	323	469	270	263	270	217	563	73	182	197	282	81	163	189	616	273	55	167	135	181	66	152	119	483	72	136	216	191	157	237	285	117	171	115	129	145	126	54	287	322	414	251
bta-miR-93	2137	3191	2184	3364	1806	751	4846	7394	5116	840	1622	1528	992	2549	2482	1521	1272	1204	529	836	1034	11996	1927	1261	1179	1353	1563	623	673	2176	5587	1152	1207	593	875	980	792	918	540	955	3912	1089	710	651	328	1703	5746	9156	5815
bta-miR-935	1	0	0	3	0	2	5	0	0	0	0	0	0	0	0	0	0	0	0	0	0	16	1	0	2	0	2	0	0	0	1	0	0	0	0	0	0	0	0	1	0	2	0	0	0	0	3	17	3
bta-miR-9-3p	1	2	1	9	3	3	24	5	2	2	5	9	10	38	2	1	1	4	4	10	11	51	62	2	5	13	25	19	18	44	9	2	1	0	7	24	12	18	11	23	1	0	3	4	7	3	19	8	10
bta-miR-95	5	8	13	19	16	6	26	6	11	8	6	5	4	7	6	2	5	0	7	1	3	17	7	2	3	3	10	6	10	5	6	5	3	2	1	6	3	5	2	4	12	1	1	12	2	3	9	7	19
bta-miR-9-5p	2	2	0	2	8	1	22	4	6	0	4	10	5	8	4	3	3	3	1	4	5	33	47	1	3	3	15	6	9	13	32	1	0	1	3	3	4	9	1	5	0	1	0	12	0	1	8	7	16
bta-miR-96	1374	6238	12636	9722	3119	3083	3020	2261	3699	1858	3321	4910	1584	2626	3616	10077	9821	10459	6396	5237	10616	3615	9090	2357	4516	2301	7996	1817	1912	1803	254	400	1500	1238	1284	2051	933	1210	403	562	1534	901	1657	8533	1121	5177	188	238	2480
bta-miR-98	1167	2013	2465	3544	4395	761	4879	4812	4817	1248	2490	5222	1828	2949	1772	4277	3174	2980	1834	1657	3030	9023	2137	2092	1703	1997	3777	1313	1497	2271	7432	505	1038	421	515	1157	577	1123	270	888	2050	419	1319	2437	847	2495	3618	4105	8571
bta-miR-99a-3p	19	91	113	186	39	68	23	35	65	56	76	113	50	94	42	51	86	104	51	65	78	28	59	27	36	45	72	31	37	29	2	13	23	29	56	33	37	39	43	15	81	27	28	33	15	42	7	13	99
bta-miR-99a-5p	71056	206484	589424	470296	47167	249239	129654	39631	76770	70250	42572	61832	37744	73584	168047	127198	143794	208867	48201	143364	205043	142449	228765	23735	98620	33111	75143	30157	38851	36395	12937	35275	32996	60404	63262	49156	44946	49737	26668	26829	76317	50328	42360	84635	26203	70453	14758	18672	74457
bta-miR-99b	2083	5128	15780	10788	3325	7452	4746	1496	2992	2680	872	1690	1375	3670	6927	4814	3810	5126	2571	4279	6497	6104	6613	666	3225	1014	2104	810	1068	763	640	2437	1584	3754	3514	2594	3073	3209	1480	1386	2037	2537	1181	5057	527	1625	899	2669	4271
[truncated: 23 more columns]

## Sheet: Table S3b_Kn miRNA not used DE
Table S3b. Known miRNAs with low read counts in samples (not used in differential gene expression analysis)
MiRNA notation	Sample number
	42A	42B	42C	42D	42E	42F	42H	45B	45C	45D	45E	45F	45G	45H	47A	47B	47C	47D	47E	47F	47G	47H	47I	52B	52C	52D	52E	52F	52G	52H	52I	53A	53B	53C	53D	53E	53F	53G	53H	53I	54A	54B	54D	54E	54F	54G	54H	78A	78B
bta-miR-1277	1	2	2	1	1	0	0	3	0	0	4	0	0	3	0	1	3	0	6	0	1	1	0	0	0	0	6	0	0	0	0	0	0	1	0	2	0	0	0	0	0	0	0	0	0	0	1	3	0
bta-miR-199c	0	0	0	0	1	0	0	1	2	0	0	1	0	0	0	0	0	0	1	0	1	1	1	1	1	0	1	0	0	0	11	0	0	0	0	0	2	1	0	0	0	0	2	1	0	2	15	0	3
bta-miR-301b	0	1	0	0	0	0	4	3	2	0	0	0	0	1	0	0	0	0	0	0	0	10	0	0	0	0	1	0	1	0	10	0	0	0	0	0	0	1	0	1	0	0	0	0	0	1	5	3	3
bta-miR-7858	0	1	2	7	0	1	1	3	0	2	4	1	2	0	0	0	2	2	1	0	3	0	2	1	0	0	2	0	0	0	1	1	0	0	1	1	0	2	1	0	0	0	2	1	0	1	0	0	0
bta-miR-2408	0	2	1	2	0	2	1	1	0	1	0	2	0	2	1	0	0	0	1	0	0	0	0	0	1	3	0	0	0	0	0	0	0	0	0	0	1	0	0	0	4	3	0	0	0	5	0	5	1
bta-miR-2284n	0	0	0	0	0	0	0	0	1	2	2	2	0	3	0	2	1	0	1	0	0	1	1	1	0	0	3	2	0	1	2	0	1	0	0	1	1	0	0	1	0	0	1	0	0	0	0	1	0
bta-miR-7861	0	0	0	2	1	1	4	0	0	0	4	1	0	1	0	0	1	0	0	1	1	0	0	1	0	1	1	1	1	0	0	0	0	0	0	1	0	0	0	1	0	0	0	2	1	0	1	0	0
bta-miR-6531	3	0	0	0	1	0	0	0	0	0	0	1	0	0	2	0	0	0	1	0	0	6	1	0	0	1	0	0	0	0	5	0	0	1	0	0	0	1	0	0	2	0	0	0	0	1	1	16	3
bta-miR-2284r	0	0	0	0	0	2	0	0	1	2	0	1	2	2	0	0	0	0	0	0	1	2	3	0	0	1	0	0	0	0	0	0	0	2	0	1	3	0	0	1	0	1	1	0	0	0	0	1	3
bta-miR-2410	0	1	0	0	0	0	1	0	3	1	5	1	0	0	1	0	0	2	0	0	0	2	0	0	0	0	0	0	0	0	6	0	0	0	1	0	0	0	0	0	0	0	1	3	1	0	0	3	2
bta-miR-6527	2	0	1	0	4	0	7	4	0	0	0	0	0	0	3	0	1	0	0	0	0	4	1	0	0	0	0	0	1	0	4	0	0	0	0	0	0	0	0	0	0	0	0	0	0	0	0	6	7
bta-miR-2399-5p	1	0	2	0	5	0	6	7	0	0	0	0	0	0	0	0	0	0	0	0	1	7	3	0	0	1	0	0	0	0	2	0	0	0	0	0	0	0	0	0	0	0	0	1	0	0	0	2	3
bta-miR-2284c	2	2	1	1	0	0	0	0	0	0	1	1	0	1	14	0	1	0	0	0	0	4	3	0	0	1	0	0	0	0	0	3	1	0	0	0	0	1	0	0	2	0	0	1	0	0	0	0	1
bta-miR-2370-3p	1	2	0	7	1	0	3	0	0	1	1	2	1	1	0	0	2	0	0	1	0	14	3	0	0	0	0	0	0	2	3	0	0	0	0	0	0	0	0	0	0	0	0	0	0	0	0	0	0
bta-miR-3533	4	1	0	3	2	0	0	0	0	0	0	0	0	0	3	0	5	3	0	0	0	3	3	0	1	0	2	0	0	1	0	3	0	0	0	0	0	0	0	0	4	0	1	1	0	0	0	0	0
bta-miR-6534	0	1	3	0	2	1	3	1	0	1	0	0	3	0	0	0	0	0	0	1	1	0	3	0	0	0	1	0	0	1	6	0	1	0	0	0	0	0	0	0	0	0	0	0	0	2	2	0	2
bta-miR-2377	1	5	2	3	0	1	1	0	0	0	0	1	0	0	2	5	0	0	1	1	0	0	0	0	1	0	0	0	0	2	0	0	2	1	3	0	0	0	0	0	0	0	0	0	0	0	0	0	0
bta-miR-2409	0	1	4	2	0	0	3	8	0	0	0	0	0	0	1	0	0	0	0	0	0	0	0	1	0	1	0	0	0	0	3	0	0	0	0	1	0	2	0	0	0	0	0	0	0	3	0	4	0
bta-miR-219	1	0	0	0	1	0	0	0	0	0	2	1	1	1	0	0	2	0	0	0	0	6	0	0	0	0	0	0	0	3	1	0	0	0	0	0	0	0	0	0	2	0	0	0	0	0	1	0	2
bta-miR-2285ab	0	0	0	0	5	0	1	3	1	0	0	1	1	0	1	0	5	0	1	0	0	1	0	0	0	0	0	0	0	3	3	0	0	0	0	0	0	0	0	0	0	0	0	0	0	0	0	2	2
bta-miR-2483-5p	0	0	0	0	0	0	2	1	1	0	0	1	0	2	0	1	0	0	0	0	0	11	0	0	0	0	0	0	0	1	2	0	0	0	0	0	0	0	1	0	0	0	0	0	0	1	1	2	2
bta-miR-760-5p	0	0	0	3	0	0	10	0	1	0	0	0	0	3	0	0	0	0	0	1	2	3	2	0	0	0	0	0	0	0	1	1	0	1	0	0	0	0	0	0	1	0	0	0	0	0	0	1	0
bta-miR-2284d	1	3	3	1	1	1	3	6	1	0	0	0	1	2	1	0	0	0	0	0	0	0	1	0	0	0	0	0	0	0	0	0	0	0	0	0	0	0	0	0	0	0	0	0	0	0	1	0	1
bta-miR-2368-3p	0	0	6	2	1	2	3	1	0	1	0	0	0	0	1	0	2	0	0	2	2	1	0	0	1	0	0	0	0	0	3	0	2	0	0	0	0	1	1	0	0	0	0	3	0	0	2	0	0
bta-miR-6536	0	0	0	2	1	1	0	5	0	0	1	1	0	1	0	4	0	2	2	0	0	3	0	0	0	0	0	2	0	0	0	0	0	0	0	0	0	0	0	0	0	1	0	0	0	0	0	6	1
bta-miR-320b	0	0	0	1	0	0	1	0	2	1	0	2	0	1	0	0	1	2	0	0	0	1	0	0	0	1	1	0	0	0	0	0	0	0	0	0	0	0	0	0	0	6	1	0	0	0	0	1	1
bta-miR-2318	0	0	0	0	0	0	8	0	0	0	0	0	0	0	0	0	0	0	0	0	0	7	1	0	0	0	1	0	1	0	4	0	0	0	0	0	0	0	0	0	0	0	0	1	0	3	6	1	1
bta-miR-2373-3p	2	0	0	0	3	0	10	1	0	0	0	0	0	0	0	0	0	0	0	0	0	6	0	0	0	0	1	0	0	0	3	0	0	0	0	0	0	0	0	0	0	0	0	0	0	0	2	2	3
bta-miR-33a	0	0	0	0	0	0	2	0	0	1	1	0	1	0	0	0	0	0	5	1	0	0	0	0	0	0	7	0	0	0	0	0	0	0	0	0	0	0	0	0	0	0	0	2	0	5	1	1	3
bta-miR-2308	2	0	0	0	0	0	3	0	1	1	0	1	0	1	0	2	0	2	0	0	0	1	0	0	0	0	0	0	0	2	1	1	3	0	0	0	0	0	0	0	0	0	2	0	0	0	0	0	1
bta-miR-2432	0	2	0	0	0	0	9	2	0	0	1	0	0	1	0	1	0	0	1	0	0	0	0	0	1	0	0	0	0	1	2	0	0	0	1	0	0	2	0	0	0	0	1	0	0	0	0	0	2
bta-miR-497	1	3	0	1	0	0	0	0	0	1	0	0	0	0	0	2	0	0	0	0	0	0	0	0	0	0	2	0	1	0	0	1	1	0	0	2	1	2	3	0	2	0	0	0	0	0	0	0	3
bta-miR-2357	1	0	0	0	2	0	5	0	2	3	0	0	0	0	0	0	0	1	1	0	0	3	0	0	0	0	0	0	0	0	5	2	0	0	0	0	0	0	0	0	0	0	0	0	0	0	0	0	0
bta-miR-2284p	0	0	1	0	1	0	0	2	0	0	1	2	0	0	0	0	4	1	0	1	2	4	0	0	0	1	0	0	0	0	0	0	0	0	0	1	0	2	0	0	0	0	0	1	0	0	0	1	0
bta-miR-2285y	0	0	3	6	0	2	2	0	0	0	0	1	0	0	2	1	1	2	0	0	0	1	1	0	0	0	2	0	0	0	1	0	0	0	0	1	0	0	1	0	1	0	0	0	0	1	0	0	0
bta-miR-2474	2	0	0	0	0	0	1	0	3	0	0	0	0	0	0	1	1	0	0	0	0	0	0	0	0	0	0	0	0	1	0	2	0	0	0	0	0	0	0	0	1	2	0	0	0	0	0	0	5
bta-miR-545-5p	0	0	0	1	0	0	0	2	1	1	2	1	0	0	0	0	0	0	0	0	1	2	0	1	0	1	1	0	2	0	0	0	0	0	0	0	0	0	0	0	1	0	0	0	0	0	0	3	7
bta-miR-6536	0	0	0	2	1	1	0	0	0	0	1	1	0	1	0	4	0	2	2	0	0	3	0	0	0	0	0	2	0	0	0	0	0	0	0	0	0	0	0	0	0	1	0	0	0	0	0	2	1
bta-miR-219-5p	0	0	4	0	1	0	0	3	0	0	0	0	0	0	1	1	1	0	1	0	0	0	1	1	1	1	3	0	0	1	1	0	1	0	0	0	0	0	1	0	0	0	0	0	0	0	2	1	4
bta-miR-2404	1	0	0	0	2	0	2	2	0	0	0	0	0	1	0	0	0	0	0	0	0	3	1	0	0	0	0	0	0	0	5	0	0	2	0	0	0	0	0	0	0	0	0	0	0	0	2	4	1
bta-miR-2465	1	1	1	2	0	0	1	1	1	1	1	0	0	0	1	0	4	0	1	1	0	2	0	0	0	1	0	0	0	0	0	0	0	0	0	1	0	0	1	0	0	0	0	0	0	0	0	1	1
bta-miR-2417	2	8	0	0	2	0	2	2	3	0	0	0	0	1	0	0	0	0	0	0	0	0	0	1	0	0	0	0	0	0	0	2	2	1	0	0	0	0	0	0	3	1	0	0	0	0	1	0	0
bta-miR-2473	0	0	0	4	0	0	5	0	0	0	1	1	0	2	0	0	2	0	0	0	0	2	0	0	1	0	0	0	0	0	4	0	0	0	0	0	0	1	0	0	0	0	0	0	0	4	2	0	0
bta-miR-3956	0	0	1	0	0	0	1	0	0	0	1	0	0	0	0	0	0	0	0	0	0	0	3	0	0	1	0	0	0	0	2	0	0	0	0	0	0	0	0	0	0	0	0	0	0	0	3	0	0
bta-miR-2885	0	0	0	1	0	1	2	0	0	1	0	0	1	0	0	0	0	0	0	0	0	0	1	0	0	1	2	0	1	3	0	0	1	0	0	0	0	0	0	0	0	3	2	1	1	1	0	0	1
bta-miR-6121-3p	0	0	0	0	0	0	14	0	0	0	0	0	0	0	0	0	0	0	0	0	0	5	0	0	0	1	0	0	0	0	2	0	0	0	0	0	0	0	0	0	0	0	0	0	0	0	4	0	0
bta-miR-2284f	0	0	2	1	0	0	3	0	0	0	0	0	0	1	1	0	1	0	0	2	0	1	0	0	0	0	0	0	0	0	2	0	0	0	0	0	1	0	0	0	1	1	0	0	0	0	1	2	1
bta-miR-2284l	0	1	2	4	1	0	0	1	1	0	1	0	0	2	0	0	2	1	1	0	2	0	0	0	1	0	0	0	0	0	0	0	0	0	0	0	0	0	0	0	0	0	0	0	0	0	0	0	0
bta-miR-2285af	0	1	0	3	2	0	0	1	0	0	0	0	0	0	0	0	0	0	0	1	0	3	1	0	0	1	0	0	0	0	1	0	1	0	0	1	0	0	0	0	0	0	0	0	0	0	0	1	2
bta-miR-2453	0	0	0	0	0	1	2	0	0	0	0	0	0	0	0	0	0	2	0	0	0	0	0	0	0	0	1	0	0	0	3	1	0	0	0	0	0	0	0	0	0	0	0	0	0	0	0	1	0
bta-miR-1343-5p	0	0	1	0	0	1	1	0	0	0	0	0	0	0	1	0	0	0	0	0	0	5	0	0	0	0	0	0	1	1	2	0	0	0	0	0	2	0	0	0	0	0	0	0	0	0	1	2	0
bta-miR-2378	0	0	1	0	0	0	0	3	0	0	0	4	0	1	0	0	0	2	0	0	0	1	1	0	0	0	0	0	0	0	1	2	1	1	0	0	0	0	0	0	2	0	0	0	0	1	0	1	0
bta-miR-2402	0	0	0	0	0	0	6	1	0	0	0	2	2	0	0	2	0	0	0	0	0	0	0	0	0	0	0	0	0	2	1	0	0	0	0	0	0	0	0	0	0	0	0	0	0	0	0	0	1
bta-miR-2404	1	0	0	0	0	0	2	2	0	0	0	0	0	1	0	0	0	0	0	0	0	3	1	0	0	0	0	0	0	0	5	0	0	2	0	0	0	0	0	0	0	0	0	0	0	0	2	3	0
bta-miR-2426	0	0	1	0	0	0	2	1	0	1	0	0	0	0	0	0	0	0	0	0	0	0	0	0	1	0	0	0	1	0	2	0	0	1	0	0	1	0	2	1	0	0	0	0	0	0	0	0	2
bta-miR-7865	1	2	0	0	0	0	3	1	0	0	0	0	0	0	2	0	0	0	0	0	0	0	2	0	0	0	0	0	0	0	4	0	0	0	0	0	0	0	0	0	0	0	0	0	0	0	3	3	0
bta-miR-1185	0	0	3	2	0	0	0	0	0	0	2	0	0	0	0	0	0	1	0	0	0	0	0	0	0	1	0	0	1	0	0	0	0	0	0	0	0	0	0	0	0	0	0	0	0	1	0	0	0
bta-miR-2388-3p	0	0	0	0	0	0	5	0	0	1	0	0	0	0	0	0	0	0	0	0	0	2	0	0	0	0	0	0	0	0	3	0	1	0	0	0	1	0	0	2	0	0	0	0	0	2	1	1	1
bta-miR-29e	0	0	0	1	1	1	0	0	0	0	2	3	1	2	0	0	0	0	1	0	1	0	0	1	0	0	2	0	0	0	0	0	0	0	0	1	0	1	0	0	0	0	0	0	0	1	0	0	1
bta-miR-2353	4	0	0	3	0	0	1	7	0	0	0	0	0	0	0	0	0	0	0	0	0	0	0	0	0	0	0	0	0	0	1	0	0	0	0	0	0	0	0	0	0	0	0	0	0	0	2	3	0
bta-miR-1777a	0	0	0	0	0	0	0	0	1	1	0	0	4	0	2	1	0	0	0	0	0	1	3	0	1	0	0	1	0	0	0	0	2	0	1	0	1	0	0	0	0	0	0	0	0	0	0	1	0
bta-miR-129-3p	0	0	0	0	0	0	0	0	0	2	0	0	1	0	0	0	0	0	0	0	0	3	1	0	0	0	0	0	0	0	1	0	0	0	0	0	0	0	0	0	0	0	0	0	0	0	1	2	0
bta-miR-2285af	0	1	0	2	2	0	0	1	0	0	0	0	0	0	0	0	0	0	0	0	0	3	0	0	0	1	0	0	0	0	1	0	0	0	0	0	0	0	0	0	0	0	0	0	0	0	0	1	2
bta-miR-2289	0	0	0	0	0	0	3	0	2	1	1	0	0	0	0	0	0	1	0	0	0	0	0	0	0	0	0	0	0	0	0	0	0	0	0	0	0	0	0	1	0	0	1	0	0	0	0	0	0
bta-miR-2454-5p	0	0	0	0	0	0	0	0	0	0	2	0	0	0	0	0	0	0	0	0	0	0	0	0	0	0	0	0	0	0	5	0	0	0	0	0	0	0	0	0	0	2	0	0	0	0	0	0	0
bta-miR-2285a	1	0	0	0	0	0	2	0	0	0	0	0	0	0	0	0	0	0	1	0	0	3	0	0	0	0	0	1	0	0	4	0	0	0	0	0	0	0	0	0	0	0	0	0	0	0	1	2	1
bta-miR-2384	0	0	0	0	0	0	0	5	0	0	0	0	0	0	0	0	0	0	0	0	0	4	0	0	0	0	1	0	0	0	4	0	0	0	0	0	0	0	0	0	0	0	0	0	0	0	0	1	2
bta-miR-2285d	0	2	1	0	2	0	3	0	1	0	0	0	0	0	0	0	0	0	0	0	0	0	0	0	0	0	0	0	0	0	0	0	0	0	0	0	0	0	0	0	0	0	0	0	0	0	1	4	2
bta-miR-134	0	0	0	0	0	0	2	0	0	0	0	0	0	0	0	1	0	0	0	0	0	3	0	0	2	0	1	0	0	0	0	0	0	0	0	0	0	0	0	0	0	0	0	0	0	0	1	0	0
bta-miR-2284u	0	1	0	1	1	0	0	0	0	0	0	0	0	0	1	0	0	1	0	2	0	0	0	0	1	0	1	0	0	0	0	0	1	1	0	0	0	0	0	0	0	0	0	0	0	0	0	2	1
bta-miR-2382-5p	0	0	0	0	0	0	0	1	0	0	0	0	2	0	3	0	0	0	0	0	0	0	2	0	0	0	0	0	1	0	1	2	0	0	0	0	0	0	0	0	0	0	0	0	0	0	0	2	1
bta-miR-2415-3p	0	0	0	0	0	0	3	1	0	0	0	0	0	0	0	0	0	0	0	0	0	6	1	0	0	0	0	0	0	0	0	0	0	0	0	0	0	0	0	0	0	0	0	0	0	0	1	2	0
bta-miR-2469	0	0	0	0	0	0	0	2	1	0	0	0	1	0	1	0	0	0	0	1	0	0	0	0	0	0	0	0	0	1	0	0	1	0	0	0	0	0	0	0	0	5	0	0	0	0	0	0	0
bta-miR-187	0	0	0	0	0	0	3	1	3	0	0	0	0	0	0	0	0	0	0	0	0	1	0	0	0	0	0	0	1	1	2	0	0	0	0	0	0	0	0	0	0	0	0	0	0	0	0	0	0
bta-miR-208b	0	0	0	0	0	0	0	0	0	0	0	0	0	0	0	0	0	0	0	0	0	0	0	0	0	0	0	0	0	0	0	0	0	0	0	0	0	0	0	1	0	0	0	0	0	0	0	0	6
bta-miR-2331-5p	0	0	0	0	0	0	5	0	0	0	0	0	0	0	0	0	0	0	0	0	0	5	0	0	0	0	0	0	0	0	2	0	0	0	0	0	0	0	0	1	0	0	0	0	0	0	0	0	1
bta-miR-4657	0	0	0	0	1	0	1	4	0	0	0	0	0	0	0	0	0	0	0	0	0	1	1	0	0	0	0	0	1	0	0	0	0	0	0	0	0	0	0	0	0	0	0	0	0	0	0	1	2
bta-miR-6521	0	0	0	0	0	0	0	2	0	0	0	0	0	0	2	0	0	0	0	0	0	4	0	0	0	0	0	0	0	0	1	0	0	0	0	0	0	0	0	0	0	0	0	0	0	0	0	0	1
bta-miR-7863	1	1	0	0	0	0	5	0	0	0	0	0	0	0	0	1	4	0	0	0	0	0	0	0	0	0	1	0	0	0	0	0	0	0	0	0	0	0	0	0	0	0	0	0	0	0	0	1	0
bta-miR-2370-5p	0	0	1	2	1	0	0	0	4	0	0	0	0	0	0	0	0	0	0	0	0	3	0	0	1	0	0	0	0	0	0	0	0	0	0	0	0	0	0	0	2	0	0	0	0	0	0	0	0
bta-miR-2441	0	0	0	0	1	0	0	5	0	0	0	0	0	0	0	3	0	0	0	0	0	0	0	0	0	0	0	0	0	0	0	0	0	0	0	0	2	0	0	0	0	0	0	1	0	0	0	0	1
bta-miR-8550	0	0	0	3	0	0	5	0	0	0	0	0	0	0	0	0	0	0	0	0	0	0	0	0	0	0	0	0	0	0	1	0	0	0	0	0	0	0	0	0	0	0	0	0	0	0	0	0	2
bta-miR-299	0	0	0	2	0	0	2	0	0	0	0	0	0	0	0	1	0	0	0	0	1	0	0	0	0	0	0	0	0	0	0	1	0	0	0	0	0	0	0	0	0	0	0	0	0	1	1	0	0
bta-miR-369-5p	0	0	0	0	0	0	0	0	0	0	0	0	0	0	0	0	0	0	0	0	0	6	0	1	0	0	0	0	1	0	0	0	0	0	0	0	0	0	0	0	0	0	0	0	0	2	0	0	0
bta-miR-1843	0	0	0	2	0	0	0	0	0	0	0	0	0	0	0	0	0	1	0	2	0	0	0	0	0	1	0	0	0	0	0	0	1	0	0	0	0	0	0	0	1	0	0	1	0	0	0	2	0
bta-miR-485	0	0	0	0	0	0	2	0	0	0	0	0	0	0	0	0	0	0	0	0	0	2	0	0	0	0	0	0	0	0	0	0	0	0	0	0	0	0	0	0	0	0	0	0	0	0	2	0	0
bta-miR-654	0	0	0	0	0	0	1	0	3	0	0	1	0	0	0	0	0	0	0	0	0	1	0	0	0	0	0	0	0	0	0	0	0	0	0	0	0	0	0	0	0	0	0	0	0	0	2	0	0
bta-miR-7864	0	0	1	0	0	0	0	0	0	0	1	1	0	0	0	0	0	1	1	0	1	0	0	0	0	0	0	0	1	0	0	0	0	0	2	1	1	0	0	1	0	0	0	0	0	0	0	0	0
bta-miR-2312	0	0	1	1	2	0	0	2	0	0	0	0	0	0	0	0	0	0	0	0	0	0	1	0	0	0	0	0	0	0	0	0	0	0	0	0	0	0	0	0	0	0	0	0	0	0	0	0	3
bta-miR-2319a	0	0	0	0	0	0	0	0	0	0	0	0	0	0	0	0	0	1	0	0	0	1	0	0	0	0	0	0	0	0	0	0	0	0	0	0	0	0	0	0	0	0	0	0	0	0	5	2	0
bta-miR-2425-3p	0	0	0	0	0	0	0	1	0	0	0	0	0	0	0	0	0	0	0	0	0	3	1	0	0	0	0	0	0	1	1	0	0	0	0	0	0	0	0	0	0	0	0	0	0	0	0	2	3
bta-miR-2284g	0	0	0	1	0	0	1	0	0	0	0	0	0	0	0	0	0	1	0	2	0	0	0	0	0	0	0	0	0	0	0	0	0	0	0	0	0	0	0	0	0	0	0	0	0	1	0	3	1
bta-miR-2284i	0	0	0	0	0	0	5	0	0	0	0	0	0	0	0	0	0	0	0	0	0	4	0	0	0	1	0	0	0	0	0	0	0	0	0	0	0	0	0	0	0	0	0	0	0	0	0	2	0
bta-miR-2388-5p	0	0	0	0	0	0	5	0	0	0	0	0	0	0	0	0	0	0	0	0	0	0	0	0	0	0	0	0	0	0	1	0	0	0	0	0	0	0	0	0	0	0	0	0	0	0	0	5	0
bta-miR-2416	0	0	0	0	1	0	0	0	0	0	0	0	0	0	0	0	0	0	0	0	0	0	0	0	0	0	1	0	0	0	3	0	0	0	0	0	0	0	0	1	0	0	0	0	0	0	0	0	1
bta-miR-2464-5p	0	0	0	0	0	0	0	0	5	0	0	0	0	0	0	0	0	0	0	0	0	0	0	0	0	0	0	0	0	0	0	0	0	0	0	0	0	0	0	0	2	0	0	0	0	0	0	0	2
bta-miR-1248	1	0	0	0	3	0	1	0	0	0	0	0	0	0	0	0	0	0	0	0	0	1	0	0	0	0	0	0	0	0	0	0	0	0	0	0	0	0	0	0	0	0	0	0	0	0	1	2	0
bta-miR-1248	1	0	0	0	3	0	1	0	0	0	0	0	0	0	0	0	0	0	0	0	0	1	0	0	0	0	0	0	0	0	0	0	0	0	0	0	0	0	0	0	0	0	0	0	0	0	1	2	0
bta-miR-377	0	0	0	0	0	0	0	0	0	2	0	0	0	0	0	0	0	0	0	0	0	0	0	0	2	0	0	0	0	0	0	0	0	0	0	0	0	0	0	0	0	0	0	0	0	0	0	0	1
bta-miR-34b	1	0	0	0	1	0	0	0	0	0	0	0	0	1	0	0	0	0	0	0	0	0	0	0	0	0	0	0	2	0	0	0	0	0	0	0	0	0	0	0	0	0	0	0	0	0	0	0	0
bta-miR-383	0	0	0	0	0	0	0	0	0	0	0	0	0	0	0	0	0	0	0	0	0	0	0	0	0	0	0	0	0	0	0	0	1	0	0	0	0	0	0	0	0	4	0	0	0	1	0	0	0
bta-miR-487a	0	0	0	0	0	0	1	0	0	0	0	0	0	0	0	0	0	0	0	0	0	3	1	0	0	0	0	0	0	0	0	0	0	0	0	0	0	0	0	0	0	0	0	0	0	0	0	0	2
bta-miR-656	0	1	0	4	0	2	1	0	0	0	0	0	0	0	0	0	0	0	0	0	0	0	0	0	0	0	0	0	0	0	0	0	0	0	0	0	0	0	0	0	0	0	0	0	0	0	0	0	1
[truncated: 23 more columns]

## Sheet: Table S3c_Novel miRNAs
	Table S3c. Identified novel miRNAs and genomic locations (miRNA origination from two or more genomic locations are highlighted in grey)
#		miRNA notation	Mature sequence	Length	Precursor sequence	Genomic location (UMD3.1)
1	30	>bta-miR-EIA1-379	aaaaguucguuugaguuuuucu	22	aaaaguucguuugaguuuuucuguuacaucuuauggaaaaacuugaaugaacuuacu	1:74552177..74552234:+		>bta-mir-1-379
2	76	>bta-miR-EIA1-391	gcggcccgcgggcucggaugcu	22	caguccggucccgcggugucuccgccuguugaugccgcgcggcccgcgggcucggaugcu	1:75441259..75441319:+		>bta-mir-1-391
3	81	>bta-miR-EIAEIA1-593	agaaucugaaugaacuuuuugg	22	aaaaaguucauuuggguuuucccguaccaucuuacaaaagaaucugaaugaacuuuuugg	1:109829311..109829371:+		>bta-mir-1-593
4	398	>bta-miR-EIA1-868	ggugggggguccaaguccu	19	ggugggggguccaaguccuccgaugaggcuggagccccucccc	1:111903422..111903501:+		>bta-mir-1-868
5	62	>bta-miR-EIA1-1056	cuaaccuggaugaacuuuuugg	22	aaaaaguuuguuuggguuuuuccaucgcaucuuacaggcuaaccuggaugaacuuuuugg	1:1006029..1006089:-		>bta-mir-1-1056
6	129	>bta-miR-EIA1-1131	uucucauuggccucacguccugu	23	uucucauuggccucacguccugucaguuccaggagcugaccaaugaguugu	1:6517146..6517197:-		>bta-mir-1-1131
7	69	>bta-miR-EIA1-1446	cacgcuccccggcccucccggu	22	guggagggcggggagcgagcgagggcggcgcacgcuccccggcccucccggu	1:71965656..71965708:-		>bta-mir-1-1446
8	119	>bta-miR-EIA1-1539	aaacucaaaugaacuuuuuggu	22	aaaaaaguuuguuuggauuuuuugugacaucuuacagaaaaacucaaaugaacuuuuuggu	1:83506645..83506706:-		>bta-mir-1-1539
9	108	>bta-miR-EIA1-1791	aaaaacccgaacaaacuuugu	21	caaaguucguucggguuuuuccuuaguauguuacggaaaaacccgaacaaacuuugu	1:128398482..128398539:-		>bta-mir-1-1791
10	389	>bta-miR-EIA1-1914	ucagcugcacccgcuucccaca	22	ugggggugggucuggccucaggguccccagggccucagcugcacccgcuucccaca	1:146210051..146210107:-		>bta-mir-1-1914
11	458	>bta-miR-EIA-GJ059766.1-49140	cacgcucaugcacacgcc	18	cgugugcacacacgcacaugugcaugguauacacgugcugcacguauggacaugugcacgcucaugcacacgcc	GJ058869.1:154..236:+		>bta-mir-GJ059766.1-49140
12	51	>bta-miR-EIA2-19312	aucugagacuguugauauuucu	22	aaauaucaacagccucagauuuagagugguauuaucugcauaucugagacuguugauauuucu	2:4653625..4653688:+		>bta-mir-2-19312
13	56	>bta-miR-EIA2-20213	aaaaaguucguuuggguuuu	20	aaaaaguucguuuggguuuuguuacggaaaaacccagaaugaacuuuuu	2:122867556..122867605:+		>bta-mir-2-20213
13	379	>bta-miR-EIA2-20213	aaaaaguucguuuggguuuu	20	aaaaaguucguuuggguuuuucccuaugauguuacagaaaaaccugcaugaacuuuuugg	10:20196630..20196690:-		>bta-mir-10-3214
14	75	>bta-miR-EIA2-20508	aaaaccugaaugaacuuauuga	22	aaaaguuuguuuggguuuuucuguuacaucuuauguaaaaccugaaugaacuuauuga	2:15520871..15520929:-		>bta-mir-2-20508
15	70	>bta-miR-EIA2-20521	aaagguucguucagguuuuucc	22	aaagguucguucagguuuuuccauuaguaucuuacaggaaaaacugaacagacuuucuggc	2:19444641..19444702:-		>bta-mir-2-20521
16	50	>bta-miR-EIA2-20635	acucuucccucccucggccggc	22	acucuucccucccucggccggcgcucucgcguucggcugccagccgggacugggaggaag	2:31531409..31531469:-		>bta-mir-2-20635
17	488	>bta-miR-EIA2-20810	aaaaacugaaugaacauuuugg	22	agaaagcucauuugggucuuuccauuaaaauguuauggaaaaacugaaugaacauuuugg	2:75870423..75870483:-		>bta-mir-2-20810
18	372	>bta-miR-EIA2-20813	cuccucccgccccccgcc	18	cuccucccgccccccgccccuggccucgggcgugggggcguggggua	2:77532922..77532969:-		>bta-mir-2-20813
19	507	>bta-miR-EIA2-21183	ccagugucccuguucgggcgc	21	ccagugucccuguucgggcgccacuuguugggguccuuuaauggaccgggaccuggug	2:125347111..125347169:-		>bta-mir-2-21183
20	6	>bta-miR-EIA2-21265	gggccggcggcggcggcggcu	21	gggccggcggcggcggcggcugaggugagagacggcggcggcggcgcgggcacccgg	2:128203622..128203679:-		>bta-mir-2-21265
21	44	>bta-miR-EIA3-32952	gaaaguuuguugggguuuuucu	22	gaaaguuuguugggguuuuucugucacauuuaacagaaaagcccaaaugaacuuuuugg	3:2852302..2852361:+		>bta-mir-3-32952
22	58	>bta-miR-EIA3-32986	gaccagugcgaggccuguggg	21	gaccagugcgaggccugugggagauggcgucaaagaaaugccucacaggccacccacuucucaug	3:8888370..8888435:+		>bta-mir-3-32986
23	1	>bta-miR-EIA3-33361	ccccacugcuaaauuugacuggcuu	25	ggcuggucugaugguaauggguuaccagaacuuauuaacauuagugucacuaaaauuaguauacaacuccccacugcuaaauuugacuggcuu	3:28485588..28485681:+		>bta-mir-3-33361
24	94	>bta-miR-EIA3-33534	gucccuguucgggcgcca	18	gucccuguucgggcgccaccugcuggggaccagccccggcugauccaggguauucg	3:42696183..42696239:+		>bta-mir-3-33534
25	22	>bta-miR-EIA3-33975	aaaaaccugaaugacccuuuug	22	aaaagguucauuuggguuucuccaugccaucuuacggaaaaaccugaaugacccuuuug	3:94548589..94548648:+		>bta-mir-3-33975
26	148	>bta-miR-EIA3-34194	aaaacuugaacaaacuuuuugg	22	auaaaguucguucggguuuucuugcaugacauuauagaaaaacuugaacaaacuuuuugg	3:110683871..110683931:+		>bta-mir-3-34194
26	209	>bta-miR-EIA3-34194	aaaacuugaacaaacuuuuugg	22	aaaaaguuaguuuagguuuuuccauaagauguuacaggaaaacuugaacaaacuuuuugg	14:70163367..70163427:-		>bta-mir-14-10137
27	98	>bta-miR-EIA3-34195	aaaaccggaacaaacuuuuugu	22	aaaaguucauuuggguuuuucuguaagcuauuauggaaaaaccggaacaaacuuuuugu	3:110739780..110739839:+		>bta-mir-3-34195
28	416	>bta-miR-EIA3-34346	gugaggggcccaaguccu	18	gugaggggcccaaguccugggggagugggcugcgggacca	3:121058133..121058173:+		>bta-mir-3-34346
29	89	>bta-miR-EIA3-34571	acuggggguugagaaugucgcu	22	acuggggguugagaaugucgcucucucaaaggcugcccuccgggcgugagagcagcaggagcaacauucucaacccccaggcu	3:19127468..19127551:-		>bta-mir-3-34571
30	438	>bta-miR-EIA3-35074	ccuccagggcuaggaggugguc	22	ccaccucauaggccuggguuaguguagagucaucgccuccagggcuaggaggugguc	3:87838898..87838955:-		>bta-mir-3-35074
31	115	>bta-miR-EIA3-35128	aaaaguucauucagguuuuucu	22	aaaaguucauucagguuuuucuauaccaucuuaugcuauggaaaaucccgaacaaacuuuuu	3:94437964..94438026:-		>bta-mir-3-35128
32	163	>bta-miR-EIA3-35151	ugaaugaacuuuuuggccaacc	22	aaaaauucguucggguuuuugaaugauguuacagagaaaugugaaugaacuuuuuggccaacc	3:95639467..95639530:-		>bta-mir-3-35151
33	293	>bta-miR-EIA3-35226	cgcggcccgccuccucacc	19	cagguggcgggacacuggugggaucccgaccugacccugggccagucucguucucgcggcccgccuccucacc	3:102430589..102430662:-		>bta-mir-3-35226
34	467	>bta-miR-EIA4-35623	aaaaccugacugaacuuuuugg	22	aaaaaguuugcguuuuuccguaacguuguauggaaaaaccugacugaacuuuuugg	4:30959902..30959958:+		>bta-mir-4-35623
35	124	>bta-miR-EIA4-35993	aaaaaccugaugaacuuuuugg	22	aaaaaguucauuuggauuuuccuguaagcguuuauggaaaaaccugaugaacuuuuugg	4:92709636..92709695:+		>bta-mir-4-35993
36	128	>bta-miR-EIA4-36127	uaaggaggcacucacucucagg	22	uaaggaggcacucacucucagggccaugugagagcagggucagcaucugcacaccgcugggauugagcgccuccuuuag	4:104159962..104160041:+		>bta-mir-4-36127
36	371	>bta-miR-EIA4-36127	uaaggaggcacucacucucagg	22	uaaggaggcacucacucucagggguuugcaaguguaggauccacaguugcaccacccugggagugagugccucuuuaaa			>bta-mir-1-612
36	442	>bta-miR-EIA4-36127	uaaggaggcacucacucucagg	22	uaaggaggcacucacucucagggaccuacaaggacugcgcauccugagagugaaugacuccuuaaa	7:95786550..95786616:+		>bta-mir-7-42410
36	493	>bta-miR-EIA4-36127	uaaggaggcacucacucucagg	22	uaaggaggcacucacucucagggucuuauaagugcaggaagggcacugaaagagggugccuccuuaaa	1:56748427..56748495:-		>bta-mir-1-1319
37	374	>bta-miR-EIA4-36237	gcgcgggggcggggcgggg	19	ccgcccacaccccugcuucucggccgcgcgggggcggggcgggg	4:114689618..114689662:+		>bta-mir-4-36237
38	418	>bta-miR-EIA4-36262	cgggugggccggcggcggc	19	cgggugggccggcggcggcgggaacgggugcggcgggggcgggggguagggcugcugcgccagaugcugcugcuggagcugca	4:117835332..117835415:+		>bta-mir-4-36262
39	92	>bta-miR-EIA4-36279	acacgcguccuuggauccugacu	23	ucggggcccagggccgguguguuuguugccuuaggaacacacgcguccuuggauccugacu	4:119142850..119142911:+		>bta-mir-4-36279
40	440	>bta-miR-EIA4-36754	aaacccugaugaacuuuuug	20	aaaaguucauuugggcuuuuucauaagauguuacagaaaaacccugaugaacuuuuug	4:86669292..86669350:-		>bta-mir-4-36754
40	510	>bta-miR-EIA4-36754	aaacccugaugaacuuuuuggc	22	gaaaguucguuccgguuuuucuguaagauguuauggaaaaacccugaugaacuuuuuggc	10:17362789..17362849:-		>bta-mir-10-3180
41	18	>bta-miR-EIA4-36830	agaaucuggaugaaauuuuuga	22	aaaaaguucauuuggguuuuuucuguaacaucuuauggaagaaucuggaugaaauuuuuga	4:97974777..97974838:-		>bta-mir-4-36830
42	158	>bta-miR-EIA5-37255	ugucuccuggccccggccugcagg	24	cgcaggcuggcuggggggcagcacccugacugcugucuccuggccccggccugcagg	5:28602257..28602314:+		>bta-mir-5-37255
43	32	>bta-miR-EIA5-37472	aaaaccccaaugaacuuuuug	21	aaauguucuuucagguuuuuccauaagcuguuacagaaaaaccccaaugaacuuuuug	5:49062395..49062453:+		>bta-mir-5-37472
44	27	>bta-miR-EIA5-37717	aaagcccgaaugaacuuuuug	21	gaauguucauucagguuuuuccauaggauggcauggaaaagcccgaaugaacuuuuug	5:68896456..68896514:+		>bta-mir-5-37717
45	173	>bta-miR-EIA5-37952	aaauguucguucggguuuu	19	aaauguucguucggguuuucacauaagaggugugaaaauccugaaugagcuuuuug	5:94690886..94690942:+		>bta-mir-5-37952
46	46	>bta-miR-EIA5-37953	aaaacucgagcaaacuuuuugg	22	aaaagguucauucggguuuuuccuuaagauguuacagaaaaacucgagcaaacuuuuugg	5:94727164..94727224:+		>bta-mir-5-37953
47	141	>bta-miR-EIA5-38210	auguccgcggguucccuguccca	23	auguccgcggguucccugucccagguugguugaguucacgggugcggaacccgcggauacgga	5:112083859..112083922:+		>bta-mir-5-38210
48	324	>bta-miR-EIA5-38692	gcggggcgggguccgccg	18	gccuccccgcgcccgccgugcggggcgggguccgccg	5:30864457..30864494:-		>bta-mir-5-38692
49	153	>bta-miR-EIA5-39289	caaccaaagauuucacaugcu	21	caaccaaagauuucacaugcuguacagccgauuaacuuuguuagagagcauguggaauuuuuaguugcu	5:100554606..100554675:-		>bta-mir-5-39289
50	396	>bta-miR-EIA5-39399	ugcccccucccgccccgcc	19	ugcccccucccgccccgccugcccccgucucccacccccucccaccaggagucagggcucuggggugaggguggggguggc	5:107582506..107582587:-		>bta-mir-5-39399
51	385	>bta-miR-EIA5-39610	cuggaccggggggguuccu	19	gagccccgcucggcaggaccagagguccaccuggaaguuucuggaccggggggguuccu	5:117141600..117141659:-		>bta-mir-5-39610
52	72	>bta-miR-EIA6-40066	caaaaaguucguccagauuuuu	22	caaaaaguucguccagauuuuuguaauauuuuauggaaaaacccaaacaaauuuuuu	6:72695822..72695879:+		>bta-mir-6-40066
53	5	>bta-miR-EIA6-40322	aaaacacgaacaaacuuuuug	21	aaacguucguucagguuuuucuagaauauuuugcaggaaaacacgaacaaacuuuuug	6:94664382..94664440:+		>bta-mir-6-40322
54	122	>bta-miR-EIA6-40377	aaagccugaaggaacuuuuugg	22	gaaaauuucauucagguuuuucguaacagcugaugaaaagccugaaggaacuuuuugg	6:102554847..102554905:+		>bta-mir-6-40377
54	132	>bta-miR-EIA6-40377	aaagccugaaggaacuuuuugg	22	uaaaaaguuuguuugguuuucuguacuaucuaaggaaaagccugaaggaacuuuuugg	9:89696998..89697056:+		>bta-mir-9-46001
55	199	>bta-miR-EIA6-40405	aaaaccuuaaugaacuuuuugg	22	aaaaauucauucagauuuuuccauaacauguuauggaaaaaccuuaaugaacuuuuugg	6:106418791..106418850:+		>bta-mir-6-40405
56	166	>bta-miR-EIA6-40447	ucggcaccccggaucgcucucu	22	aagggcggcccgcggcaggucgggcccgcuacuugggcucggcaccccggaucgcucucu	6:109065507..109065567:+		>bta-mir-6-40447
57	34	>bta-miR-EIA6-40484	agggcgcccuggaauggg	18	agggcgcccuggaauggguucaccccagagaggggccugugccu	6:113889921..113889965:+		>bta-mir-6-40484
58	35	>bta-miR-EIA6-40693	aaauguucguucagguuuuucu	22	aaauguucguucagguuuuucuguaagauguuauggaaaaacccaaacaaauguuuu	6:31040041..31040098:-		>bta-mir-6-40693
59	144	>bta-miR-EIA6-41087	aaaacuucaugcggcuuuuucu	22	aaaacuucaugcggcuuuuucuguuacaucuuauggaaaaacccaaaugaaguuuuuu	6:97627088..97627146:-		>bta-mir-6-41087
60	59	>bta-miR-EIA6-41128	aaaaacugaaugaccuuuuugg	22	aaaaaguucguuuggguuuuuccauaagcuguaauggaaaaaaacugaaugaccuuuuugg	6:103804226..103804287:-		>bta-mir-6-41128
61	91	>bta-miR-EIA6-41197	gaccugugcguguacacucaug	22	gaccugugcguguacacucaugcccacgugcaugagugugcauccacggggacc	6:108859153..108859207:-		>bta-mir-6-41197
62	156	>bta-miR-EIA7-41476	ucugcauccgaggacucaac	20	ucugcauccgaggacucaacccauuugauuggcgguugguugaauccacagaugugagacc	7:13464152..13464213:+		>bta-mir-7-41476
63	176	>bta-miR-EIA7-41789	gucgcgcgugggcugaggccc	21	ucccuccgcccccgcgcgggcugcccucuggccagucgcgcgugggcugaggccc	7:24071509..24071564:+		>bta-mir-7-41789
64	125	>bta-miR-EIA7-42051	aaacccugaaggaacauuuugg	22	aagauguucuuuuggguuuuucuguaugauguuauggaaacccugaaggaacauuuugg	7:47473247..47473306:+		>bta-mir-7-42051
65	168	>bta-miR-EIA7-42243	uuccuuuucucugccucccugagc	24	uggggugcagaauaaggaccauuugccacucuuuguguuccuuuucucugccucccugagc	7:67271889..67271950:+		>bta-mir-7-42243
66	194	>bta-miR-EIA7-42452	aaaccccaaaugaacuuuuugg	22	gaaaguucuuucggguuuuuccaucagguguuaaugaaaaccccaaaugaacuuuuugg	7:104366273..104366332:+		>bta-mir-7-42452
67	85	>bta-miR-EIA7-42699	uacggagaugagaggucagacu	22	uacggagaugagaggucagacuggagaugggucauauccauugugguuauggguuauuguacucugaccuccugucucuguca	7:12406470..12406553:-		>bta-mir-7-42699
68	170	>bta-miR-EIA7-42804	acaccaggacuugucuccccaga	23	aggggaagcagggcccuggaggaaugauagauggugucucacaccaggacuugucuccccaga	7:14318162..14318225:-		>bta-mir-7-42804
69	185	>bta-miR-EIA7-43070	aauuguucccugcaguuccuuuag	24	aaggaacugcacagaggagacauucaugaagggguucuugaauuguucccugcaguuccuuuag	7:39708232..39708296:-		>bta-mir-7-43070
70	64	>bta-miR-EIA7-43353	uccuaggggauugacauagucugu	24	uccuaggggauugacauagucuguguaauuuaccuucggaaugugucauuccucuguaga	7:64061892..64061952:-		>bta-mir-7-43353
71	31	>bta-miR-EIA7-43493	aaaauccgaaugaacuuuuug	21	aaagguucguuugaguuuuuccacaagauguuaugaaaaauccgaaugaacuuuuug	7:84814153..84814210:-		>bta-mir-7-43493
72	90	>bta-miR-EIA8-43973	aaacccgaacgaacuuuuuga	21	caaaaaguuugcuuggguuuuucuguaagauguuacaggggaaacccgaacgaacuuuuuga	8:36222130..36222192:+		>bta-mir-8-43973
73	95	>bta-miR-EIA8-43996	aaaacccugaaggaacuuuuug	22	agaaguucguucagguuuuuccauaucuuacaaaaaacccugaaggaacuuuuug	8:39407236..39407291:+		>bta-mir-8-43996
74	420	>bta-miR-EIA8-43999	acucucuguaacacacccucccu	23	guggauugcggagaggccugggagcggacucucuguaacacacccucccu	8:39995151..39995201:+		>bta-mir-8-43999
75	60	>bta-miR-EIA8-44095	aaaaacggaaugaccuuuuugg	22	aaaaguuuguuugaguuuuucuauaauaucuuauggaaaaacggaaugaccuuuuugg	8:58684574..58684632:+		>bta-mir-8-44095
76	77	>bta-miR-EIA8-44274	aaaaccugaaugaacuuuucug	22	aaaaguucguuuugguuuuuccauaugcucauacagaaaaccugaaugaacuuuucug	8:70526780..70526838:+		>bta-mir-8-44274
77	383	>bta-miR-EIA8-44294	cuccucccgccccccugccu	20	cuccucccgccccccugccucaacucgggagcaaaaaugacuguucccuagagccggggaggggggugagggcgggga	8:71711827..71711905:+		>bta-mir-8-44294
78	452	>bta-miR-EIA8-44982	aaaaccugaaugcacuuuuugg	22	aaaaaguaagguucagguuuuucuguaacaucuuagggaaaaccugaaugcacuuuuugg	8:68727993..68728053:-		>bta-mir-8-44982
79	79	>bta-miR-EIA8-44984	agagccugaaugaacuuuuugg	22	caagaaguuuauucagguuuuuguguaagaucuuaugguagagccugaaugaacuuuuugg	8:68991811..68991872:-		>bta-mir-8-44984
80	439	>bta-miR-EIA8-45001	ugaaaaguucguuuggguuuuu	22	ugaaaaguucguuuggguuuuuccagaacaucuuauggaaaaaucuaaaggaauuuuucagc	8:71787173..71787235:-		>bta-mir-8-45001
81	508	>bta-miR-EIA8-45072	ugugggaccugggucuugugg	21	acgggacaaaagucuugcagcuggggcugugggaccugggucuugugg	8:76180346..76180394:-		>bta-mir-8-45072
82	15	>bta-miR-EIA8-45133	aaaguucguucagguuuuucu	21	aaaguucguucagguuuuucuccauuuuacaggaaaccccaaacaaacuuuuuggu	8:77517111..77517167:-		>bta-mir-8-45133
83	74	>bta-miR-EIA8-45409	auccuggacuugcggacagagagcc	25	auccuggacuugcggacagagagccugauuagccgcuggccucuccccgaguacaggaaau	8:112057891..112057952:-		>bta-mir-8-45409
84	4	>bta-miR-EIA9-45454	ugggcugcagugcgcuaug	19	cgcgccuguagucccagcuacuugggaggcugaggcugcaggaucgcuugagcucaggaguugugggcugcagugcgcuaug	9:2105902..2105984:+		>bta-mir-9-45454
85	449	>bta-miR-EIA9-46570	aaacccugaaugaacuuuuugg	22	aaaaaguucaucuggguuuuuccauaaguuguacaggaaacccugaaugaacuuuuugg	9:85415135..85415194:-		>bta-mir-9-46570
86	24	>bta-miR-EIA9-46598	aaacucagaugaacuuuuuggc	22	aaaaaguuaguuugggguuucccauaacauuuuuuggaaaacucagaugaacuuuuuggc	9:92376772..92376832:-		>bta-mir-9-46598
87	457	>bta-miR-EIA10-2226	cccagggauguagcuccuagugc	23	cccagggauguagcuccuagugcugacccucccucugggggcccaucccugcagu	10:20799631..20799686:+		>bta-mir-10-2226
88	357	>bta-miR-EIA10-2422	cgggcccccggggccgcgg	19	cgggcccccggggccgcggccucgcucgcgggccggccccgggccccgcc	10:38150997..38151047:+		>bta-mir-10-2422
89	376	>bta-miR-EIA10-2553	gggcgcccggggcgcggg	18	ggagcggggggcggccgggagcgggcgcccggggcgcggg	10:48949833..48949873:+		>bta-mir-10-2553
90	101	>bta-miR-EIA10-2785	acauccugaaugaacuuuuugg	22	aaaaguucggucaggauuuucuuucagaugucauggaaacauccugaaugaacuuuuugg	10:77991938..77991998:+		>bta-mir-10-2785
91	490	>bta-miR-EIA10-2797	ugcuacaucuggcuacugga	20	acgcuguguggcugagcaccuacggugcugcuacaucuggcuacugga	10:78769134..78769182:+		>bta-mir-10-2797
92	172	>bta-miR-EIA10-2901	ggggggggucggggcgggg	19	uguccaucaccaacucccagaguucauauggcggcggguggggggggucggggcgggg	10:90869515..90869573:+		>bta-mir-10-2901
93	517	>bta-miR-EIA10-3120	ugaggggcagagagugagaa	20	uucacuuucacccccaauuagcuagcuagcuugaggggcagagagugagaa	10:13002726..13002777:-		>bta-mir-10-3120
94	494	>bta-miR-EIA11-4305	aaacaugaacaagcuuuuuggcu	23	caaaaauauuuguucaggguuuuccauagcaucuuauggaaaaacaugaacaagcuuuuuggcu	11:52093599..52093663:+		>bta-mir-11-4305
95	113	>bta-miR-EIA11-4322	aaaaguucuuucggguuuuucu	22	aaaaguucuuucggguuuuucugcaccaucuuacagaaaaacccaaacaaacuuuuug	11:55137242..55137300:+		>bta-mir-11-4322
96	126	>bta-miR-EIA11-4352	aaaaguuuguuuggguuuuucc	22	aaaaguuuguuuggguuuuuccauaagauguuaggaagaacccaaaugaacuuuuuggu	11:61588126..61588185:+		>bta-mir-11-4352
97	88	>bta-miR-EIA11-4610	gcgcucccuccccgcggg	18	gcgcucccuccccgcgggcgcacgcccgggcacgcgcacagcccgagcgggcgggggcgggggcgaggg	11:90929073..90929142:+		>bta-mir-11-4610
98	159	>bta-miR-EIA11-4652	acugugcuaaggguugugugugu	23	acugugcuaaggguuguguguguuaagucaaaucacacaugaaucuuggcacuuagu	11:96193261..96193318:+		>bta-mir-11-4652
99	164	>bta-miR-EIA11-4913	ugccacgggcugggccuugggag	23	cagggcccaagcccagggcagaggugcagcugccugccacgggcugggccuugggag	11:105910041..105910098:+		>bta-mir-11-4913
100	151	>bta-miR-EIA11-5553	ggggugggggggcggcgg	18	ggggugggggggcggcggaggacacacagagggaaucagugucacagaaugcuuaccccugcgc	11:62876998..62877062:-		>bta-mir-11-5553
101	150	>bta-miR-EIA11-5700	uucacucguccaaaggucucuu	22	agagacuuaggacugugccaggcgguugcauuugccuucacucguccaaaggucucuu	11:72793150..72793208:-		>bta-mir-11-5700
102	473	>bta-miR-EIA11-5822	ggcugaggcuggaggaucgcu	21	caguccuggaggccagaagucugaaaguagucccagcuacuuggcgggcugaggcuggaggaucgcu	11:89658805..89658872:-		>bta-mir-11-5822
103	482	>bta-miR-EIA11-5957	gaggggugggggggcggc	18	gaggggugggggggcggcgaggggggaagucccgauuccuagccacauucgcucgccccaccuccaccccugca	11:99298103..99298177:-		>bta-mir-11-5957
104	11	>bta-miR-EIA12-6200	aaaaguucguucggguuuuu	20	aaaaguucguucggguuuuuuguuuacagcucacuagaaaaacccaaaugaacucuuugg	12:16533031..16533091:+		>bta-mir-12-6200
105	49	>bta-miR-EIA12-6385	ccaggcuguuggaauguugacc	22	uccacaucccucacaguuuggugcuggaaugaaaaccccaggcuguuggaauguugacc	12:36237559..36237618:+		>bta-mir-12-6385
106	499	>bta-miR-EIA12-6501	aaaaccugaacaaccuuuuugg	22	aaaaaguguuuuuugguuuuucucuaacaucuuacggaaaaaccugaacaaccuuuuugg	12:63477884..63477944:+		>bta-mir-12-6501
107	135	>bta-miR-EIA12-6619	aaacaccgggacgaacuuuuugg	23	aaaaguucauucggguuuuuccguuacaucuuauggaaacaccgggacgaacuuuuugg	12:80287485..80287544:+		>bta-mir-12-6619
108	465	>bta-miR-EIA12-6781	aauggauuacuucugauugcu	21	aauggauuacuucugauugcugcuuugagaguagauuguagggaaaaucagaaauaauccauuua	12:11286038..11286103:-		>bta-mir-12-6781
109	112	>bta-miR-EIA12-6878	aaagccugaaugaacucuuugg	22	aaaaaguucauuuggguuucuccauaucaucuaacagaaaagccugaaugaacucuuugg	12:19097308..19097368:-		>bta-mir-12-6878
110	7	>bta-miR-EIA12-6940	ccucgcccgcccgccggc	18	cugcgggcgggcgccggccaagagccccuccaucgcacccuccgccagcugugggggccuucgcuccucgcccgcccgccggc	12:30235217..30235300:-		>bta-mir-12-6940
111	269	>bta-miR-EIA12-6949	aagaaguucguuuggguuuuuc	22	aagaaguucguuuggguuuuuccauaagcugucauggaaaaaauccaaacaaacuuucugga	12:31433170..31433232:-		>bta-mir-12-6949
112	444	>bta-miR-EIA13-7247	aaaaaguuuguuuggguuuu	20	aaaaaguuuguuuggguuuuucuguaacauuuuucuguaacaucaucuuauagcaaaauccaaacaaacuuuuuggccaac	13:5698216..5698297:+		>bta-mir-13-7247
113	57	>bta-miR-EIA13-7336	aaaaccugaacaaacuuuuuga	22	aagaaguucguuuggguuuuuccuuuaagugguauggaaaaccugaacaaacuuuuuga	13:19122368..19122427:+		>bta-mir-13-7336
114	42	>bta-miR-EIA13-7475	cuugcugagugaccucccugcu	22	cagggaggugucucagugacaaguuuaaucccccuggggcuuuacaaacuugcugagugaccucccugcu	13:39299093..39299163:+		>bta-mir-13-7475
115	443	>bta-miR-EIA13-7491	aaaacuugaaugaaccuuuugg	22	aagaaguucaaucggguuuuuccauacuagcuccuggaaaaacuugaaugaaccuuuugg	13:40094274..40094334:+		>bta-mir-13-7491
115	484	>bta-miR-EIA13-7491	aaaacuugaaugaaccuuuugg	22	aaaaaauguguuugaguuuuuccauaccaucuuauggaaaaacuugaaugaaccuuuugg	2:96920249..96920309:-		>bta-mir-2-20954
116	381	>bta-miR-EIA13-7543	ugucugggaccccgauucucucc	23	ggagcucggggcagaggucugugaccugcagggcaggagaacugaugucugggaccccgauucucucc	13:44950700..44950768:+		>bta-mir-13-7543
117	167	>bta-miR-EIA13-7893	agaggugcucaggagugaaga	21	uuuaccacugagcaccaccugggaaguucagucgccaagaggugcucaggagugaaga	13:68230680..68230738:+		>bta-mir-13-7893
118	65	>bta-miR-EIA13-8117	aaaaccugaaugaacuuucugg	22	acagaguucauuuggguuuuuccauaagaugguacagaaaaaccugaaugaacuuucugg	13:12081150..12081210:-		>bta-mir-13-8117
119	118	>bta-miR-EIA13-8170	ccuguccccggcuuuacccagg	22	gggugggccgggccggggugugagcucaggucccccuuuaaccgaagcugaccuguccccggcuuuacccagg	13:17390034..17390107:-		>bta-mir-13-8170
120	505	>bta-miR-EIA13-8186	auaaccugaaugaacuuuuugg	22	auaaaguugacucagguuugcccauaugaugugacaggauaaccugaaugaacuuuuugg	13:21803594..21803654:-		>bta-mir-13-8186
121	131	>bta-miR-EIA13-8250	uucucuaguguguuuucccaac	22	uucccgggcaaggauacuagagaggguugccauuuccuucucuaguguguuuucccaac	13:34121649..34121708:-		>bta-mir-13-8250
122	404	>bta-miR-EIA13-8608	gaccccuacccgcccucc	18	aguccucgggggugggguucagaugaccccuacccgcccucc	13:61151390..61151432:-		>bta-mir-13-8608
123	78	>bta-miR-EIA13-8622	gaagccugaaugaacuuuuugg	22	uaacaaguugguuuggguuuuuuugcaaguguuauagagaagccugaaugaacuuuuugg	13:63209462..63209522:-		>bta-mir-13-8622
124	147	>bta-miR-EIA13-8631	acucccggugggcaacgcgcc	21	acucccggugggcaacgcgccggccgugcuucaaagcuaauggaaggaggcgcgcugcaugccgggaggcu	13:63816903..63816974:-		>bta-mir-13-8631
125	149	>bta-miR-EIA13-8780	gaaaccugaaccaacuuuuugg	22	aaaauguuuguucugguuuuucuguaauaucauauggcgaaaccugaaccaacuuuuugg	13:72423771..72423831:-		>bta-mir-13-8780
126	13	>bta-miR-EIA13-8792	caaacccgaaugaacuuuuug	21	aaaaguucauucagguuuuuccauaacaucauguggacaaacccgaaugaacuuuuug	13:73453338..73453396:-		>bta-mir-13-8792
126	14	>bta-miR-EIA13-8792	caaacccgaaugaacuuuuug	21	aaaaguucauuuggguuuuucuguaaggugggcuugacaaacccgaaugaacuuuuug	X:30057631..30057689:+		>bta-mir-X-47235
126	17	>bta-miR-EIA13-8792	caaacccgaaugaacuuuuug	21	aaaaaguuuguucggguuuucuguaccaugggauggcaaacccgaaugaacuuuuug	16:21253059..21253116:+		>bta-mir-16-12009
127	367	>bta-miR-EIA14-9037	gucccaccccggcccgcc	18	ggggcuugggcggggccugggguggcugcacgcaaggagcagucccacgucccaugucccaccccggcccgcc	14:4556899..4556972:+		>bta-mir-14-9037
128	97	>bta-miR-EIA14-9103	agaaccugaaugaacuuucugg	22	aaauguucauuuggguuuuuccauaacaucauauggaagaaccugaaugaacuuucugg	14:12731717..12731776:+		>bta-mir-14-9103
129	202	>bta-miR-EIA14-9452	aaaagguucauucggguuuuuc	22	aaaagguucauucggguuuuuccauaagcuguuaggaaaaaccugaaugaaucuuuugg	14:62368977..62369036:+		>bta-mir-14-9452
130	519	>bta-miR-EIA15-10595	cuccucucugagcccuggggc	21	cccagggccugagcccuagaagcacuggcccagaaggccagacaacucauucuccucucugagcccuggggc	15:37727626..37727698:+		>bta-mir-15-10595
131	160	>bta-miR-EIA15-10609	aguuuaaagaagucugccuugc	22	aggcagacuucuuuaaacuuuguguuuuuauguuugcaauuuuccauaauauaaaguuuaaagaagucugccuugc	15:39599519..39599595:+		>bta-mir-15-10609
132	87	>bta-miR-EIA15-10681	aaaacccgaaggaacuuuuuug	22	aaaaguucguucgauuuuuccuuaagauuauacgggaaaacccgaaggaacuuuuuug	15:44901525..44901583:+		>bta-mir-15-10681
133	111	>bta-miR-EIA15-10725	gcuccuuauuucacuuuccugg	22	aucgaaagugaaauaaggaacuggcugcuaccagcuccuuauuucacuuuccugg	15:51472454..51472509:+		>bta-mir-15-10725
134	471	>bta-miR-EIA15-11618	caccccuccacccgcccg	18	ggagggaaugggaguggaaaaagcuggugaaagaagaggccagaaaccaccaccccuccacccgcccg	15:57333996..57334064:-		>bta-mir-15-11618
135	33	>bta-miR-EIA15-11744	aaaaccugaaugaaccuuuugg	22	aaaaguucauuugagguuuucuauaacaucuuauggcaaaaccugaaugaaccuuuugg	15:68378947..68379006:-		>bta-mir-15-11744
135	397	>bta-miR-EIA15-11744	aaaaccugaaugaaccuuuugg	22	ccaaaaagccuguucagguuuuucuguaagaucuuauggaaaaaccugaaugaaccuuuugg	25:17380151..17380213:+		>bta-mir-25-27842
136	52	>bta-miR-EIA15-11798	aaaaccagaacgaacuuugugu	22	aaaaguucauucagauuuuucuaaaacagcuuacggaaaaaccagaacgaacuuugugu	15:78706073..78706132:-		>bta-mir-15-11798
136	84	>bta-miR-EIA16-12248	ucgaacaaacuuuuuggccaac	22	uggccaaaaucuuuguuucaguuuuuccauaacaguaugccaaacacucgaacaaacuuuuuggccaac	16:45760847..45760916:+		>bta-mir-16-12248
137	226	>bta-miR-EIA16-12451	aaaacccaaugaacuuuuuugac	23	caaaaaguuuguuaggauuuucuguaacauguuauggaaaaacccaaugaacuuuuuugac	16:66337508..66337569:+		>bta-mir-16-12451
138	295	>bta-miR-EIA16-12568	cggcugggagcggccgggg	19	cggcugggagcggccggggaggggcggggccggcaguuugccggccggcgguacgucccugagccucucuggaacg	16:81210005..81210081:+		>bta-mir-16-12568
139	66	>bta-miR-EIA16-12736	aaaaaccgaguggacuuuuugg	22	aaaaguucauuaggguuuuucugugagaugggauggaaaaaaccgaguggacuuuuugg	16:20617285..20617344:-		>bta-mir-16-12736
140	41	>bta-miR-EIA16-12836	uguggccucuggguguguacccuc	24	aguguacuuccuggggccucugggcauauaauuccuguggccucuggguguguacccuc	16:33022297..33022356:-		>bta-mir-16-12836
141	86	>bta-miR-EIA16-12984	cagcaccugcugugucccccacagc	25	cuguggggggcgugcaggggccggggaagcugucaaggacccagcaccugcugugucccccacagc	16:51768452..51768518:-		>bta-mir-16-12984
142	364	>bta-miR-EIA17-13951	ggcggcggcggcgccggggcgcg	23	cgagccggggcgggggcgccggagcggaggaaacaaaaggcuaaggcggcggcggcgccggggcgcg	17:72247499..72247566:+		>bta-mir-17-13951
143	103	>bta-miR-EIA17-14101	uaguguuaucaggauuuaguga	22	uaguguuaucaggauuuagugagaagauuacauacauuacaucucacuaaauccugauaacgcu	17:7271136..7271200:-		>bta-mir-17-14101
144	80	>bta-miR-EIA17-14144	ggaaccugaaugaacuuuuugg	22	aaaaguucauucggguuuuuggugacaacuuacaggaaccugaaugaacuuuuugg	17:15836909..15836965:-		>bta-mir-17-14144
145	55	>bta-miR-EIA17-14412	aaagcccgaaugaacuuuuuag	22	aaaaaguucauugggguuuucuguaacaucuuuuggaaaagcccgaaugaacuuuuuag	17:56579527..56579586:-		>bta-mir-17-14412
146	53	>bta-miR-EIA17-14630	aggggcgcggcgcggcgcg	19	cgcgcgccccgcuccgcccgccggucggucagccugagcgcggcaggggcgcggcgcggcgcg	17:71824128..71824191:-		>bta-mir-17-14630
147	175	>bta-miR-EIA17-14707	agcccgucauggcccuggccuu	22	agcccgucauggcccuggccuuggacccgcggagggccaggggcgugucgggcucu	17:74856138..74856194:-		>bta-mir-17-14707
148	289	>bta-miR-EIA18-14981	gacucggcccgcaaccugcagc	22	gcguguugcugcccggcuccaccaugcgcaccagcguggacucggcccgcaaccugcagc	18:16739895..16739955:+		>bta-mir-18-14981
149	445	>bta-miR-EIA18-16150	ccucacugucucugcucugcagg	23	gguggggcugggucaggggagugcuccagauauagaguccucacugucucugcucugcagg	18:46773232..46773293:-		>bta-mir-18-16150
150	9	>bta-miR-EIA18-16340	aaaccccgaaugaacuuuuugg	22	aaaaaguuuguuuggguuuuuccaggagauguuacggaaaaccccgaaugaacuuuuugg	18:53498321..53498381:-		>bta-mir-18-16340
150	10	>bta-miR-EIA18-16340	aaaccccgaaugaacuuuuugg	22	aaaaaguucauuugggguuucccauacuagccaauggaaaaccccgaaugaacuuuuugg	14:23110912..23110972:+		>bta-mir-14-9195
150	82	>bta-miR-EIA18-16576	ugucucaguucagcaggaag	20	aggacucugaggcuugagacuagcaagagagggaggcccaaugcccccucgcugucucaguucagcaggaag	18:61858363..61858435:-		>bta-mir-18-16576
152	117	>bta-miR-EIA19-16930	agaaagccugaaugcaucugaga	23	agaaagccugaaugcaucugagaucuuguuuccagucagaugugagcaggcucua	19:18758766..18758821:+		>bta-mir-19-16930
153	29	>bta-miR-EIA19-16936	aaaagccgaaugaacuuuuug	21	aaaagguucguucggguucuucuguaacauugcguggaaaaagccgaaugaacuuuuug	19:18950121..18950180:+		>bta-mir-19-16936
153	45	>bta-miR-EIA19-16936	aaaagccgaaugaacuuuuug	21	aaaguucauucagauuuuucuguaggaugguacagaaaagccgaaugaacuuuuug	9:69163989..69164045:+		>bta-mir-9-45885
154	514	>bta-miR-EIA19-17190	uagggaggacagaaaccu	18	uagggaggacagaaaccugcccauguggggcucuggugagaccccagggcgagcuuaccuguuccucuagu	19:29892152..29892223:+		>bta-mir-19-17190
156	133	>bta-miR-EIA19-17220	uuggcaggggaagcugacacucc	23	uuggcaggggaagcugacacuccugggugaccaggagccaugucucuccugcccaca	19:34802114..34802171:+		>bta-mir-19-17220
157	192	>bta-miR-EIA19-17270	aaauggaaguaguaggauagu	21	aaauggaaguaguaggauaguaugcuaauaaaauucucuugcuucuuccaucaacc	19:37631900..37631956:+		>bta-mir-19-17270
158	159	>bta-miR-EIA19-17351	cucucccuccucgcccccc	19	ggggugggggagaggguugggucuggauuccuaacccagaaaccucucccuccucgcccccc	19:40637770..40637832:+		>bta-mir-19-17351
159	134	>bta-miR-EIA19-17959	ccccggcuuuuccucccccagg	22	uaggggaggugaggccggacuccuccaccccggcuuuuccucccccagg	19:62308492..62308541:+		>bta-mir-19-17959
160	498	>bta-miR-EIA19-18310	ucuccucccacccugccuccu	21	gaaacaggagggagagaugcuggauggggcagguggauggaguccgaguggcaaccagcucuccucccacccugccuccu	19:20811474..20811554:-		>bta-mir-19-18310
161	140	>bta-miR-EIA19-18364	uuuggucuuuuuuccuuggcaga	23	uuggcuagggaggaaugcugaacuuuucauauauguauuuaaguuuggucuuuuuuccuuggcaga	19:23333062..23333128:-		>bta-mir-19-18364
162	485	>bta-miR-EIA19-18723	acuggacuuggagucaga	18	acuggacuuggagucagacuuccuggguucaaguccuggcu	19:39796502..39796543:-		>bta-mir-19-18723
163	63	>bta-miR-EIA19-19044	aacuguuaggaggcuuggcugcu	23	agccaagccucuccuaacaggaauggaaacugaaacccaacuguuaggaggcuuggcugcu	19:52855369..52855430:-		>bta-mir-19-19044
164	384	>bta-miR-EIA19-19133	guggaccgggcaccgcuucuggu	23	guggaccgggcaccgcuucuggucaaaaggcugaacagcagagugguucucaggccccagc	19:57793846..57793907:-		>bta-mir-19-19133
165	466	>bta-miR-EIA20-21802	ucuugggccccacccccggagacu	24	ucuugggccccacccccggagacugugaaucaguaaguagaucugggguagggccugggaau	20:42077864..42077926:+		>bta-mir-20-21802
166	242	>bta-miR-EIA20-21942	caaacgaacuuuuuggccaacu	22	uggccaaaaucuuuguuuggguuuuuccaugagauauuacagaaagagccaaacgaacuuuuuggccaacu	20:67607749..67607820:+		>bta-mir-20-21942
167	171	>bta-miR-EIA20-21973	caggucccugccgggcggagaa	22	acugcccugugggguccugcgcuggaaggacagcaggucccugccgggcggagaa	20:71382687..71382742:+		>bta-mir-20-21973
168	2	>bta-miR-EIA20-22101	uuuuccaaugaguuaguccuuu	22	uuuuccaaugaguuaguccuuugggcacugaugcgaagaacuaacucauuggaagagacc	20:10188765..10188825:-		>bta-mir-20-22101
169	114	>bta-miR-EIA21-22446	uuguccuacuucucagcugucu	22	uuguccuacuucucagcugucuugacucccuaacaagauagcagaggaguaggaggaca	21:2296461..2296520:+		>bta-mir-21-22446
170	377	>bta-miR-EIA21-22939	ucgcgggguuuugcagaggacu	22	gccucugcuucccccgcggcgccuagggagggaggggucgcgggguuuugcagaggacu	21:66818833..66818892:+		>bta-mir-21-22939
171	503	>bta-miR-EIA21-23041	cacaauacacggucggccucu	21	agguugcccguggcccguucgcauucuucaugacgcacaauacacggucggccucu	21:67604393..67604449:+		>bta-mir-21-23041
172	61	>bta-miR-EIA21-23614	aaaaauccgaacgaacuuuuug	22	aaaaguuuguucggguuuuccacacagcuuccggaaaaauccgaacgaacuuuuug	21:57742114..57742170:-		>bta-mir-21-23614
172	489	>bta-miR-EIA21-23614	aaaaauccgaacgaacuuuuug	22	gaaaguucuuuugggucuuucuguaagauguaauggaaaaauccgaacgaacuuuuug	16:2994834..2994892:+		>bta-mir-16-11921
178	71	>bta-miR-EIA21-23724	aaaaaguucauuuggguugucu	22	aaaaaguucauuuggguugucuguaacaucuuauggaaaaaccaaacgaacuuuugg	21:61853705..61853762:-		>bta-mir-21-23724
179	109	>bta-miR-EIA21-23794	ucacugggcauccucugcuuua	22	aaguacaggaugcccaaugaauuaaauccaucuaaauacauuucacugggcauccucugcuuua	21:67089281..67089345:-		>bta-mir-21-23794
180	83	>bta-miR-EIA22-24572	ugagaguucccuguucuggaug	22	ugagaguucccuguucuggauguucucuacaagugcagucauccaaaacgggaccuuucugg	22:56752660..56752722:+		>bta-mir-22-24572
181	67	>bta-miR-EIA22-25039	gaacgaaauccaagcgcagcug	22	gaacgaaauccaagcgcagcuggaaugcucuggagacaacagcugcuuuugggauuccguu	22:51543484..51543545:-		>bta-mir-22-25039
182	181	>bta-miR-EIA22-25049	aggagagcuccagccccacggu	22	aggagagcuccagccccacggugaugaaucugcccuggggaaggagcccugccc	22:51971664..51971718:-		>bta-mir-22-25049
183	453	>bta-miR-EIA23-25367	uuuuuugcuggaacauuucugg	22	ggaaauguucuagccaaaaaaguuugccaagaaccacugugucuuuuuuuuuugcuggaacauuucugg	23:12930486..12930555:+		>bta-mir-23-25367
184	100	>bta-miR-EIA23-25373	aaaaccugaaugaacuuauugg	22	caaaguuuguucagguuuuucuaauggaaaaaccugaaugaacuuauugg	23:13672019..13672069:+		>bta-mir-23-25373
184	102	>bta-miR-EIA23-25373	aaaaccugaaugaacuuauugg	22	uaaaaaguuuguuugggguuuucauuacaucuuauggaaaaaccugaaugaacuuauugg	6:47880097..47880157:+		>bta-mir-6-39971
185	414	>bta-miR-EIA23-25381	auaaccugaaugaacuuuuugg	22	aaaaaguuuggguuuuuccacggcauaaccugaaugaacuuuuugg	23:14123130..14123176:+		>bta-mir-23-25381
185	468	>bta-miR-EIA23-25381	auaaccugaaugaacuuuuugg	22	aaagaguucauucagguuuuccauaagaugguacacaauaaccugaaugaacuuuuugg	10:33831078..33831137:-		>bta-mir-10-3364
186	116	>bta-miR-EIA23-25556	augccuuccccagccuccgagc	22	augccuuccccagccuccgagcccucauagcugcucgcuacggggaagcuggggaggguc	23:27346015..27346075:+		>bta-mir-23-25556
187	162	>bta-miR-EIA23-25837	uugcaugacucugagaguaagu	22	uugcuuucagggaccugcaaguacugguccaucauuugcaugacucugagaguaagu	23:32621759..32621816:+		>bta-mir-23-25837
188	411	>bta-miR-EIA23-25871	aaagccagaugaacuuuuuggc	22	aaaaguucauucggauuuuuccaugugcuguuacagaaaagccagaugaacuuuuuggc	23:37567383..37567442:+		>bta-mir-23-25871
189	136	>bta-miR-EIA23-25873	aaacucugagugaacuuuuuggc	23	caaaaaguuaguucaggguuuuguaagauguuauggaaaacucugagugaacuuuuuggc	23:38436119..38436179:+		>bta-mir-23-25873
190	127	>bta-miR-EIA23-25909	gaaaccugacugaacuuuuugg	22	aaaaaguucauuuggguuuuuccguaagaugguguggggaaaccugacugaacuuuuugg	23:43158968..43159028:+		>bta-mir-23-25909
191	387	>bta-miR-EIA23-25934	caacaaguuuguuuggguuuuu	22	caacaaguuuguuuggguuuuuccauacauacguacagaaaaacccaaaugaacucguuggc	23:47772331..47772393:+		>bta-mir-23-25934
191	410	>bta-miR-EIA23-25934	caacaaguuuguuuggguuuuu	22	caacaaguuuguuuggguuuuuccauaacaccuuacaggaaaacccaaacagacuuguuggu	18:20376791..20376853:-		>bta-mir-18-15981
192	68	>bta-miR-EIA23-26376	ugcaccacccguggucacuccu	22	ucagugaucagugccuggugggcaugcaugcacuucccaugcaccacccguggucacuccu	23:28502262..28502323:-		>bta-mir-23-26376
193	373	>bta-miR-EIA24-26799	gggcugggcgcgcgccug	18	cgcuccaggccggggccccucggcccagggcugggcgcgcgccug	24:1042438..1042483:+		>bta-mir-24-26799
194	96	>bta-miR-EIA24-26839	auaaccggaaugaacuuuuuga	22	aaaaaguuccuuuggguuuucccauaagaugguauggcauaaccggaaugaacuuuuuga	24:6436127..6436187:+		>bta-mir-24-26839
195	459	>bta-miR-EIA24-26962	ugcccacccagggacgcc	18	ugcccacccagggacgcccuucccugcuauuugggcuucccuggugggucugac	24:32811235..32811289:+		>bta-mir-24-26962
196	500	>bta-miR-EIA24-26991	uugggaagcacagacacuaggacu	24	gcauggacuucucauugcaguuccuucuccuguugggaagcacagacacuaggacu	24:33599168..33599224:+		>bta-mir-24-26991
197	105	>bta-miR-EIA24-27164	aaaaacccaaaugaacuuuugg	22	aaaaauucguucagguuuuuccauaagaugcuuuuugaaaaacccaaaugaacuuuugg	24:54812462..54812521:+		>bta-mir-24-27164
198	107	>bta-miR-EIA24-27349	agaaaaguucguuuggguuuuu	22	agaaaaguucguuuggguuuuuccauaagaucuuauugcaaaaaccaaacaaacuuuuuggu	24:22569279..22569341:-		>bta-mir-24-27349
199	121	>bta-miR-EIA24-27504	aaaaguucauucagguuuuucc	22	aaaaguucauucagguuuuuccauaagauguuacagaaaaaccagaaugaaacuuuuga	24:50544775..50544834:-		>bta-mir-24-27504
200	435	>bta-miR-EIA24-27529	guggggugggcgggcgggg	19	guggggugggcgggcgggggguccgcaucccagccagcccgacccgcgcgcgccgcgucgccc	24:55437970..55438033:-		>bta-mir-24-27529
201	130	>bta-miR-EIA24-27575	ucuccgguugggauuccuacagacu	25	ucuccgguugggauuccuacagacugacauuucugugaagaagucuaggaaucaaacuggaaauucu	24:62106175..62106242:-		>bta-mir-24-27575
202	73	>bta-miR-EIA25-27602	ucuccugcucucccacucugaga	23	ucuccugcucucccacucugagaccuuugcuugaccgaaauccagaccgggaaugcuggaggag	25:395280..395344:+		>bta-mir-25-27602
203	146	>bta-miR-EIA25-27800	auaucaaagagcuguaaguguu	22	auaucaaagagcuguaaguguugcagaagaucccgcaugccacaacacucaaagcucuuugguaauu	25:11235839..11235906:+		>bta-mir-25-27800
204	512	>bta-miR-EIA25-28019	aaaaacccgaauguaccuuuuga	23	aagaaguucauuuggguuuuuccauaagauguaaugaaaaaacccgaauguaccuuuuga	25:28746758..28746818:+		>bta-mir-25-28019
205	186	>bta-miR-EIA25-28033	gagggugaucgucgcggcgcu	21	aggccuagggacguccugcugucgucggagauugguucuuuagguuucuggggagggugaucgucgcggcgcu	25:32362051..32362124:+		>bta-mir-25-28033
206	104	>bta-miR-EIA25-28476	gugagugagaaggcccgcccugcc	24	gugagugagaaggcccgcccugccugccccacacgaaggucacccuguggccacacuggaggcuaagucugccuucucucucucc	25:39345886..39345971:+		>bta-mir-25-28476
207	431	>bta-miR-EIA25-28942	uugggagaccaggggaagacu	21	ccuuuccacugaccuccaggcaaggggcccugcugguugggagaccaggggaagacu	25:26473622..26473679:-		>bta-mir-25-28942
208	188	>bta-miR-EIA25-29192	uguccugcuugucuccucccaga	23	ugguggggugucuacaggacagcugagaaccaaccugucuguccugcuugucuccucccaga	25:37546787..37546849:-		>bta-mir-25-29192
209	36	>bta-miR-EIA26-29519	aaaaaccgaaugaacuuuuug	21	caaaaaguuuguuugggauuuucucuaaggucuuuugggaaaaaccgaaugaacuuuuug	26:26545663..26545723:+		>bta-mir-26-29519
210	3	>bta-miR-EIA26-29583	ccaaaccaguugugccuguaga	22	acaggcacggccaguuugagcauuuucacugaauugccaaaccaguugugccuguaga	26:33108886..33108944:+		>bta-mir-26-29583
211	43	>bta-miR-EIA26-29659	ucgagccugacagaucacaca	21	cugugaccugccaggcacugccuugaaauccccuaaggucgagccugacagaucacaca	26:42785825..42785884:+		>bta-mir-26-29645
212	142	>bta-miR-EIA26-29685	gaaaccugcaugaacuuuuugg	22	caaaaaguuugcuuggguuuuucuagcucacggggaaaccugcaugaacuuuuugg	26:45021919..45021975:+		>bta-mir-26-29685
213	152	>bta-miR-EIA26-29785	cucuucgucugguugaaacu	20	cucuucgucugguugaaacugggucacguucauggcaguuucagcccacacgaaggaagc	26:10993471..10993531:-		>bta-mir-26-29785
214	48	>bta-miR-EIA26-29805	aaaaucugaaugaacuuuuugg	22	aaaaaguucguuuggguuuuuauuuaauaucuuacggaaaaaucugaaugaacuuuuugg	26:16649545..16649605:-		>bta-mir-26-29805
215	19	>bta-miR-EIA26-30130	uggcaccagcacuggcggugg	21	cgcuggcaguguugguggcacuugcgugggggcgguggcaccagcacuggcggugg	26:37549333..37549389:-		>bta-mir-26-30130
216	161	>bta-miR-EIA26-30178	uauauuguccaaacugggguagu	23	auaucccaguuuggacaauaaaauaugugauuacccuaguuauauauuguccaaacugggguagu	26:42041064..42041129:-		>bta-mir-26-30178
217	20	>bta-miR-EIA28-30929	aaaacccgaaggaacuuuuug	21	aaaaguucauucagguuuuucugcucuaucuaauggaaaaacccgaaggaacuuuuug	28:5316921..5316979:+		>bta-mir-28-30929
217	23	>bta-miR-EIA28-30929	aaaacccgaaggaacuuuuug	21	aaaaguucauucggguuucucuguaacaggcuaugggaaaacccgaaggaacuuuuug	11:48683993..48684051:+		>bta-mir-11-4287
218	483	>bta-miR-EIA28-31141	uaguccugccuguucccca	19	agugaaggcagguggggguggaaaugccgcuaguccugccuguucccca	28:27733697..27733746:+		>bta-mir-28-31141
219	137	>bta-miR-EIA28-31212	aaacccagaggaacuuuuu	19	uaaaguucauucggguuuuuauguaggaucuuagggaaaaaacccagaggaacuuuuu	28:33485689..33485747:+		>bta-mir-28-31212
220	400	>bta-miR-EIA28-31538	gggucugcgggccgucggc	19	uggcugaagaccuccugcauggugaggcaugucuggaaccugugggucugcgggccgucggc	28:26888483..26888545:-		>bta-mir-28-31538
221	26	>bta-miR-EIA28-31632	ucuggugggaaggaagggaca	21	agcccuucccuuucacuggccuguagccagcccaggucuggugggaaggaagggaca	28:33437532..33437589:-		>bta-mir-28-31632
222	16	>bta-miR-EIA28-31634	aaacccugaacgaacuuuuugg	22	aaaaguuuguucagguuucuguaagauggugcaaaacccugaacgaacuuuuugg	28:33517923..33517978:-		>bta-mir-28-31634
223	165	>bta-miR-EIA28-31754	cucccugccccccgcucucc	20	gagugugggccugaggggcucagccaaggacgacagcaugugcuacacccucccugccccccgcucucc	28:45407160..45407229:-		>bta-mir-28-31754
224	123	>bta-miR-EIA29-31940	acaguggagacgguaggccugga	23	acaguggagacgguaggccuggacucucugcuaacccagaugcccaccuuccccugcagg	29:28879746..28879806:+		>bta-mir-29-31940
225	479	>bta-miR-EIA29-31982	gcucccaucugugggauu	18	gcucccaucugugggauucgguucuccaacccaggcugaacccaggccaggcagcgg	29:33174140..33174197:+		>bta-mir-29-31982
226	363	>bta-miR-EIA29-32106	cuccucccgcccccccgc	18	cuccucccgcccccccgcggcuggagaguggacgcagugggggguggggugggc	29:43203181..43203235:+		>bta-mir-29-32106
227	422	>bta-miR-EIA29-32291	ccugaaggugaaggccgcc	19	gggccugaggcccggggcggggucccucaugccagugauugacccugaaggugaaggccgcc	29:48015270..48015332:+		>bta-mir-29-32291
228	403	>bta-miR-EIA29-32718	cacauggaguugcuguuaca	20	uaacagcagccccacuggaacuagagguacuuccacauggaguugcuguuaca	29:43731473..43731526:-		>bta-mir-29-32718
229	110	>bta-miR-EIAX-47238	aaaacuggaaugaaccuuuugg	22	aaaaaguuuguuuggguuuuucuguaacagcuuauggaaaaacuggaaugaaccuuuugg	X:30190501..30190561:+		>bta-mir-X-47238
230	427	>bta-miR-EIAX-47796	gaaaaguucguuuggguuuucu	22	gaaaaguucguuuggguuuucuauaccacaguaagaaaaaaaccaaacgauuuuuuugg	X:110093981..110094040:+		>bta-mir-X-47796
231	99	>bta-miR-EIAX-47908	aaaauguucguucagguuuuuu	22	aaaauguucguucagguuuuuuccauaagauguuacagaaaaaccugaaugaaucuuuuga	X:126680769..126680830:+		>bta-mir-X-47908
232	28	>bta-miR-EIAX-48106	caacccugaaugaacuuuuugg	22	aaaaaguuuguucagguauuuacaucagauguuaugacaacccugaaugaacuuuuugg	X:6552542..6552601:-		>bta-mir-X-48106
233	474	>bta-miR-EIAX-48139	caaggaggaggugaagcaccaga	23	caaggaggaggugaagcaccagagaagagaggaauagcuacuguggugucuuccuccucccu	X:13557984..13558046:-		>bta-mir-X-48139
234	106	>bta-miR-EIAX-48245	ucccuguccuccaggaucuu	20	ucccuguccuccaggaucuuggugucuagugcaggauagcug	X:20177593..20177635:-		>bta-mir-X-48245
235	8	>bta-miR-EIAX-48416	ccgcgcccgcccgccgga	18	ccaggccugcgggcugcccucccuuccgccgccgaggcggagccagggccgcgcccgcccgccgga	X:40375756..40375822:-		>bta-mir-X-48416
236	54	>bta-miR-EIAX-48418	gaacugaguccuuuggaaaaga	22	uuuuccaaugagucaguuauuuggccaccugaugcgaagaacugaguccuuuggaaaaga	X:40402286..40402346:-		>bta-mir-X-48418
237	93	>bta-miR-EIAX-48475	ucagacccauauucucauaggc	22	ucagacccauauucucauaggccaucuuaacugucggccuauaaaauaugggccuggua	X:55176762..55176821:-		>bta-mir-X-48475
238	12	>bta-miR-EIAX-48631	uuacaauacaaccugauaagu	21	uuacaauacaaccugauaagugcuguaacacuuaucagguuguauuauaaug	X:81951231..81951283:-		>bta-mir-X-48631

## Sheet: Table S3d_Novel miRNA read cts
Table S3d. Novel miRNA raw read counts (highlighted miRNAs originated from multiple genomic locations)
miRNA notation	Sample number
	42A	42B	42C	42D	42E	42F	42H	45B	45C	45D	45E	45F	45G	45H	47A	47B	47C	47D	47E	47F	47G	47H	47I	52B	52C	52D	52E	52F	52G	52H	52I	53A	53B	53C	53D	53E	53F	53G	53H	53I	54A	54B	54D	54E	54F	54G	54H	78A	78B
bta-miR-EIAEIA1-1056	4	18	23	23	19	4	19	19	12	5	15	45	4	2	15	19	11	18	9	11	14	14	3	32	24	24	32	20	15	20	15	4	8	11	5	12	12	12	2	4	37	8	14	46	5	9	8	8	3
bta-miR-EIAEIA1-1131	2	2	4	3	4	1	10	4	2	2	4	1	2	4	4	2	1	2	4	3	0	6	1	2	1	0	2	1	0	0	2	0	1	2	1	1	2	3	3	0	0	0	2	9	1	3	1	4	2
bta-miR-EIA1-1446	7	4	9	3	9	10	21	19	14	3	10	7	6	14	4	6	6	6	2	9	3	24	9	1	1	1	9	2	5	7	7	4	7	15	7	9	3	11	5	2	1	2	6	2	1	0	10	12	2
bta-miR-EIA1-1539	4	4	3	11	13	1	9	10	2	1	4	9	0	3	7	10	3	3	2	4	2	26	9	1	2	1	6	0	2	2	8	1	2	0	0	2	0	1	0	0	0	0	3	0	0	2	6	11	7
bta-miR-EIA1-379	8	79	161	143	16	13	20	45	58	28	37	62	19	21	31	87	118	154	43	22	55	31	55	34	36	19	37	14	20	3	6	2	10	12	5	22	5	10	2	3	7	10	15	51	6	58	1	8	35
bta-miR-EIA1-391	0	0	0	0	0	0	63	0	0	0	0	0	0	0	0	0	0	0	0	0	0	7	0	0	1	0	1	0	0	3	57	0	0	0	0	0	0	0	0	2	0	2	1	0	0	0	9	4	12
bta-miR-EIA1-593	12	36	26	8	12	4	17	24	23	0	5	4	0	3	17	9	14	3	1	1	4	46	13	3	1	6	9	0	2	8	32	5	7	2	4	2	3	3	0	1	13	3	2	4	3	2	10	9	8
bta-miR-EIA1-868	23	273	269	2059	27	544	53	45	180	439	430	431	713	1827	39	40	573	1794	342	1732	825	117	1260	39	220	419	448	284	370	39	2	30	83	117	226	298	349	200	202	103	45	339	792	223	308	312	7	19	277
bta-miR-EIA2-19312	15	14	17	10	77	6	31	21	30	5	8	26	2	6	32	23	40	29	19	8	13	106	29	10	0	5	19	2	8	10	42	8	5	2	1	3	1	4	2	0	15	2	7	50	3	16	35	90	62
bta-miR-EIA2-20213	31	36	34	18	66	5	73	104	79	7	21	36	9	17	37	26	13	22	11	12	13	223	38	16	12	10	26	4	4	27	80	9	4	3	3	5	4	6	1	9	26	14	7	18	2	16	50	150	112
bta-miR-EIA2-20213	5	14	18	16	38	3	18	45	35	4	15	20	5	10	2	18	8	10	12	4	6	41	6	10	10	7	18	1	1	16	29	0	2	3	1	3	1	5	0	5	5	8	5	9	2	13	26	49	54
bta-miR-EIA2-20508	3	17	16	6	18	3	12	19	31	6	3	13	5	7	4	12	14	9	7	4	9	43	9	3	4	5	8	5	1	4	5	4	2	3	3	2	1	1	0	0	5	4	4	13	2	5	14	29	11
bta-miR-EIA2-20521	24	36	20	18	6	3	1	1	7	11	9	22	8	6	91	14	15	15	1	6	26	10	21	25	11	7	16	6	11	6	1	16	8	4	4	8	2	5	2	2	32	3	7	12	7	10	1	7	20
bta-miR-EIA2-20635	5	12	63	126	1	24	5	23	38	21	24	16	6	36	14	15	6	16	2	6	4	3	3	2	13	9	13	7	6	1	0	7	16	28	16	14	21	9	5	9	18	6	7	3	1	16	1	1	30
bta-miR-EIA2-20810	5	10	8	13	17	1	18	21	17	1	0	4	0	0	6	0	1	2	0	0	1	10	5	2	0	1	2	1	2	5	12	3	2	1	0	1	0	0	0	0	6	0	1	0	0	0	10	46	19
bta-miR-EIA2-20813	3	4	1	6	1	2	2	4	7	1	1	1	1	11	0	3	4	5	5	4	2	1	4	2	4	4	6	3	3	0	0	0	0	2	0	3	2	0	0	0	1	1	6	6	7	3	0	0	2
bta-miR-EIA2-21183	21	19	16	53	19	18	73	30	37	36	29	17	13	24	48	23	20	15	3	8	12	58	20	18	46	32	16	12	28	22	36	60	29	28	17	15	24	10	6	24	41	23	28	7	10	33	15	21	18
bta-miR-EIA2-21265	260	1113	1129	691	44	387	125	620	631	471	308	254	642	609	331	294	1318	1554	439	867	404	111	517	402	1397	512	296	207	252	313	9	128	341	279	232	213	288	192	225	51	1064	1687	651	320	428	674	24	28	435
bta-miR-EIA3-32952	0	1	0	0	1	0	0	20	38	15	25	43	17	37	45	19	47	44	10	25	69	35	37	13	13	10	5	4	7	5	1	14	17	10	13	13	12	14	11	8	65	29	18	17	11	20	1	6	22
bta-miR-EIA3-32986	13	0	4	2	16	6	100	26	17	3	3	1	0	1	6	0	0	1	0	0	0	38	15	2	3	1	13	0	2	9	61	5	1	0	0	0	0	0	0	17	8	6	1	1	0	4	14	16	142
bta-miR-EIA3-33361	12786	10335	22226	253495	5466	66644	187510	43320	39961	18993	6565	10609	23358	37761	30465	13001	13852	24075	5946	18712	48903	46550	103515	2114	6125	8418	7499	4664	17318	9151	13165	15962	6976	11351	5231	8746	10697	15468	6276	13608	12031	5521	14337	15292	9046	30117	11174	25793	19039
bta-miR-EIA3-33534	2	4	0	1	5	1	18	8	5	4	2	1	0	3	1	1	0	0	0	0	0	8	0	0	0	3	0	1	4	3	8	2	1	0	2	0	1	0	0	3	1	0	0	0	1	2	8	5	6
bta-miR-EIA3-33975	22	8	8	6	28	1	120	87	34	1	0	0	0	2	21	4	3	0	0	1	0	238	24	1	4	2	5	1	2	11	49	16	6	3	1	0	0	1	0	5	10	2	5	1	0	1	50	82	27
bta-miR-EIA3-34194	14	43	68	127	22	32	51	58	101	40	54	104	53	73	28	70	78	110	36	51	75	110	64	31	22	20	37	25	38	18	21	7	20	9	15	27	13	24	6	15	14	11	13	42	18	39	26	38	54
bta-miR-EIA3-34194	10	40	64	116	19	27	40	56	94	39	49	101	51	65	26	65	68	93	31	47	73	87	61	27	20	20	33	24	36	15	19	4	20	9	14	23	12	21	6	12	10	10	12	39	16	36	23	27	50
bta-miR-EIA3-34195	5	10	10	21	4	8	15	6	13	6	11	11	2	7	6	22	20	24	8	13	8	24	7	5	7	4	7	4	3	4	4	3	1	1	2	5	2	3	0	2	7	2	3	4	3	12	3	8	8
bta-miR-EIA3-34346	23	278	269	2075	27	550	53	45	183	449	435	448	731	1894	38	40	574	1830	342	1764	840	121	1281	41	219	429	457	295	380	41	2	31	83	121	231	305	355	204	202	104	45	344	805	226	314	323	7	19	281
bta-miR-EIA3-34571	5	1	5	4	9	2	15	16	22	6	1	5	3	4	2	2	6	2	0	3	1	24	7	1	4	1	4	1	4	4	9	0	0	1	0	0	2	6	0	4	0	3	5	2	0	8	15	22	13
bta-miR-EIA3-35074	1	1	5	4	0	4	1	1	0	0	0	2	0	1	0	1	2	1	0	1	2	2	0	0	1	1	0	0	0	2	5	2	0	1	0	0	0	1	0	1	1	0	0	0	0	4	0	0	1
bta-miR-EIA3-35128	25	31	9	10	4	4	10	14	10	1	1	1	1	0	9	5	6	0	1	1	4	3	14	0	0	0	3	0	1	0	4	2	5	3	0	0	0	0	0	0	7	0	1	0	0	0	0	8	8
bta-miR-EIA3-35151	0	1	0	6	5	0	5	5	14	0	0	1	0	0	2	0	0	0	2	0	0	5	2	0	0	0	1	1	2	2	4	0	0	0	0	1	1	0	0	0	0	0	0	0	1	0	1	4	4
bta-miR-EIA3-35226	4	12	31	75	4	20	3	14	14	20	27	13	26	41	15	13	38	34	20	30	15	3	12	4	20	12	5	8	8	4	1	12	10	12	18	17	18	3	8	7	3	13	20	8	7	19	0	5	20
bta-miR-EIA4-35623	4	2	3	7	7	3	10	5	6	0	0	2	0	1	1	0	0	1	0	0	1	11	1	2	1	0	2	0	2	1	3	1	0	0	0	0	0	0	0	0	1	1	0	2	0	1	0	13	8
bta-miR-EIA4-35822	2	23	33	52	11	7	15	9	7	14	12	17	7	13	5	8	3	3	1	7	2	34	5	40	46	28	44	19	24	13	11	2	4	9	11	10	6	8	7	6	3	6	5	6	1	8	7	44	106
bta-miR-EIA4-35993	0	4	3	5	2	0	1	7	2	6	9	9	4	5	1	1	10	8	3	5	5	5	5	6	4	2	1	0	5	4	1	0	1	1	0	3	3	0	1	0	0	2	1	10	2	7	2	2	2
bta-miR-EIA4-36127	2	0	1	2	6	0	28	10	3	1	0	0	0	0	1	0	0	0	0	0	0	35	5	1	0	0	0	0	0	1	19	1	0	0	0	0	0	0	0	3	2	0	0	0	0	0	3	5	4
bta-miR-EIA4-36127	3	0	1	2	4	0	28	4	2	1	0	0	0	0	1	0	0	0	0	0	0	29	5	1	0	0	0	0	0	1	17	1	0	0	0	0	0	0	0	2	2	0	0	0	0	0	0	5	4
bta-miR-EIA4-36127	3	0	1	2	4	0	28	4	2	1	0	0	0	0	1	0	0	0	0	0	0	29	5	1	0	0	0	0	0	1	17	1	0	0	0	0	0	0	0	2	2	0	0	0	0	0	0	5	4
bta-miR-EIA4-36127	2	0	1	2	2	0	31	3	4	1	0	0	0	0	1	0	0	0	0	0	0	31	5	0	0	0	0	0	0	1	12	1	0	0	0	0	0	0	0	2	0	0	0	0	0	0	0	6	2
bta-miR-EIA4-36237	10	36	46	74	7	77	103	96	51	74	24	16	66	41	20	47	45	71	39	33	87	33	128	23	57	31	68	30	56	53	7	12	35	11	8	13	22	17	11	12	24	91	64	42	19	27	7	7	44
bta-miR-EIA4-36262	4	10	20	6	0	10	23	13	11	17	2	6	9	18	13	5	17	16	4	12	5	8	41	13	26	10	4	3	11	12	2	7	13	19	11	12	11	6	11	8	14	41	18	7	8	11	3	3	3
bta-miR-EIA4-36279	6	1	2	13	8	2	24	16	14	8	3	2	6	10	6	4	8	5	1	2	2	18	4	2	3	2	2	0	3	2	13	7	5	7	2	3	4	1	0	0	1	0	0	0	2	5	10	22	6
bta-miR-EIA4-36754	2	5	3	2	7	0	19	3	7	0	1	2	0	3	7	5	3	1	0	0	0	10	3	1	1	1	1	1	0	2	0	0	5	0	0	0	1	0	0	0	0	3	0	2	0	0	0	10	0
bta-miR-EIA4-36754	11	8	8	11	19	2	61	14	24	3	4	12	3	9	20	16	7	7	6	4	6	56	13	7	2	2	2	3	6	6	21	2	9	2	3	4	3	0	1	1	4	4	0	2	1	4	11	29	11
bta-miR-EIA4-36830	39	254	234	85	43	20	16	88	100	20	41	66	28	35	157	105	109	78	61	16	42	17	36	87	44	38	54	27	27	22	7	28	56	16	18	19	15	25	3	7	88	30	18	80	5	57	1	0	0
bta-miR-EIA5-37255	1	0	0	2	2	1	22	4	3	1	0	0	0	2	2	0	0	0	0	0	0	7	3	0	0	2	1	0	0	0	10	1	0	0	0	0	0	0	1	1	0	1	0	0	0	1	5	3	5
bta-miR-EIA5-37472	32	56	67	58	52	28	81	35	60	14	17	24	14	14	63	44	38	39	10	18	41	161	51	18	28	18	18	8	5	20	56	12	15	15	13	16	13	12	6	4	19	14	7	24	7	12	35	42	55
bta-miR-EIA5-37717	34	55	72	58	53	30	82	33	63	13	17	26	16	18	64	44	40	39	11	18	42	172	52	23	39	21	20	10	6	24	61	12	16	17	16	17	13	13	7	4	24	15	13	30	8	17	45	41	57
bta-miR-EIA5-37952	0	3	9	4	5	0	0	2	3	5	6	6	5	5	0	4	1	2	4	2	5	5	5	1	5	2	6	1	5	1	2	0	0	0	1	4	3	2	1	1	3	1	4	9	4	5	1	3	6
bta-miR-EIA5-37953	6	15	17	28	30	6	198	9	4	3	8	8	0	5	17	5	5	7	2	2	6	84	45	3	12	5	12	1	5	8	86	2	1	3	0	2	1	0	1	5	8	1	1	12	1	2	12	11	42
bta-miR-EIA5-38210	1	0	2	9	0	0	14	5	7	1	1	0	3	5	1	1	0	0	0	0	0	9	2	0	0	0	0	0	1	0	6	1	0	0	2	3	2	0	0	0	1	0	0	0	0	1	3	10	0
bta-miR-EIA5-38691	0	10	14	12	0	22	6	2	0	16	4	6	12	16	4	4	6	18	10	18	4	8	10	6	28	12	2	10	4	6	0	0	2	12	8	4	6	2	4	2	6	20	18	2	12	4	0	0	4
bta-miR-EIA5-39289	0	1	8	16	0	1	0	1	2	0	0	0	0	0	0	1	0	0	0	0	0	2	0	5	1	3	2	2	1	0	0	0	0	1	0	0	0	0	0	0	0	0	0	0	0	8	0	0	1
bta-miR-EIA5-39399	61	509	414	354	12	148	28	184	204	120	248	120	243	169	99	182	508	704	144	462	92	26	84	184	583	284	99	146	107	260	2	18	210	126	98	131	150	90	83	27	205	163	302	61	171	164	2	8	104
bta-miR-EIA5-39610	15	13	2	5	1	1	8	2	15	2	1	10	15	5	22	1	27	15	12	19	12	2	13	0	11	5	4	1	8	4	0	9	4	6	1	0	0	1	3	1	49	7	7	7	6	11	1	1	8
bta-miR-EIA6-40066	2	4	1	29	3	0	32	23	26	7	16	26	26	18	2	6	9	12	2	5	5	28	9	9	1	6	7	3	11	9	35	4	2	2	0	7	3	1	1	7	10	3	6	5	3	7	41	33	24
bta-miR-EIA6-40322	102	472	909	2071	191	405	578	115	209	143	229	262	106	254	136	238	493	634	184	382	581	848	497	71	267	126	398	123	107	169	182	18	49	74	87	160	83	113	68	87	64	46	141	205	78	223	164	134	206
bta-miR-EIA6-40377	3	1	2	0	0	0	1	3	0	6	3	2	2	1	6	4	3	1	2	2	1	26	4	3	3	1	2	0	3	7	14	1	0	0	0	0	1	2	1	3	2	1	1	1	1	4	3	3	8
bta-miR-EIA6-40377	3	1	2	0	0	0	1	3	0	6	3	2	2	1	6	4	3	1	2	2	1	26	4	3	3	1	2	0	3	7	14	1	0	0	0	0	1	2	1	3	2	1	1	1	1	4	3	3	8
bta-miR-EIA6-40405	2	0	1	1	6	0	4	5	2	0	0	0	0	0	1	0	0	2	0	0	1	11	2	0	1	0	1	0	0	0	0	0	0	0	0	0	0	0	0	0	0	0	0	0	0	0	1	13	4
bta-miR-EIA6-40447	1	3	18	4	6	13	14	1	2	1	2	0	0	1	0	1	0	0	0	0	1	6	0	0	0	0	0	0	0	0	0	0	1	2	1	1	3	1	1	0	0	0	0	3	0	0	1	0	0
bta-miR-EIA6-40484	2	1	14	21	9	34	12	7	12	18	34	15	16	65	2	0	9	29	11	75	19	14	23	8	39	14	97	45	21	4	1	2	1	9	29	15	48	18	36	28	0	8	55	63	40	12	6	0	12
bta-miR-EIA6-40693	48	70	33	29	10	4	5	11	23	18	20	53	19	9	270	51	42	35	12	15	43	35	53	61	25	18	36	12	26	12	8	62	16	9	8	19	4	10	3	2	91	11	10	44	8	19	1	18	25
bta-miR-EIA6-41087	0	4	7	11	2	1	0	4	1	2	4	3	2	2	1	5	4	6	0	2	5	1	5	2	0	1	1	0	1	1	0	0	1	0	0	3	2	3	2	1	0	0	0	0	0	0	0	0	1
bta-miR-EIA6-41128	17	23	19	20	33	5	53	57	35	1	0	3	0	0	4	0	1	2	0	0	1	9	5	2	0	1	2	1	2	4	11	3	2	1	0	1	0	0	0	0	6	0	2	0	0	0	10	95	40
bta-miR-EIA6-41197	0	2	7	12	2	3	26	7	4	4	2	2	3	5	5	4	0	0	0	3	1	26	13	0	4	1	5	7	2	0	16	0	2	2	1	0	1	2	0	0	2	0	5	2	0	1	4	7	4
bta-miR-EIA7-41676	5	15	8	31	1	0	19	12	9	6	2	7	5	3	8	2	5	12	0	5	5	46	9	1	3	7	5	0	1	3	3	4	4	1	2	0	0	1	1	0	0	1	2	1	3	6	13	20	10
bta-miR-EIA7-41789	0	0	5	13	2	3	3	3	3	1	0	1	1	5	1	0	1	2	0	0	0	3	0	0	0	2	0	0	0	0	1	0	0	0	1	0	2	0	0	1	2	0	1	0	0	3	0	2	1
bta-miR-EIA7-42051	5	2	1	6	1	2	7	1	2	2	0	1	6	3	2	3	4	2	1	1	1	0	3	0	1	1	0	2	1	0	0	1	1	0	1	1	1	0	0	0	5	3	2	1	0	0	0	0	2
bta-miR-EIA7-42243	0	0	0	0	0	0	7	8	10	0	0	0	0	0	0	0	0	0	0	0	0	2	0	0	0	0	0	0	0	0	0	0	0	0	0	0	0	0	0	0	0	0	0	0	0	0	1	6	1
bta-miR-EIA7-42452	1	1	1	1	1	0	6	9	2	1	1	4	2	2	3	4	1	1	2	1	1	16	3	0	0	0	0	0	1	1	2	0	0	1	0	3	0	0	0	0	0	0	1	1	0	1	2	6	1
bta-miR-EIA7-42699	0	1	3	3	5	0	36	13	15	0	3	0	1	2	5	0	0	0	0	0	0	43	6	1	0	0	4	0	0	7	38	4	1	0	1	0	0	0	0	5	5	1	0	0	0	2	11	11	21
bta-miR-EIA7-42804	0	0	0	12	1	4	0	0	1	0	9	3	1	2	0	0	2	5	2	1	0	3	0	0	1	2	1	1	0	0	0	0	1	1	0	6	1	4	1	1	0	2	1	0	0	6	0	0	0
bta-miR-EIA7-43070	2	0	0	0	2	0	16	5	1	0	0	0	0	0	1	0	0	0	0	0	0	11	0	0	0	0	0	0	1	1	6	1	0	0	0	0	1	0	0	0	0	0	0	1	0	0	0	9	0
bta-miR-EIA7-43353	9	10	21	11	15	1	38	32	17	1	4	8	10	6	10	4	19	7	2	1	13	103	14	4	11	11	4	4	5	15	32	7	5	9	1	2	1	5	1	2	13	5	2	3	2	8	30	45	38
bta-miR-EIA7-43493	32	56	67	58	51	28	76	33	60	13	17	23	14	14	60	41	38	39	10	18	41	149	47	20	28	18	19	8	7	20	56	12	15	15	13	15	14	12	7	5	20	15	7	24	7	12	33	37	56
bta-miR-EIA8-43973	2	3	21	17	4	13	10	8	14	6	2	9	7	5	4	8	9	8	4	3	16	12	13	0	6	8	3	6	4	2	4	3	4	2	3	1	1	7	1	2	4	3	5	3	2	2	0	2	8
bta-miR-EIA8-43996	2	6	2	5	5	1	9	3	5	1	2	6	1	4	3	4	4	1	2	1	5	27	8	1	1	1	1	1	2	4	9	0	1	1	0	0	0	2	0	1	0	5	1	3	0	0	2	4	7
bta-miR-EIA8-43999	1	3	6	14	3	1	8	2	0	2	4	0	2	4	0	0	2	0	4	3	2	6	2	0	0	0	3	0	0	0	1	0	1	0	0	0	0	0	1	1	0	0	0	1	0	0	0	2	1
bta-miR-EIA8-44095	30	60	64	62	69	19	99	91	77	0	0	1	1	1	2	1	0	0	0	0	0	2	0	0	0	0	1	0	0	1	0	0	1	0	0	0	0	0	0	0	0	1	0	0	0	0	1	142	78
bta-miR-EIA8-44274	7	7	9	3	37	3	21	21	25	0	0	4	0	2	13	12	7	3	4	2	1	95	5	5	3	2	3	1	0	4	6	1	0	0	2	2	1	2	0	3	1	0	1	10	4	1	32	55	17
bta-miR-EIA8-44294	107	311	369	742	59	240	231	781	831	341	275	324	620	612	179	792	509	971	617	325	309	115	703	181	356	627	357	312	748	387	30	75	647	305	116	301	281	354	66	116	345	235	1245	596	423	918	40	71	319
bta-miR-EIA8-44982	3	5	2	9	12	1	10	12	12	0	0	1	0	0	1	0	0	0	1	0	0	3	4	0	0	0	0	0	0	0	0	0	0	0	1	0	0	0	0	0	0	0	0	0	0	0	2	19	14
bta-miR-EIA8-44984	5	5	4	0	8	1	15	14	3	5	5	5	0	3	12	10	8	3	3	1	2	73	11	4	6	6	11	1	4	13	47	1	2	1	1	0	1	3	0	2	12	4	2	3	0	7	16	9	13
bta-miR-EIA8-45001	2	20	15	27	29	13	14	39	21	1	8	10	3	2	7	5	6	2	3	4	5	38	2	5	3	4	10	2	1	3	17	3	2	2	2	2	2	2	1	1	3	1	1	11	1	8	15	47	32
bta-miR-EIA8-45072	0	0	4	5	0	3	0	0	3	2	1	7	1	8	0	0	2	1	1	1	5	0	1	0	1	2	1	1	2	1	0	0	1	5	1	1	1	2	1	0	1	4	3	2	0	2	0	1	0
bta-miR-EIA8-45133	81	161	61	93	17	12	31	102	54	10	44	40	27	23	192	154	65	41	14	18	34	29	49	48	22	20	59	7	23	9	5	28	38	7	7	10	6	7	4	9	68	19	11	21	7	49	12	15	56
bta-miR-EIA8-45409	9	4	2	14	7	2	32	33	13	2	4	8	6	14	2	1	0	8	2	3	2	44	12	1	4	2	11	1	2	9	26	7	1	1	1	3	2	6	1	2	3	2	1	2	1	1	9	35	35
bta-miR-EIA9-45454	135	215	386	655	92	187	72	347	632	438	183	260	571	563	138	344	993	1214	288	577	385	110	406	157	445	397	312	117	276	128	7	98	173	110	80	140	109	125	66	56	304	317	682	305	257	684	15	77	260
bta-miR-EIA9-46570	86	130	137	143	133	32	238	201	167	59	94	135	40	104	187	126	122	105	47	76	107	1231	222	108	121	103	119	59	95	201	584	35	31	30	23	26	28	24	9	28	199	88	51	121	30	92	577	313	193
bta-miR-EIA9-46598	0	0	0	2	19	0	7	10	9	0	1	1	0	0	1	1	1	0	1	2	1	18	1	0	0	1	0	0	2	0	7	0	1	0	0	1	0	1	0	0	3	0	1	1	0	0	2	9	7
bta-miR-EIA10-2226	7	8	9	11	23	1	19	9	10	2	6	7	3	5	15	5	5	4	4	2	9	30	15	2	1	3	10	0	1	4	19	4	2	4	0	1	1	1	0	1	5	0	3	3	0	3	8	14	9
bta-miR-EIA10-2422	0	5	6	6	0	4	0	0	3	9	26	5	5	20	2	3	15	25	15	36	8	1	3	3	27	18	5	15	5	14	0	0	8	7	14	19	17	2	22	2	2	6	18	10	7	6	1	0	2
bta-miR-EIA10-2553	40	129	115	264	31	157	57	251	399	152	294	142	274	380	58	122	266	377	93	515	145	60	91	44	279	190	127	174	84	229	5	20	220	168	328	278	410	197	244	45	107	151	281	83	127	140	24	15	174
bta-miR-EIA10-2785	0	1	3	0	6	0	8	3	1	1	5	7	0	7	8	7	4	5	1	1	3	50	7	5	5	2	2	2	1	6	27	0	2	0	0	2	1	1	0	2	5	1	1	0	1	4	10	6	3
bta-miR-EIA10-2797	1	0	0	0	6	0	10	5	5	0	0	0	0	0	0	0	0	0	0	0	0	22	4	0	2	0	1	1	0	1	9	0	0	0	0	0	0	1	0	0	3	0	0	0	0	0	7	11	2
bta-miR-EIA10-2901	29	172	120	136	29	167	41	131	113	86	170	56	88	66	33	107	248	284	212	413	132	58	114	86	613	95	164	162	78	374	3	21	136	148	200	178	311	68	196	25	103	278	145	103	116	61	9	11	81
bta-miR-EIA10-3120	1	17	106	22	8	23	16	7	11	4	15	3	1	13	7	7	14	7	0	17	7	35	8	1	30	3	5	1	2	6	4	6	4	17	34	10	21	16	20	9	3	12	10	11	2	4	2	8	12
bta-miR-EIA11-4305	6	8	4	4	2	2	9	6	7	1	1	1	0	1	3	0	7	0	1	0	2	10	4	0	0	0	2	0	0	0	2	0	1	0	0	0	0	0	0	0	0	0	0	2	0	1	8	12	5
bta-miR-EIA11-4322	20	26	8	14	2	4	8	9	9	0	1	0	1	0	6	3	5	1	0	0	2	0	4	0	0	0	0	0	0	0	0	1	2	0	0	0	0	0	0	0	1	0	0	0	0	0	0	9	8
bta-miR-EIA11-4352	3	0	2	0	7	0	4	4	6	2	2	1	2	0	0	0	1	3	2	0	0	7	1	1	0	1	2	1	3	1	8	2	1	0	1	0	0	1	0	0	0	0	0	0	1	1	6	6	3
bta-miR-EIA11-4610	5	12	16	45	2	25	87	41	56	47	13	14	63	62	11	17	30	54	10	25	39	11	93	7	23	25	27	14	37	20	1	8	9	18	10	14	24	19	10	10	10	31	58	34	30	39	9	7	20
bta-miR-EIA11-4652	0	1	2	1	1	2	9	1	4	4	0	0	1	1	0	1	0	1	1	0	2	1	6	0	1	0	2	0	0	1	8	0	0	2	0	1	0	0	1	1	1	0	1	1	0	1	14	7	1
bta-miR-EIA11-4913	5	0	4	7	0	0	0	3	0	2	2	4	2	1	0	0	0	1	0	0	2	0	0	0	0	1	2	3	0	0	0	2	3	0	1	1	4	2	0	1	4	2	0	0	1	0	1	0	3
bta-miR-EIA11-5553	2	9	2	8	6	10	3	4	2	1	2	2	2	6	0	0	6	1	1	7	1	4	2	5	14	5	4	5	2	12	0	0	0	1	2	2	8	1	6	0	1	2	0	1	4	0	0	0	3
bta-miR-EIA11-5700	1	0	0	0	4	0	20	1	1	0	0	0	0	0	1	0	0	0	0	0	0	11	3	0	0	0	2	0	0	0	12	0	0	0	0	0	0	0	0	0	0	0	0	0	0	0	1	1	2
bta-miR-EIA11-5822	78	570	931	722	83	393	148	391	425	606	1012	207	742	671	134	216	917	1269	226	1068	597	192	643	183	625	333	259	175	159	158	13	71	247	208	321	188	326	188	165	91	296	1250	754	230	256	702	30	82	614
bta-miR-EIA11-5957	1	7	3	11	10	15	6	28	21	2	5	2	2	8	5	8	9	12	5	8	5	5	15	7	23	10	8	4	11	20	4	2	4	4	1	5	7	4	8	4	8	9	3	3	8	6	2	2	13
bta-miR-EIA12-6200	16	106	242	241	93	66	51	102	148	66	103	133	78	129	41	92	120	103	57	70	101	153	56	35	67	48	70	20	29	37	42	9	25	19	35	48	36	32	15	16	26	48	38	116	30	61	35	105	187
bta-miR-EIA12-6385	17	6	3	3	78	0	161	19	19	0	0	6	0	2	0	0	0	0	2	0	2	56	11	0	1	0	3	2	0	5	79	1	0	0	0	0	0	1	0	5	3	1	0	0	0	8	27	50	11
bta-miR-EIA12-6501	14	41	69	129	19	33	52	59	102	41	54	104	53	73	28	62	77	110	35	50	75	103	62	31	22	20	36	24	38	18	20	7	18	9	15	27	13	24	6	15	14	11	13	42	18	39	25	36	53
bta-miR-EIA12-6619	3	0	0	1	3	2	9	2	5	0	0	2	0	0	1	0	1	0	0	0	0	26	1	2	0	0	0	0	0	0	0	0	1	3	1	0	0	0	0	2	0	1	0	0	0	0	10	8	4
bta-miR-EIA12-6781	1	0	0	1	1	3	2	3	0	3	0	1	1	3	3	1	1	1	0	1	1	8	0	0	1	1	3	0	0	3	0	1	0	0	0	1	0	0	0	0	3	0	0	1	0	1	1	2	4
bta-miR-EIA12-6878	4	1	2	0	1	1	4	7	1	5	2	2	0	0	6	6	1	1	2	3	1	33	8	4	3	1	2	0	3	7	15	2	0	0	0	0	0	1	0	2	4	1	2	1	0	5	8	6	5
bta-miR-EIA12-6940	70	318	276	494	16	159	47	332	388	211	205	157	379	398	80	162	432	523	170	252	181	35	152	187	426	263	172	106	131	111	6	21	143	89	78	98	91	92	75	36	205	329	320	131	135	366	16	13	209
bta-miR-EIA12-6949	1	5	3	6	13	0	8	7	4	1	9	9	1	5	2	1	1	7	6	0	3	15	0	1	0	4	7	0	2	0	9	0	1	1	1	2	0	3	1	1	1	4	1	2	1	3	7	4	16
bta-miR-EIA13-7247	3	1	2	1	8	0	7	4	7	2	2	2	2	0	0	0	1	4	2	0	0	5	2	2	0	1	2	1	3	1	9	2	1	0	1	0	0	1	0	0	1	0	0	0	1	1	5	7	3
bta-miR-EIA13-7336	17	66	99	173	33	47	62	73	124	55	75	141	68	96	44	106	110	146	50	72	102	150	90	43	37	27	54	37	45	25	30	7	24	11	17	36	19	28	7	15	21	24	25	60	20	66	30	37	76
bta-miR-EIA13-7475	13	28	13	14	7	2	4	211	100	3	8	5	8	35	23	18	5	7	1	7	8	101	24	9	11	8	9	9	8	24	1	16	22	12	32	20	19	16	12	13	9	25	2	6	4	2	43	98	42
bta-miR-EIA13-7491	0	4	17	4	1	0	5	2	3	0	3	3	0	0	1	0	7	1	1	2	0	4	7	0	0	1	0	1	0	0	0	1	1	0	0	2	0	0	1	0	1	0	5	2	0	0	1	2	3
bta-miR-EIA13-7491	0	4	17	4	1	0	5	2	3	0	3	3	0	0	1	0	7	1	1	2	0	4	7	0	0	1	0	1	0	0	0	1	1	0	0	2	0	0	1	0	1	0	5	2	0	0	1	2	3
bta-miR-EIA13-7543	0	0	0	4	0	3	17	0	0	1	1	0	0	1	0	0	1	0	0	0	2	0	0	0	1	0	0	0	0	0	4	0	3	0	0	0	0	1	0	0	0	0	0	0	0	0	2	3	3
bta-miR-EIA13-7893	2	1	0	2	0	2	4	0	4	1	1	0	0	0	2	0	0	0	0	1	0	4	0	0	0	0	0	0	0	2	1	0	2	2	2	2	0	1	2	0	3	1	1	0	0	0	0	1	1
bta-miR-EIA13-8117	4	26	64	51	22	8	14	11	25	4	9	7	5	11	10	29	27	40	28	18	20	9	18	12	18	12	13	1	6	5	6	0	10	9	12	12	3	11	1	2	1	10	7	19	1	13	8	7	4
bta-miR-EIA13-8170	2	0	3	4	9	1	4	13	2	0	0	0	1	1	2	0	1	0	2	0	0	0	5	1	0	2	0	1	0	3	8	1	0	0	0	0	0	0	1	6	3	1	0	0	0	1	3	16	36
bta-miR-EIA13-8186	4	8	6	1	18	1	26	22	5	0	10	16	0	3	15	12	11	7	1	2	3	85	12	9	5	9	12	4	7	17	66	1	3	1	2	1	3	4	0	2	21	7	3	8	1	7	41	23	10
bta-miR-EIA13-8250	1	0	0	3	1	0	39	3	4	0	0	1	0	0	0	0	0	0	0	0	1	18	4	0	0	2	2	0	1	2	9	0	1	0	0	0	0	0	0	1	0	1	0	1	0	1	3	2	7
bta-miR-EIA13-8608	1	1	1	2	0	0	0	0	8	1	2	0	5	1	0	1	1	1	1	3	1	0	1	0	0	3	0	0	1	0	0	0	0	0	0	2	1	1	0	0	1	0	2	2	0	1	0	1	3
bta-miR-EIA13-8622	3	1	3	1	0	0	4	5	1	5	8	20	1	0	14	11	4	9	2	3	2	65	14	13	14	7	15	3	5	24	55	4	1	0	0	1	0	4	0	2	20	8	5	9	4	10	48	3	8
bta-miR-EIA13-8631	1	2	0	7	4	0	9	0	0	1	0	0	2	2	1	0	0	0	0	0	1	6	0	0	0	0	1	1	0	1	3	0	0	0	1	0	0	0	1	0	0	0	0	0	0	2	0	4	0
bta-miR-EIA13-8780	0	0	0	3	0	0	0	0	0	0	0	1	0	1	0	1	0	0	0	0	2	1	0	13	3	5	5	6	7	2	6	0	0	0	0	0	1	0	0	0	1	1	1	0	1	1	0	5	29
bta-miR-EIA13-8792	35	65	86	68	54	38	86	44	66	17	32	38	17	19	70	51	43	52	15	27	55	214	63	49	75	35	56	17	23	45	95	15	17	18	21	21	20	15	10	5	28	18	15	64	9	26	97	44	86
bta-miR-EIA13-8792	26	49	80	62	33	32	47	33	54	16	31	33	15	14	57	46	38	41	9	23	49	166	45	46	69	30	56	18	23	39	76	13	10	11	22	19	16	12	9	4	21	13	11	58	9	23	87	35	76
bta-miR-EIA13-8792	35	65	86	68	54	38	86	44	66	17	32	38	17	19	70	51	43	52	15	27	55	214	63	49	75	35	56	17	23	45	95	15	17	18	21	21	20	15	10	5	28	18	15	64	9	26	97	44	86
bta-miR-EIA14-9037	4	42	54	66	38	43	25	24	72	89	91	80	137	207	18	28	117	240	158	108	91	58	140	15	91	105	137	55	86	55	6	9	56	42	36	34	59	39	29	18	26	62	169	104	43	65	11	5	45
bta-miR-EIA14-9103	2	3	4	1	9	1	14	13	8	2	3	6	0	5	7	7	4	2	1	0	2	42	7	0	1	4	7	0	1	7	33	1	2	1	1	0	1	2	0	1	11	4	2	5	1	4	10	9	9
bta-miR-EIA14-9452	0	4	15	6	10	4	6	4	1	9	4	4	2	4	0	0	2	1	0	1	3	6	6	1	6	7	9	2	4	0	1	0	4	1	4	3	2	2	2	2	1	0	4	7	6	6	4	3	6
bta-miR-EIA15-10595	0	0	1	7	3	2	2	3	3	1	8	3	2	17	0	0	2	6	1	4	4	1	5	2	7	3	2	8	2	1	0	0	2	0	2	2	2	1	0	0	1	1	3	1	2	7	1	0	2
bta-miR-EIA15-10609	0	0	0	0	2	0	0	4	1	0	0	0	0	0	0	0	0	0	0	0	0	13	1	0	0	0	0	1	0	4	6	0	0	0	0	0	0	0	0	0	0	0	0	3	0	0	4	7	2
bta-miR-EIA15-10681	5	23	43	33	8	10	24	18	6	12	7	5	4	10	24	23	17	10	2	7	18	32	13	6	16	5	4	5	2	6	11	7	5	7	5	6	4	3	0	1	9	3	2	2	0	10	3	10	12
bta-miR-EIA15-10725	0	0	7	24	1	3	12	0	5	4	6	5	0	5	0	0	3	1	1	1	5	6	2	0	2	3	2	0	0	0	8	0	1	1	0	1	5	2	0	0	0	0	0	9	0	0	0	2	0
bta-miR-EIA15-11618	8	9	9	48	2	8	2	7	3	7	11	12	20	26	9	5	11	29	9	14	10	2	12	6	19	9	5	7	8	8	0	2	13	11	3	4	17	7	1	2	10	20	14	10	8	24	1	3	4
bta-miR-EIA15-11744	41	67	86	164	23	33	108	82	94	39	26	68	26	36	67	66	59	76	14	41	75	220	67	30	28	18	19	8	27	23	47	20	22	15	23	24	15	19	10	11	32	14	25	22	5	35	76	60	34
bta-miR-EIA15-11744	53	108	168	264	38	55	177	140	126	55	35	95	44	64	108	98	86	125	19	67	107	336	103	38	37	29	24	14	33	27	72	31	47	26	36	31	24	32	22	17	49	21	40	41	7	46	103	104	51
bta-miR-EIA15-11798	8	14	10	34	43	8	53	10	27	3	9	15	5	4	15	15	11	13	7	3	16	156	38	6	4	2	14	5	5	19	67	4	2	1	3	2	1	6	2	4	5	2	8	7	3	13	49	40	48
bta-miR-EIA16-12248	4	4	13	20	4	0	20	6	13	2	1	5	8	4	6	4	1	10	3	7	4	17	5	1	1	3	5	4	3	4	6	5	1	3	1	1	4	5	1	1	0	0	2	0	0	6	1	4	11
bta-miR-EIA16-12451	0	5	0	3	0	0	6	1	6	0	4	1	4	2	0	0	1	2	0	0	0	8	2	0	0	0	1	0	0	0	1	0	0	0	0	0	0	0	0	0	1	0	0	1	0	0	0	2	9
bta-miR-EIA16-12568	0	6	7	7	1	4	2	5	9	4	2	1	4	12	2	13	12	14	11	13	6	5	16	5	21	4	6	6	6	6	0	1	3	5	2	2	2	4	6	1	14	11	10	6	3	11	0	0	5
bta-miR-EIA16-12736	32	104	70	32	11	11	10	2	5	3	3	2	0	0	36	19	13	7	3	1	4	24	5	6	6	3	3	1	1	2	2	10	4	3	0	2	1	0	2	3	30	35	1	2	0	12	1	7	19
bta-miR-EIA16-12836	10	15	42	84	4	17	111	40	71	38	15	25	21	44	24	34	16	25	7	17	37	94	38	7	18	13	13	10	12	13	33	3	17	11	6	10	4	5	4	10	11	20	7	12	3	36	29	44	32
bta-miR-EIA16-12984	9	1	23	24	1	7	11	5	14	6	1	3	3	12	6	7	4	5	2	7	9	24	10	1	6	2	2	2	2	0	9	2	4	6	0	3	2	3	0	2	2	2	2	2	0	3	2	8	6
bta-miR-EIA17-13951	52	156	171	191	49	179	116	362	351	246	97	106	249	210	56	165	227	384	88	149	170	76	274	103	348	214	212	126	235	201	15	50	117	113	75	55	164	101	88	75	236	703	335	138	171	147	25	24	211
bta-miR-EIA17-14101	1	2	2	4	0	0	0	28	37	6	11	16	5	15	4	23	15	3	5	1	6	0	7	22	20	5	4	0	3	2	2	1	3	3	2	2	2	3	2	0	0	1	2	1	0	9	0	4	4
bta-miR-EIA17-14144	1	5	4	0	8	1	21	17	8	0	11	16	0	3	17	12	8	6	1	0	2	65	13	7	6	7	14	3	5	21	72	3	2	1	1	1	3	5	0	3	18	5	5	9	0	7	37	17	12
bta-miR-EIA17-14412	15	14	22	12	23	8	89	26	27	17	1	6	5	7	14	9	13	14	3	3	16	122	29	5	11	11	5	4	1	11	39	2	1	6	7	7	5	6	1	1	9	4	1	9	1	11	37	39	31
bta-miR-EIA17-14630	6	15	19	82	0	13	15	13	19	39	19	15	45	53	2	15	19	38	10	34	42	0	62	6	22	14	25	18	24	1	3	6	12	11	9	3	10	15	4	5	1	21	35	13	4	40	2	10	9
bta-miR-EIA17-14707	0	0	3	3	2	1	3	10	0	2	1	0	0	1	3	0	0	1	0	0	0	0	2	0	2	0	1	1	0	0	5	1	0	0	0	1	0	0	0	1	0	0	0	0	1	0	0	0	1
bta-miR-EIA18-16150	2	0	3	0	0	1	9	1	3	0	0	0	0	1	0	0	0	0	0	0	0	9	5	0	2	1	2	0	2	1	3	0	0	0	0	0	0	0	0	3	0	0	0	1	0	0	1	14	3
bta-miR-EIA18-16340	110	174	202	191	145	57	287	179	186	68	90	112	46	102	194	138	125	130	50	81	125	1047	226	103	138	93	95	60	73	165	445	37	37	39	38	40	42	29	15	30	158	76	45	117	32	90	463	259	220
bta-miR-EIA18-16340	110	174	202	191	145	57	287	179	186	68	90	112	46	102	194	138	125	130	50	81	125	1047	226	103	138	93	95	60	73	165	445	37	37	39	38	40	42	29	15	30	158	76	45	117	32	90	463	259	220
bta-miR-EIA18-16576	3	4	7	18	5	5	26	12	5	3	17	14	5	10	3	2	5	2	0	1	3	18	5	6	7	9	8	1	3	13	31	4	3	0	6	1	6	12	1	4	5	1	3	4	3	13	12	5	12
bta-miR-EIA19-16930	0	7	12	13	5	0	7	1	5	3	1	0	2	4	0	3	1	8	1	5	5	1	2	0	3	0	3	3	2	1	16	0	2	0	1	0	2	2	1	0	0	0	0	6	0	0	0	5	7
bta-miR-EIA19-16936	32	54	68	59	51	28	79	32	60	13	17	22	14	15	60	41	38	40	11	18	41	148	47	19	29	18	18	8	5	19	54	12	15	15	13	15	13	12	6	4	19	14	7	24	7	12	33	40	54
bta-miR-EIA9-45885	23	38	62	52	30	22	40	21	48	12	16	17	12	10	47	36	33	29	5	14	35	100	29	16	23	13	18	9	5	13	35	10	8	8	14	13	9	9	5	3	12	9	3	18	7	9	22	31	44
bta-miR-EIA19-17190	1	4	25	31	59	59	27	3	15	15	30	28	29	47	4	5	55	171	130	138	112	29	144	3	20	27	124	33	18	8	4	3	3	4	14	16	13	12	4	11	2	1	91	224	37	31	2	1	17
bta-miR-EIA19-17220	1	0	4	0	1	0	35	2	4	0	0	0	0	1	1	0	0	0	0	0	0	25	2	0	1	0	1	0	1	9	16	0	0	0	0	0	0	0	0	2	2	0	0	1	0	0	8	3	8
bta-miR-EIA19-17270	0	0	1	0	1	1	8	3	2	0	0	1	1	4	1	2	0	2	1	1	0	12	2	1	0	0	1	0	0	0	4	0	0	0	0	0	1	2	0	0	1	0	1	2	0	0	2	1	4
bta-miR-EIA19-17351	13	25	19	74	11	30	20	45	56	34	23	20	68	32	20	42	67	75	36	52	41	8	39	13	31	37	37	33	25	20	2	15	41	23	17	18	35	22	10	7	32	16	53	16	17	34	0	5	32
bta-miR-EIA19-17959	0	0	3	22	0	7	11	7	0	2	1	0	0	1	0	0	0	0	0	0	0	4	2	0	0	0	0	0	1	0	1	0	0	2	0	1	1	2	0	1	0	0	0	0	0	2	0	4	1
bta-miR-EIA19-18310	0	2	1	14	0	2	0	2	0	0	1	3	3	8	0	3	1	3	0	0	1	1	0	1	0	2	1	1	0	1	0	2	1	6	3	3	5	4	2	1	0	0	0	0	0	0	0	2	2
bta-miR-EIA19-18364	0	0	8	3	5	3	8	0	1	0	2	1	0	1	3	3	6	2	1	0	3	6	2	0	0	1	0	0	1	0	3	0	0	0	1	0	1	3	0	0	0	0	0	2	0	0	1	1	0
bta-miR-EIA19-18723	8	3	3	5	7	0	38	18	8	0	1	4	1	4	8	4	5	2	4	0	3	22	1	2	1	3	11	2	1	7	17	0	1	0	1	1	1	1	2	2	0	0	1	1	2	0	1	9	21
bta-miR-EIA19-19044	19	6	18	9	8	6	41	30	28	6	13	2	4	5	8	6	11	6	5	1	1	37	6	7	9	7	7	2	4	9	47	22	2	2	7	6	7	8	1	2	10	5	3	7	2	0	12	51	22
bta-miR-EIA19-19133	1	0	1	2	0	0	66	12	13	1	0	0	2	0	0	0	0	0	0	0	0	21	8	2	0	2	0	0	1	5	46	1	0	1	0	0	0	0	0	8	0	0	1	0	0	0	7	5	7
bta-miR-EIA20-21802	2	5	10	9	4	5	65	6	10	1	3	4	1	11	4	0	1	8	2	4	11	18	5	1	3	3	4	2	2	4	24	0	0	0	3	2	4	2	2	5	5	2	0	1	0	0	3	1	13
bta-miR-EIA20-21942	0	0	1	7	3	2	2	0	0	1	5	5	2	4	0	4	0	2	1	1	1	4	0	0	1	2	3	1	1	0	2	0	1	0	0	1	1	0	1	1	0	0	0	1	0	2	1	1	2
bta-miR-EIA20-21973	0	0	0	3	2	0	27	2	0	0	0	0	0	0	0	0	0	0	0	0	0	0	3	0	0	1	0	0	0	5	6	0	0	0	0	0	0	0	0	1	0	0	0	0	0	0	5	0	7
bta-miR-EIA20-22101	588	2150	3141	3907	388	717	687	730	1073	370	865	1304	419	671	1729	1928	2109	2099	881	874	1479	542	1034	601	621	464	945	317	335	392	64	132	338	222	223	420	159	277	127	142	717	190	301	781	217	766	23	104	602
bta-miR-EIA21-22446	2	1	2	5	0	0	12	2	2	4	1	0	4	2	4	1	0	0	0	1	2	11	0	1	0	0	3	0	1	1	8	1	1	0	0	0	0	0	0	0	0	0	1	2	0	4	5	2	1
bta-miR-EIA21-22939	0	2	8	17	1	5	2	4	2	4	5	3	1	0	0	0	3	1	2	2	1	4	4	0	1	2	1	0	2	1	2	0	1	0	2	4	2	0	4	2	0	2	1	1	1	0	0	2	1
bta-miR-EIA21-23041	0	1	0	1	3	0	19	0	2	0	1	0	0	1	0	0	0	0	0	0	0	11	0	0	1	1	0	0	0	1	1	0	0	1	0	0	0	0	0	0	0	1	0	1	0	4	5	0	0
bta-miR-EIA21-23614	5	10	15	0	13	0	16	19	14	6	4	6	1	1	3	6	1	2	1	2	4	52	5	0	2	4	0	1	3	8	7	2	0	1	2	11	0	2	0	2	1	0	1	0	2	1	16	25	14
bta-miR-EIA21-23614	5	10	15	0	13	0	16	19	14	6	4	6	1	1	3	6	1	2	1	2	4	52	5	0	2	4	0	1	3	8	7	2	0	1	2	11	0	2	0	2	1	0	1	0	2	1	16	25	14
bta-miR-EIA21-23724	7	19	10	15	3	1	10	9	24	2	4	4	1	0	8	15	20	5	1	3	0	27	9	9	6	1	2	3	2	7	21	3	8	5	2	4	2	2	0	1	7	9	7	9	1	33	5	30	19
bta-miR-EIA21-23794	0	0	0	0	3	0	26	12	4	0	0	2	0	0	0	0	0	0	0	0	0	47	9	0	0	1	1	0	0	2	5	0	0	0	0	0	0	0	0	0	0	0	0	2	0	0	22	13	2
bta-miR-EIA22-24572	6	12	4	14	5	6	35	26	18	1	3	2	4	3	14	7	3	0	2	2	4	63	8	1	3	1	4	0	5	3	38	2	5	0	6	2	4	0	0	3	5	3	1	6	0	14	11	17	13
bta-miR-EIA22-25039	7	8	42	31	5	14	27	18	14	17	16	13	15	14	9	4	12	9	8	15	14	31	14	5	17	4	8	5	8	5	3	10	1	4	4	5	9	10	1	3	5	8	2	1	0	5	5	15	10
bta-miR-EIA22-25049	1	0	0	2	0	0	15	5	1	1	0	0	0	0	1	0	0	0	0	0	2	6	1	0	0	0	0	0	0	1	4	1	0	0	0	0	0	0	0	2	2	0	0	0	0	0	0	2	0
bta-miR-EIA23-25367	1	0	0	0	2	0	28	3	2	0	1	0	0	1	2	0	0	0	0	0	0	21	10	0	1	0	4	0	2	4	17	0	0	0	0	0	0	0	0	1	0	0	2	0	0	2	1	12	18
bta-miR-EIA23-25373	1	4	7	4	9	1	2	12	7	3	5	1	5	5	4	7	4	6	7	2	1	26	15	3	3	1	2	1	0	2	2	2	0	0	2	0	0	0	1	0	0	0	1	0	0	0	0	10	11
bta-miR-EIA23-25373	1	4	7	4	9	1	2	12	7	3	5	1	5	5	4	7	4	6	7	2	1	26	15	3	3	1	2	1	0	2	2	2	0	0	2	0	0	0	1	0	0	0	1	0	0	0	0	10	11
bta-miR-EIA23-25381	4	8	7	1	19	1	26	22	5	0	10	17	0	3	15	12	13	7	1	2	3	89	12	9	5	9	13	4	7	17	67	1	3	1	2	1	3	4	0	2	21	7	3	8	1	8	41	23	11
bta-miR-EIA23-25381	4	9	7	1	18	1	26	23	5	1	10	16	0	5	15	13	11	7	1	2	3	88	14	9	7	9	12	4	7	17	67	1	3	1	2	1	3	4	0	2	21	7	3	8	1	7	41	24	10
bta-miR-EIA23-25556	2	0	0	4	3	1	43	1	0	0	0	0	0	1	4	0	0	0	0	0	0	15	3	0	1	0	2	0	0	2	16	2	0	1	0	0	1	0	1	1	1	0	0	2	0	0	5	1	4
bta-miR-EIA23-25837	1	0	0	1	4	0	8	6	2	0	0	0	0	0	1	0	0	0	0	0	0	19	3	0	1	0	3	0	0	5	10	0	0	0	0	0	0	0	0	0	0	0	0	0	0	0	5	13	0
bta-miR-EIA23-25871	0	2	0	1	0	1	5	1	1	1	4	4	0	3	1	3	2	3	1	1	1	7	5	2	5	0	3	2	4	4	3	0	1	0	0	2	1	0	1	1	2	0	1	1	1	4	8	1	2
bta-miR-EIA23-25873	1	3	0	1	4	1	7	5	2	1	0	2	0	0	1	1	0	0	0	0	0	35	3	1	1	1	1	0	0	3	12	1	2	0	0	0	0	1	0	0	0	3	0	1	0	0	12	21	9
bta-miR-EIA23-25909	1	0	1	1	1	1	4	2	2	0	2	5	0	1	5	3	1	3	0	0	0	12	6	4	2	1	4	1	0	8	16	0	0	0	0	0	0	1	0	2	6	2	2	3	0	3	19	1	3
bta-miR-EIA23-25934	1	2	0	5	1	0	1	11	6	2	6	16	3	6	0	2	5	3	1	3	1	11	1	4	4	2	11	3	3	8	17	0	0	1	1	0	2	1	0	1	7	0	3	0	0	4	11	7	6
bta-miR-EIA23-25934	1	2	0	5	1	0	1	11	6	2	6	16	3	6	0	2	5	3	1	3	1	11	1	4	4	2	11	3	3	8	17	0	0	1	1	0	2	1	0	1	7	0	3	0	0	4	11	7	6
bta-miR-EIA23-26376	0	0	0	0	0	0	1	0	0	0	0	0	0	0	56	45	5	4	1	3	2	183	20	24	15	16	20	2	11	38	123	35	33	4	3	2	9	6	2	18	0	0	0	0	0	0	0	0	0
bta-miR-EIA24-26799	3	18	21	75	2	33	39	20	24	44	20	17	49	60	4	6	27	40	6	39	31	5	31	15	41	38	20	16	16	14	0	6	15	18	13	17	24	6	6	8	13	42	42	12	21	38	3	6	20
bta-miR-EIA24-26839	1	2	3	1	4	3	3	7	4	1	6	14	1	2	9	5	10	5	4	3	1	42	10	8	5	4	8	1	3	8	23	0	1	0	1	0	2	3	0	1	4	3	2	13	1	8	38	9	5
bta-miR-EIA24-26962	13	16	52	64	3	19	30	35	24	37	1	5	5	44	29	24	12	21	0	4	12	35	18	4	7	5	8	5	12	4	20	10	12	22	2	8	5	9	4	8	13	10	9	2	4	17	3	4	13
bta-miR-EIA24-26991	2	0	0	1	2	0	11	21	12	2	0	0	0	1	0	0	0	0	0	0	1	1	1	0	0	0	3	3	1	4	3	1	0	0	0	0	2	0	0	2	0	0	0	3	0	0	3	2	3
bta-miR-EIA24-27164	0	1	9	18	12	4	20	11	12	9	9	13	8	16	6	11	6	15	2	4	4	43	7	6	3	5	9	2	3	7	12	1	4	1	5	6	6	5	1	1	4	2	6	8	1	7	9	13	11
bta-miR-EIA24-27349	0	3	4	3	2	0	3	2	4	2	8	10	3	6	2	1	4	6	7	3	3	10	3	3	4	5	10	4	2	6	11	0	2	1	1	3	2	1	1	0	4	7	4	13	2	5	15	6	2
bta-miR-EIA24-27504	3	6	2	3	4	0	14	0	3	0	0	2	0	0	1	3	2	1	0	0	3	17	5	1	0	0	3	1	0	1	5	0	0	0	0	0	0	0	0	0	3	0	1	0	1	0	4	3	5
bta-miR-EIA24-27529	0	1	1	7	1	5	6	8	5	3	3	3	6	7	1	6	6	11	5	3	6	5	11	5	11	9	10	1	6	10	5	2	5	4	4	8	4	5	6	2	6	12	18	8	10	11	2	2	2
bta-miR-EIA24-27575	1	0	0	1	3	0	33	2	7	0	0	0	0	0	0	0	0	0	0	0	0	9	3	0	0	0	1	0	2	3	14	0	0	0	0	0	0	0	0	1	0	0	0	0	0	3	2	6	8
bta-miR-EIA25-27602	12	2	12	11	10	2	107	20	7	0	0	2	0	8	9	1	2	1	1	0	4	58	13	4	2	0	3	1	1	8	36	2	0	1	0	0	2	0	1	7	0	8	4	0	0	5	6	11	34
bta-miR-EIA25-27800	0	0	6	0	3	0	5	2	15	1	0	4	0	0	0	1	0	0	0	0	0	14	3	0	1	0	0	0	1	1	3	0	0	0	0	0	0	0	0	0	0	0	0	3	0	0	6	8	10
bta-miR-EIA25-28019	0	3	3	3	4	0	10	0	1	0	1	1	0	0	1	2	0	1	1	1	4	26	0	0	0	1	0	2	0	1	1	4	3	0	0	0	0	0	0	0	2	0	0	2	0	3	10	7	1
bta-miR-EIA25-28033	0	1	5	0	1	1	1	3	8	0	1	0	2	3	1	0	3	0	0	1	0	1	2	0	0	1	1	0	0	1	5	0	4	0	0	1	1	0	0	0	1	0	0	0	3	0	6	6	10
bta-miR-EIA25-28476	1	3	8	4	9	3	4	2	6	6	2	7	7	23	2	0	9	3	3	1	4	4	1	0	1	2	2	5	5	1	2	2	0	3	1	1	1	2	3	2	2	22	2	3	5	0	1	0	1
bta-miR-EIA25-28942	3	0	1	0	1	1	21	7	1	2	1	2	0	0	3	0	0	0	0	0	0	12	3	0	0	0	0	0	0	1	9	0	1	1	0	0	0	0	2	0	1	1	0	0	0	1	2	4	7
bta-miR-EIA25-29192	0	0	1	0	0	1	6	1	5	0	0	0	1	1	0	1	2	3	0	0	0	11	4	0	0	1	1	0	1	0	2	0	1	0	0	2	0	0	0	1	0	0	0	1	0	2	0	3	5
bta-miR-EIA26-29519	30	54	79	73	46	24	49	29	70	12	21	19	16	12	48	36	34	30	4	14	35	102	29	15	22	14	18	10	7	13	36	10	8	9	14	13	9	10	5	3	12	9	3	20	8	9	23	51	52
bta-miR-EIA26-29583	12	282	610	526	82	138	62	443	882	629	247	536	521	689	53	487	460	557	176	143	316	94	343	131	200	289	247	116	228	59	17	21	175	207	152	126	94	100	59	62	41	95	154	218	46	278	4	7	195
bta-miR-EIA26-29645	228	5	9	34	219	12	346	1597	789	3	3	5	1	11	65	5	9	2	5	12	2	1636	52	5	30	21	32	1	9	74	526	86	3	6	0	0	0	7	1	34	11	12	4	34	2	9	648	1431	238
bta-miR-EIA26-29659	228	5	9	34	219	12	346	1597	789	3	3	5	1	11	65	5	9	2	5	12	2	1636	52	5	30	21	32	1	9	74	526	86	3	6	0	0	0	7	1	34	11	12	4	34	2	9	648	1431	238
bta-miR-EIA26-29663	228	5	9	34	219	12	346	1597	789	3	3	5	1	11	65	5	9	2	5	12	2	1636	52	5	30	21	32	1	9	74	526	86	3	6	0	0	0	7	1	34	11	12	4	34	2	9	648	1431	238
bta-miR-EIA26-29685	0	0	1	0	2	1	3	2	1	0	2	6	0	0	5	3	1	3	0	0	0	11	6	4	2	1	4	1	0	8	16	0	0	1	0	0	1	1	0	2	6	2	2	4	0	3	19	2	3
bta-miR-EIA26-29785	5	0	0	0	11	0	5	4	4	0	0	0	0	0	2	0	0	0	0	0	0	4	1	1	3	3	1	0	1	6	9	0	0	0	0	0	0	0	0	0	6	0	0	2	0	0	0	0	11
bta-miR-EIA26-29805	9	18	13	13	19	4	26	30	24	6	3	6	0	8	13	4	4	6	2	0	5	20	8	5	4	4	5	1	5	6	17	6	8	1	2	5	1	1	0	1	14	3	1	10	4	2	16	75	24
bta-miR-EIA26-30130	19	68	130	198	14	42	35	30	69	47	33	31	24	56	23	86	73	55	19	32	56	43	42	38	76	37	39	13	32	24	0	4	23	21	20	12	21	17	6	9	19	26	10	25	8	62	5	5	29
bta-miR-EIA26-30178	0	0	0	0	7	0	8	8	0	0	0	0	0	0	0	0	0	0	0	0	0	6	1	1	0	0	0	0	1	0	11	0	0	0	0	0	0	0	0	1	0	0	0	0	0	0	1	3	9
bta-miR-EIA28-30929	32	58	69	64	55	36	79	35	63	16	17	23	14	15	62	43	40	40	10	22	42	155	48	19	33	20	21	9	5	20	55	13	15	16	15	19	16	13	6	5	21	15	7	26	7	14	33	37	56
bta-miR-EIA28-30929	26	46	71	69	39	40	59	32	61	20	24	21	12	16	64	45	38	32	4	23	43	121	38	19	34	15	23	12	5	16	47	13	11	10	18	18	14	13	7	7	17	14	5	21	7	19	24	35	50
bta-miR-EIA28-31141	2	7	6	18	0	6	7	8	11	12	5	11	28	10	9	5	9	15	3	9	14	1	13	3	4	8	7	6	9	14	0	2	5	4	1	5	1	5	2	2	5	5	16	5	5	21	0	0	4
bta-miR-EIA28-31412	0	0	2	5	3	0	0	4	2	0	2	1	0	0	2	3	1	1	0	4	1	10	5	0	0	3	1	1	0	0	0	0	1	0	1	0	0	0	0	0	1	0	0	0	0	1	0	0	1
bta-miR-EIA28-31538	53	165	173	251	45	108	159	439	444	397	167	163	393	315	50	196	213	279	174	135	99	64	216	116	294	230	230	99	145	113	11	62	165	71	72	72	124	53	56	46	196	388	313	132	121	401	13	24	169
bta-miR-EIA28-31632	7	11	31	63	3	43	23	7	7	4	17	10	28	35	2	2	13	12	4	21	36	15	46	3	7	7	7	9	21	8	0	2	5	5	3	9	48	47	34	29	21	36	16	9	32	21	3	2	21
bta-miR-EIA28-31634	10	17	49	126	23	83	53	14	26	30	73	103	96	172	9	17	38	51	25	63	119	83	151	5	13	15	37	22	62	37	23	2	12	28	19	37	50	51	30	36	3	16	30	77	36	23	11	9	63
bta-miR-EIA28-31754	16	40	26	24	2	22	12	26	35	18	6	10	16	14	21	12	24	37	5	17	11	4	20	10	33	22	8	9	12	8	1	13	25	12	2	7	12	14	5	4	15	17	15	9	5	19	1	6	17
bta-miR-EIA29-31940	3	0	5	2	11	0	25	10	5	1	0	0	0	0	0	0	0	0	0	0	0	22	2	1	0	0	3	0	0	6	11	0	0	0	0	0	0	0	0	0	3	2	0	0	0	2	16	6	12
bta-miR-EIA29-31982	0	0	6	2	2	0	0	4	3	1	0	4	4	2	0	0	1	5	4	4	3	0	1	0	7	2	29	5	3	1	0	0	1	0	2	0	1	1	0	1	1	0	5	11	1	3	1	0	1
bta-miR-EIA29-32106	52	155	162	324	33	113	94	307	381	145	142	165	270	284	82	337	229	412	270	144	124	57	277	95	217	317	163	162	303	189	13	43	284	155	59	162	145	173	39	60	161	106	576	274	205	318	16	31	186
bta-miR-EIA29-32291	0	6	15	61	23	22	3	8	10	12	14	23	12	49	4	0	16	35	6	46	21	14	26	6	45	20	115	25	12	8	0	1	3	4	11	11	12	12	12	20	3	3	58	62	41	9	0	3	10
bta-miR-EIA29-32718	2	0	1	6	1	0	2	2	0	0	0	2	0	3	0	0	1	2	0	0	1	8	2	0	4	1	0	1	0	0	3	2	0	0	0	0	0	1	0	3	0	0	0	2	1	3	0	3	5
bta-miR-EIAX-47238	0	4	5	0	6	0	1	1	8	2	1	4	2	2	4	5	0	1	2	3	4	2	0	2	1	0	1	0	0	0	2	0	2	2	0	1	0	0	0	0	1	0	2	0	0	0	1	9	10
bta-miR-EIAX-47796	27	29	20	8	48	2	66	72	48	5	11	22	5	11	38	15	6	22	4	8	10	216	34	8	4	8	19	4	6	13	65	9	3	2	2	3	4	1	1	6	23	10	2	13	0	7	45	126	90
bta-miR-EIAX-47908	3	9	14	15	4	3	0	16	5	1	8	7	4	7	4	4	8	4	3	2	5	2	4	9	6	3	14	1	4	2	1	0	5	1	3	2	0	2	0	3	8	1	4	6	1	6	0	2	5
bta-miR-EIAX-48106	8	10	15	15	16	9	36	25	19	6	44	68	12	13	44	33	32	26	13	22	19	296	59	49	47	48	67	22	36	93	293	10	8	5	4	11	4	15	4	6	74	29	26	45	14	49	276	31	22
bta-miR-EIAX-48139	0	1	2	3	0	0	1	5	4	2	0	1	2	1	3	2	0	1	1	0	4	0	1	0	1	2	0	1	1	1	0	0	2	1	0	0	0	0	1	0	0	0	0	3	0	0	0	0	0
bta-miR-EIAX-48245	8	21	19	67	14	21	23	30	20	2	1	7	2	6	4	1	8	0	1	3	0	6	0	0	4	1	4	0	3	0	1	1	1	0	1	5	0	3	4	1	0	5	2	1	1	0	0	30	26
bta-miR-EIAX-48416	70	317	276	493	16	159	44	331	388	211	204	154	379	399	80	162	432	526	170	253	181	35	153	190	427	264	172	108	130	111	6	21	133	86	76	96	87	88	74	36	160	261	207	73	85	251	13	14	208
bta-miR-EIAX-48418	6	8	14	14	24	5	38	52	35	12	8	13	13	9	24	4	5	6	2	2	4	114	10	4	6	4	8	4	5	4	20	3	5	2	5	5	5	7	1	3	13	8	4	10	4	13	29	56	31
bta-miR-EIAX-48475	6	0	0	0	9	0	52	25	8	0	0	0	0	1	3	0	0	0	0	0	0	74	10	1	0	0	5	0	1	4	38	0	0	0	0	0	0	0	1	0	2	0	0	0	0	2	26	47	10
bta-miR-EIAX-48631	17	47	89	185	31	26	83	30	59	79	157	229	89	144	58	124	160	181	119	88	235	267	174	67	94	120	190	63	104	83	127	7	17	18	20	39	15	34	11	22	66	21	63	117	47	159	117	21	33
bta-miR-EIA-GJ059766.1-49140	15	41	95	383	38	138	38	32	21	39	51	42	29	146	14	15	24	80	27	45	38	39	19	24	51	60	62	26	29	17	8	4	21	21	63	29	42	36	23	20	11	39	19	34	15	48	18	30	29
[truncated: 24 more columns]
