# Supplementary material for: MicroRNA roles in signalling during lactation: an insight from differential expression, time course and pathway analyses of deep sequence data
Source: Sci Rep. 2017 Mar 20;7:44605. doi: 10.1038/srep44605 (PMC5357959; doi:10.1038/srep44605)
Supplement: Supplementary Table S4 [file srep44605-s5.xls]

## Sheet: Table S4_miRNA Prediction
Table S4. Summary of MiRDeep2 output for miRNA prediction
miRDeep2	Novel miRNAs	Novel miRNAs	Novel miRNAs	Known miRNAs	Known miRNAs	Known miRNAs	Estimated	Excision
score	reported by	estimated false	estimated true	in species	in data	detected by	signal-to-noise	gearing
	miRDeep2	positives	positives			miRDeep2
10	329	36 +/- 6	293 +/- 6 (89 +/- 2%)	793	506	294 (58%)	14.3	5
9	335	37 +/- 6	298 +/- 6 (89 +/- 2%)	793	506	294 (58%)	14.1	5
8	340	38 +/- 6	302 +/- 6 (89 +/- 2%)	793	506	298 (59%)	13.9	5
7	349	39 +/- 7	310 +/- 7 (89 +/- 2%)	793	506	298 (59%)	13.7	5
6	363	41 +/- 7	322 +/- 7 (89 +/- 2%)	793	506	300 (59%)	13.4	5
5	520	58 +/- 8	462 +/- 8 (89 +/- 1%)	793	506	362 (72%)	12.3	5
4	588	128 +/- 11	460 +/- 11 (78 +/- 2%)	793	506	379 (75%)	6.6	5
3	625	346 +/- 18	279 +/- 18 (45 +/- 3%)	793	506	384 (76%)	2.7	5
2	767	460 +/- 21	307 +/- 21 (40 +/- 3%)	793	506	391 (77%)	2.3	5
1	1177	597 +/- 24	580 +/- 24 (49 +/- 2%)	793	506	408 (81%)	2.5	5
0	1392	1061 +/- 31	331 +/- 31 (24 +/- 2%)	793	506	413 (82%)	1.6	5
-1	1528	1414 +/- 32	114 +/- 32 (7 +/- 2%)	793	506	419 (83%)	1.3	5
-2	1902	1692 +/- 33	210 +/- 33 (11 +/- 2%)	793	506	425 (84%)	1.3	5
-3	2185	1951 +/- 36	234 +/- 36 (11 +/- 2%)	793	506	432 (85%)	1.3	5
-4	2365	2149 +/- 36	216 +/- 36 (9 +/- 2%)	793	506	432 (85%)	1.3	5
-5	2507	2335 +/- 40	172 +/- 40 (7 +/- 2%)	793	506	432 (85%)	1.2	5
-6	2635	2483 +/- 40	152 +/- 40 (6 +/- 2%)	793	506	432 (85%)	1.2	5
-7	2741	2586 +/- 40	155 +/- 40 (6 +/- 1%)	793	506	433 (86%)	1.2	5
-8	2829	2670 +/- 40	159 +/- 40 (6 +/- 1%)	793	506	433 (86%)	1.2	5
-9	2910	2736 +/- 39	174 +/- 39 (6 +/- 1%)	793	506	433 (86%)	1.2	5
-10	2973	2791 +/- 40	182 +/- 40 (6 +/- 1%)	793	506	433 (86%)	1.2	5
