# Supplementary material for: MicroRNA roles in signalling during lactation: an insight from differential expression, time course and pathway analyses of deep sequence data
Source: Sci Rep. 2017 Mar 20;7:44605. doi: 10.1038/srep44605 (PMC5357959; doi:10.1038/srep44605)
Supplement: Supplementary Table S5 [file srep44605-s6.xls]

## Sheet: Table S5_Top Expressed mRNAs
Table S5: Highly expressed miRNAs during different stages of the bovine lactation curve. MiRNAs common to all stages of lactation are colored sky blue
Involution stage					Galactopeosis stage					Lactogenesis stage
miRNA	Reads	% of total reads			miRNA	Top GL	% of total reads			miRNA	LG top	% of total reads
bta-miR-21-5p	6116880	0.155102			bta-miR-148a	17599046	0.166851			bta-miR-30a-5p	5306615	0.138352
bta-miR-26a	4617897	0.117093			bta-miR-30a-5p	13904630	0.131826			bta-miR-21-5p	4649150	0.121211
bta-miR-148a	3649411	0.0925359			bta-miR-26a	10993251	0.104224			bta-miR-26a	4069639	0.106102
bta-let-7a-5p	2395954	0.0607527			bta-miR-21-5p	8916972	0.0845391			bta-miR-148a	4055500	0.105734
bta-miR-30a-5p	2259298	0.0572876			bta-let-7a-5p	6863855	0.0650741			bta-let-7a-5p	2977450	0.0776271
bta-miR-191	1787691	0.0453294			bta-miR-99a-5p	4441195	0.0421056			bta-let-7b	1515893	0.0395219
bta-miR-30d	1193706	0.0302681			bta-let-7b	4326764	0.0410207			bta-miR-99a-5p	1378941	0.0359513
bta-miR-99a-5p	1056461	0.026788			bta-miR-200c	3738531	0.0354439			bta-miR-191	1053447	0.0274651
bta-let-7b	1043005	0.0264468			bta-miR-30d	3266417	0.0309679			bta-let-7f	866825	0.0225996
bta-let-7f	906602	0.0229881			bta-miR-200a	3204582	0.0303817			bta-miR-30d	822892	0.0214542
bta-miR-200c	884574	0.0224296			bta-miR-191	2045763	0.0193953			bta-miR-200c	677105	0.0176533
bta-miR-24-3p	861237	0.0218379			bta-miR-186	2041651	0.0193563			bta-miR-200a	619618	0.0161545
bta-miR-186	637989	0.0161771			bta-let-7f	1478554	0.0140177			bta-miR-186	582128	0.015177
bta-miR-200a	598686	0.0151805			bta-miR-141	1352617	0.0128237			bta-let-7g	501386	0.013072
bta-miR-EIA3-33361	585708	0.0148514			bta-miR-92a	1346696	0.0127676			bta-miR-92a	498594	0.0129992
bta-miR-92a	569334	0.0144362			bta-let-7g	1072697	0.0101699			bta-miR-27b	418357	0.0109073
bta-miR-142-5p	560205	0.0142048			bta-miR-200b	1065803	0.0101046			Total		0.781982
bta-miR-22-3p	473006	0.0119937			bta-miR-22-3p	1063490	0.0100826
bta-let-7g	459179	0.0116431			Total		0.841151
bta-miR-378	433445	0.0109906
bta-miR-30e-5p	429912	0.010901
bta-miR-146a	404762	0.0102633
bta-miR-23a	401419	0.0101785
Total		0.81968
