# Supplementary material for: MicroRNA roles in signalling during lactation: an insight from differential expression, time course and pathway analyses of deep sequence data
Source: Sci Rep. 2017 Mar 20;7:44605. doi: 10.1038/srep44605 (PMC5357959; doi:10.1038/srep44605)
Supplement: Supplementary Table S6 [file srep44605-s7.xls]

## Sheet: Table S6_Pathways
Table S6. Pathways enriched for target genes of 15 abundantly expressed miRNAs accross lactation stages
Ingenuity Canonical Pathways	-log(p-value)	Molecules
Molecular Mechanisms of Cancer	8.53	RAP2B,RAPGEF1,TGFBR1,PIK3R1,HRAS,BMPR1B,RBL1,CCND1,LAMTOR3,RB1,PAK1,RASGRF1,PLCB1,GNA13,HIPK2,FASLG,ITGA4,TP53,SMAD2,CCNE2,AKT2,TFDP1,CREBBP,RALB,ITGA5,ARHGEF17,RAP1A,MAX,CCND2,GAB1,ARHGEF6,PIK3CD,ARHGEF18,MAP2K3,CFLAR,NOTCH1,ARHGEF10,GNAL,FYN,RAP2A,TCF4,RALA,ARHGEF7,CTNNA1,BMPR2,FZD1,MAP3K5,JUN,SOS1,RHOU,BID,ARHGEF3,CTNNB1,CAMK2B,GRB2,BAK1,SIN3A,FADD,GNAI3,RASGRP1,CDKN1A,CYCS,RBPJ,LRP1,PRKCB,CDK…
Wnt/β-catenin Signaling	7.99	CDKN2A,CSNK2A1,TGFBR1,CSNK1G1,PPP2CA,FZD3,TGFBR3,SOX12,CSNK1A1,BCL9,SOX13,CCND1,MYC,TGFBR2,RARA,DKK2,RUVBL2,FZD2,TP53,SOX4,GJA1,AKT2,APPL2,CREBBP,CSNK1D,ACVR1B,DVL2,PPP2R3A,LEF1,FZD5,TCF4,PPP2R2A,FRAT1,BMPR2,ACVR2B,FZD1,KREMEN1,CSNK1E,JUN,NLK,RARB,TGFB2,AKT3,PPP2R5C,CTNNB1,ACVR1C,SRC,PPARD,CSNK1G3,ACVR1,SOX6,DVL3,PPP2R5E,PIN1,ACVR2A,LRP1,TCF7L2,WNT5A
Glioblastoma Multiforme Signaling	7.51	CDKN2A,MAPK1,FZD3,PIK3R1,NF2,HRAS,CCND1,PTEN,MYC,RB1,E2F6,RHOG,RHOB,MRAS,PLCB1,PLCL1,FZD2,E2F2,PDGFRB,TP53,RPS6KB1,AKT2,RAC1,CDK6,PLCL2,ITPR1,PDGFB,PIK3R3,RHOQ,RND3,CDC42,RHOA,PRKCD,PIK3CD,LEF1,FZD5,CDK2,FNBP1,TSC1,PDGFA,PDIA3,FZD1,PDGFC,MTOR,IGF1,RHOT1,SOS1,PDGFRA,IGF1R,RHOU,AKT3,CTNNB1,EGFR,SRC,PIK3C2A,GRB2,PLCB4,NF1,CDKN1A,CDKN1B,WNT5A
Hepatic Fibrosis / Hepatic Stellate Cell Activation	6.7	MYH10,TGFBR1,CTGF,LHX2,SMAD3,KLF6,COL9A3,IL6,TGFBR2,VEGFA,IL1RL2,COL11A2,KLF12,SERPINE1,IL1RAP,FASLG,PDGFRB,TIMP2,TNFRSF11B,SMAD2,CXCL8,COL19A1,COL4A1,IL6R,COL2A1,VEGFC,IFNAR2,PDGFB,MET,COL21A1,ACTA2,CD40,COL6A3,COL25A1,TNF,IFNAR1,CCR7,COL3A1,IL1A,COL4A5,FN1,COL4A6,IL1RL1,LEPR,PDGFA,COL4A3,COL10A1,COL4A2,PDGFC,COL15A1,FAS,BCL2,COL1A2,COL5A1,EDN1,IGF1,HGF,NGFR,TGFB2,IGF1R,PDGFRA,SMAD4,COL22A1,ECE1…
PPARα/RXRα Activation	5.79	PRKACB,PPARA,TGFBR1,MAPK1,PRKAB2,PRKAB1,TGFBR3,SMAD3,HRAS,IL6,ABCA1,TGFBR2,IL1RL2,GPD2,LPL,MRAS,PRKAA1,PLCB1,PLCL1,IL1RAP,SMAD2,MAP3K14,MED1,CREBBP,PLCL2,ACVR1B,NCOA3,CAND1,TRAF6,ADCY9,GK,MAP2K3,INSR,ADIPOR2,RXRA,IL1RL1,PDIA3,NFKBIE,ADIPOQ,BMPR2,ACVR2B,JUN,SOS1,TGFB2,PRKAA2,CLOCK,SMAD4,NCOR1,GOT2,STAT5B,ACVR1C,PRKCA,ADCY2,MAP2K7,IL1RAPL2,GRB2,ACOX1,ADCY3,ACVR1,IKBKE,BCL3,IL1R1,PLCB4,MAPK14,PRKAR2…
STAT3 Pathway	5.28	SOCS3,SOCS1,TGFBR1,MAPK1,PTPN2,TGFBR3,SOCS6,HRAS,BMPR2,BMPR1B,MAPK11,BCL2,MYC,TGFBR2,BMPR1A,PIM1,NGFR,CISH,IGF1R,MRAS,PDGFRA,SOCS2,CDC25A,PDGFRB,EGFR,SRC,FLT1,RAC1,MAPK9,SOCS4,STAT3,KIAA1804,MAPK14,NTRK2,NTRK3,CDKN1A,MAPK10,INSR,KDR,SOCS7,SOCS5
Epithelial Adherens Junction Signaling	5.16	MYH10,RAPGEF1,TGFBR1,TGFBR3,WASL,ARPC5,MLLT4,HRAS,TUBB,CLIP1,PTEN,TGFBR2,KEAP1,BAIAP2,MRAS,DLL1,AKT2,RAC1,WASF1,PTPRM,RAP1A,ACVR1B,MET,ACTA2,CDC42,RHOA,LEF1,NOTCH1,PVRL2,TCF4,CTNNA1,BMPR2,ACVR2B,NOTCH2,AGGF1,ACTR3,HGF,TGFB2,AKT3,PVRL1,CTNNB1,ACTC1,ACVR1C,ACTN1,EGFR,VAV2,SRC,ACVR1,FGF1,MAGI1,MAGI2,ACVR2A,TCF7L2
Protein Kinase A Signaling	5.16	MYH10,TGFBR1,NTN1,PHKB,DUSP3,PTPRO,PLCB1,GNA13,PLCL1,PTPRG,YWHAG,CREBBP,YWHAZ,PTPN3,PLCL2,ITPR1,CREB5,RAP1A,ATF2,GNG10,PDE8A,EYA3,DUSP4,PDE6D,AKAP12,TCF4,PTPN2,PDE7A,AKAP8,PDIA3,PTPN9,PTPN12,AKAP11,CDKN3,AKAP2,DUSP5,PTPRJ,PDE3B,NGFR,PDE4D,CTNNB1,CAMK2B,MTMR3,AKAP5,PTPRK,CALM1 (includes others),GNAI3,ADD3,CDC14B,PTGS2,TCF7L2,CDC27,PRKCB,AKAP1,PRKACB,MAPK1,NFATC3,PDE12,SMAD3,PTEN,TGFBR2,YWHAQ,ROCK2…
Dopamine-DARPP32 Feedback in cAMP Signaling	5.12	PRKACB,CSNK1G1,KCNJ2,PPP2CA,CSNK1A1,ATP2A2,PPP1R7,PPP3R1,PLCB1,PLCL1,KCNJ12,PPP1R14C,GUCY1A3,CREBBP,CSNK1D,CACNA1C,PLCL2,ITPR1,CREB5,CACNA1A,ATF2,ADCY9,PPP2R3A,PRKCD,PRKCH,CAMK4,PPP2R2A,PDIA3,GRIN2D,PPP1CB,KCNJ11,CSNK1E,PPP1CC,PPP1R12A,PPP3CB,PPP2R5C,PRKCA,GRIN1,ADCY2,ATF1,CSNK1G3,ADCY3,GNAI1,GNAI2,GNAI3,CALM1 (includes others),PLCB4,PPP1R3D,PRKAR2B,KCNJ1,PRKAG2,PPP2R5E,CAMKK2,PRKAR1A,PRKCB
Glioma Signaling	4.86	CDKN2A,CAMK4,PA2G4,MAPK1,PDGFA,PIK3R1,HRAS,RBL1,PDGFC,CCND1,PTEN,IDH1,E2F6,RB1,MTOR,CAMK2D,IGF1,SOS1,IGF1R,MRAS,PDGFRA,AKT3,E2F2,CAMK2B,PDGFRB,PRKCA,EGFR,TP53,RBL2,AKT2,PIK3C2A,TFDP1,GRB2,CDK6,SIN3A,PDGFB,PIK3R3,CALM1 (includes others),PRKCD,CDKN1A,TGFA,PIK3CD,PRKCH,IDH2,PRKCB
Factors Promoting Cardiogenesis in Vertebrates	4.65	TCF4,TGFBR1,FZD3,TGFBR3,BMPR2,SMAD5,ACVR2B,FZD1,BMPR1B,NOG,TGFBR2,BMPR1A,TGFB2,SMAD4,CTNNB1,FZD2,SMAD1,ACVR1C,PRKCA,SMAD2,NOX4,CCNE2,ACVR1,ACVR1B,ATF2,MAPK14,PRKCD,PRKCH,LEF1,FZD5,MEF2C,CDK2,TCF7L2,LRP1,ACVR2A,PRKCB
Estrogen-mediated S-phase Entry	4.55	CCNE2,TFDP1,RBL1,CCND1,CDK1,MYC,CCNA2,RB1,E2F6,CDKN1A,CDKN1B,ESR1,ESR2,CDK2,E2F2,CDC25A
AMPK Signaling	4.48	PRKACB,CAB39,MAPK1,PRKAB2,PRKAB1,PPP2CA,PIK3R1,PDPK1,SMARCD2,ARID2,CCND1,ELAVL1,PPM1D,MRAS,PRKAA1,IRS2,PPM1A,PFKFB3,RPS6KB1,AKT2,CPT1A,SLC2A1,CREBBP,AK3,CREB5,ATF2,PIK3R3,PPP2R3A,AK4,PIK3CD,ACACA,MAP2K3,INSR,AK2,PBRM1,TSC1,ULK1,PPP2R2A,ADIPOQ,MAPK11,CCNA2,MTOR,ADRB1,KAT2B,FOXO3,PRKAA2,RPTOR,AKT3,PPP2R5C,EEF2K,ADRB2,SRC,PIK3C2A,SMARCD1,PFKFB2,MAPK14,PRKAR2B,PFKFB4,PPM1B,CDKN1A,PRKAG2,SMARCC1,PPP2R…
ERK5 Signaling	4.46	IL6ST,LIF,SGK1,RPS6KA3,HRAS,MYC,YWHAQ,FOXO3,MRAS,FOSL1,RPS6KA2,GNA13,MAP3K2,EGFR,SH2D2A,RPS6KB1,SRC,YWHAG,YWHAE,CREBBP,YWHAZ,MEF2A,RPS6KA5,CREB5,ATF2,GAB1,PTPN11,MEF2D,RPS6KA4,MEF2C,MAPK7,WNK1,MAP3K3,ELK4
HIPPO signaling	4.46	PPP2CA,PPP2R2A,SMAD3,NF2,PPP1CB,FRMD6,SMAD5,SKP1,LATS2,YWHAQ,CSNK1E,STK4,PPP1CC,PPP1R12A,PPP1R7,AJUBA,DLG4,SMAD4,PPP2R5C,SMAD1,LATS1,PPP1R14C,SMAD2,DLG1,YWHAG,YWHAE,YAP1,CSNK1D,YWHAZ,DLG3,ITCH,PPP1R3D,PPP2R3A,PPP2R5E
Axonal Guidance Signaling	4.42	DPYSL2,ITSN1,PIK3R1,ARPC5,HRAS,NTN1,VEGFA,PAK1,ECE2,BAIAP2,PLCB1,SRGAP2,GNA13,PLCL1,ITGA4,AKT2,CRKL,ITGA5,PLCL2,RAP1A,GNG10,MET,ADAMTS6,ARHGEF6,RTN4,PIK3CD,EPHA2,GNAL,NRP1,FYN,ADAM17,RGS3,PDIA3,ARHGEF7,FZD1,PLXNA2,EIF4E,ACTR3,MYSM1,IGF1,NGFR,SOS1,ADAM19,PSMD14,RASSF5,UNC5C,SEMA3G,PLXNA1,NRP2,GRB2,MMP10,SEMA3A,GNAI3,WIPF1,NTRK3,ADAM10,SEMA7A,PRKCB,PRKACB,MAPK1,EPHB2,NFATC3,FZD3,WASL,CXCL12,SEMA6B,…
Pyridoxal 5'-phosphate Salvage Pathway	4.37	MAPK1,SGK1,CSNK1A1,LIMK2,IRAK1,PAK1,PRKX,CDK8,PNPO,PIM1,PRPF4B,PRKAA2,PRKAA1,HIPK1,PDXK,DAPK1,AKT2,CSNK1D,CDK6,MAPK9,PLK1,CDK1,PRKCD,PAK2,PRKCH,MAP2K3,MAPK7,NEK2,CDK2,ACVR2A
HGF Signaling	4.33	CDKN2A,RAPGEF1,MAPK1,PIK3R1,HRAS,IL6,CCND1,PAK1,ETS2,MRAS,MAP3K2,ITGA4,ETS1,MAP3K14,AKT2,CRKL,MAP3K13,RAC1,ITGA5,STAT3,RAP1A,ATF2,MET,PIK3R3,PTPN11,GAB1,CDC42,PRKCD,MAPK10,PIK3CD,PRKCH,CDK2,MAP3K5,ELF4,JUN,HGF,SOS1,AKT3,PRKCA,PXN,MAP2K7,PIK3C2A,GRB2,MAP3K1,MAPK9,CDKN1A,PTGS2,MAP3K3,PRKCB
RhoGDI Signaling	4.29	WASL,ARPC5,PIKFYVE,PIP4K2B,LIMK2,ROCK2,PAK1,PPP1R12B,RHOG,RHOB,MRAS,GNA13,ITGA4,CREBBP,RAC1,RDX,ITGA5,WASF1,ARHGEF17,GNG10,ARHGAP5,RHOQ,RND3,ACTA2,CDC42,PIP5K1C,RHOA,ARHGEF6,ARHGEF18,ESR1,ESR2,PIP4K2A,ARHGEF10,PIP4K2C,FNBP1,GNAL,PPP1R12C,ARHGEF7,ACTR3,PPP1R12A,RHOT1,RHOU,ARHGEF3,ACTC1,PRKCA,SRC,PAK4,WASF2,GNAI1,GDI2,ROCK1,GNAI2,GNAI3,DGKZ,PAK2,MSN
Cardiac Hypertrophy Signaling	4.24	PRKACB,TGFBR1,MAPK1,PIK3R1,HRAS,HAND1,IL6,TGFBR2,ROCK2,RHOG,RHOB,PPP3R1,MRAS,PLCB1,GNA13,PLCL1,MAP3K2,RPS6KB1,MAP3K14,MAP3K13,CREBBP,IL6R,CACNA1C,PLCL2,CACNA1A,ATF2,GNG10,PIK3R3,ADCY9,RHOQ,RND3,RHOA,EIF2B5,MAPK10,PIK3CD,MAP2K3,GNAL,FNBP1,CAMK4,PDIA3,ATF6,MAP3K5,MAPK11,EIF4E,MTOR,ADRB1,JUN,PPP3CB,IGF1,RHOT1,SOS1,TGFB2,RHOU,IGF1R,ADRB2,ADCY2,MAP2K7,PIK3C2A,MAPKAPK3,GRB2,ADCY3,MAP3K1,GNAI1,MEF2A,MAP…
Cardiac β-adrenergic Signaling	4.15	AKAP12,PRKACB,AKAP8,ADRBK1,PDE7A,PPP2R2A,PPP2CA,PDE12,PPP1CB,ATP2A2,AKAP11,AKAP2,PPP1CC,ADRB1,PPP1R12A,PDE7B,PPP1R7,PDE3B,MRAS,PDE4D,PPP2R5C,PKIA,AKAP5,PPP1R14C,ADCY2,ADRBK2,ADCY3,SLC8A3,CACNA1C,AKAP6,PDE4B,CACNA1A,GNG10,PDE8A,ADCY9,PPP1R3D,PRKAR2B,PPP2R3A,PKIB,PRKAG2,AKAP10,PDE5A,PPP2R5E,AKAP1,PRKAR1A,PDE6D
Type II Diabetes Mellitus Signaling	4.12	SOCS1,SOCS3,PRKAB2,PRKAB1,MAPK1,PIK3R1,SOCS6,PDPK1,SLC27A4,PRKAA1,IRS2,NSMAF,TNFRSF11B,MAP3K14,ACSL3,AKT2,ACSL6,PIK3R3,PRKCD,MAPK10,PIK3CD,PRKCH,INSR,ADIPOR2,TNF,SOCS5,NFKBIE,ADIPOQ,MAP3K5,KCNJ11,MTOR,NGFR,PRKAA2,SOCS2,AKT3,ACSL4,TNFRSF1B,SMPD3,PRKCA,PPARG,MAP2K7,PIK3C2A,MAP3K1,MAPK9,IKBKE,SOCS4,CEBPB,PRKAG2,SOCS7,PRKCB
Colorectal Cancer Metastasis Signaling	4.05	PRKACB,TGFBR1,JAK1,MAPK1,ADRBK1,FZD3,SMAD3,MMP16,PIK3R1,TLR8,HRAS,IL6,CCND1,MYC,TGFBR2,VEGFA,TLR10,RHOG,RHOB,TLR1,MRAS,FZD2,TP53,SMAD2,AKT2,CASP3,ADRBK2,IL6R,RAC1,VEGFC,STAT3,TLR9,GNG10,PIK3R3,ADCY9,BCL2L1,RHOQ,RND3,RHOA,MAPK10,PIK3CD,LEF1,FZD5,PTGER2,TNF,FNBP1,SIAH1,IL6ST,TCF4,PTGER3,MMP14,FZD1,PDGFC,ARRB1,JUN,RHOT1,SOS1,TGFB2,RHOU,AKT3,SMAD4,TLR3,CTNNB1,NOS2,STAT1,PTGER4,EGFR,IFNG,SRC,ADCY2,PIK…
Actin Cytoskeleton Signaling	3.99	MYH10,MAPK1,PIK3R1,WASL,ARPC5,PIKFYVE,HRAS,PIP4K2B,LIMK2,SSH1,SLC9A1,ROCK2,PAK1,PPP1R12B,BAIAP2,MRAS,GNA13,SSH2,TMSB10/TMSB4X,ITGA4,TIAM1,FGF9,CRKL,RAC1,RDX,ITGA5,WASF1,PDGFB,PIK3R3,TLN2,ACTA2,CDC42,PIP5K1C,RHOA,ARHGEF6,PIK3CD,PIP4K2A,PIP4K2C,ABI2,FN1,PDGFA,ARHGEF7,PPP1CB,TRIO,MYLK,PDGFC,IQGAP2,ACTR3,PPP1R12A,SOS1,LBP,ACTC1,FGF7,ACTN1,VAV2,PXN,PAK4,PIK3C2A,WASF2,GRB2,CSK,GIT1,FGF1,ROCK1,VAV3,PAK2…
PPAR Signaling	3.97	PPARA,IL1A,MAPK1,IL1RL1,PDGFA,NFKBIE,HRAS,PDGFC,JUN,IL1RL2,NGFR,SOS1,MRAS,PDGFRA,NCOR1,TNFRSF1B,STAT5B,IL1RAP,CITED2,PDGFRB,TNFRSF11B,PPARG,MAP3K14,IL1RAPL2,PPARD,GRB2,MED1,CREBBP,IL36A,IKBKE,IL1R1,PDGFB,IL36B,TRAF6,IL36RN,NCOA1,NRIP1,INSR,PTGS2,NCOR2,RXRA,MAP4K4,TNF
p38 MAPK Signaling	3.93	IL1A,TGFBR1,IL1RL1,RPS6KA3,MAP3K5,MAPK11,FAS,IRAK1,MYC,TGFBR2,IL1RL2,DUSP10,TGFB2,EEF2K,RPS6KA2,STAT1,TNFRSF1B,IL1RAP,FASLG,TP53,RPS6KB1,MAPKAPK3,IL1RAPL2,ATF1,CREBBP,IL36A,MEF2A,MAPKAPK5,RPS6KA5,IL1R1,MKNK2,CREB5,ATF2,IL36B,FADD,TRAF6,MAX,MAPK14,H3F3A/H3F3B,DUSP1,MEF2D,IL36RN,MAP2K3,MEF2C,RPS6KA4,TNF,IRAK2
Neuregulin Signaling	3.85	ADAM17,MAPK1,PIK3R1,HRAS,PDPK1,TMEFF2,CDK5R1,PTEN,MYC,MTOR,ERBB4,SOS1,MRAS,AKT3,DLG4,ERRFI1,STAT5B,PRKCA,ITGA4,EGFR,RPS6KB1,SRC,AKT2,ERBB2IP,GRB2,CRKL,HBEGF,ITGA5,ERBB3,PIK3R3,PTPN11,PRKCD,TGFA,PRKCH,CDKN1B,PRKCB
Breast Cancer Regulation by Stathmin1	3.83	PRKACB,MAPK1,PPP2CA,PIK3R1,HRAS,LIMK2,TUBB,ROCK2,E2F6,PAK1,CAMK2D,PPP1R7,MRAS,PLCB1,GNA13,E2F2,TP53,PPP1R14C,CCNE2,RAC1,ARHGEF17,ITPR1,GNG10,PIK3R3,ADCY9,CDC42,PPP2R3A,RHOA,PRKCD,ARHGEF6,PIK3CD,PRKCH,UHMK1,ARHGEF18,ARHGEF10,CDK2,CAMK4,PPP2R2A,ARHGEF7,PPP1CB,PPP1CC,PPP1R12A,SOS1,PPP2R5C,ARHGEF3,PRKCA,CAMK2B,ADCY2,PIK3C2A,GRB2,ADCY3,GNAI1,CDK1,ROCK1,GNAI2,CALM1 (includes others),GNAI3,PLCB4,PPP1R3D…
TGF-β Signaling	3.82	TGFBR1,MAPK1,SMAD3,SKI,HRAS,BMPR2,SMAD5,BMPR1B,ACVR2B,MAPK11,SMURF1,BCL2,TGFBR2,JUN,RUNX2,BMPR1A,SOS1,TGFB2,MRAS,SMAD4,SERPINE1,ACVR1C,SMAD1,SMAD2,GRB2,CREBBP,SMAD7,ACVR1,MAPK9,ACVR1B,TRAF6,MAPK14,CDC42,RNF111,SMURF2,MAP2K3,ACVR2A,PMEPA1
Semaphorin Signaling in Neurons	3.79	DPYSL2,PLXNA1,FYN,PAK4,MAPK1,DPYSL3,RAC1,LIMK2,ROCK2,ROCK1,MET,SEMA3A,PAK1,RHOQ,RHOG,RHOB,RND3,RHOT1,RHOA,PAK2,RHOU,FNBP1,NRP1,SEMA7A
Cholecystokinin/Gastrin-mediated Signaling	3.56	IL1A,MAPK1,HRAS,ROCK2,JUN,RHOG,RHOB,RHOT1,SOS1,RHOU,MRAS,PLCB1,GNA13,PRKCA,EGFR,SRC,PXN,GRB2,IL36A,MEF2A,MAPK9,ITPR1,ATF2,IL36B,ROCK1,PLCB4,RHOQ,MAPK14,RND3,MEF2D,RHOA,PRKCD,IL36RN,MAPK10,PRKCH,MAP2K3,MEF2C,MAPK7,PTGS2,TNF,FNBP1,PRKCB
VDR/RXR Activation	3.44	CSNK2A1,CYP24A1,IL12A,CCNC,IL1RL1,PDGFA,CASR,YY1,SP1,GADD45A,RUNX2,IL2,MXD1,TGFB2,CEBPA,NCOR1,PRKCA,IFNG,PPARD,MED1,CEBPB,THBD,KLF4,NCOA3,CAMP,PRKCD,CDKN1A,NCOA1,PRKCH,CDKN1B,NCOR2,RXRA,PRKCB
PTEN Signaling	3.39	CSNK2A1,TGFBR1,MAPK1,PIK3R1,TGFBR3,PDPK1,HRAS,BMPR1B,CCND1,PTEN,TGFBR2,MRAS,FASLG,ITGA4,PDGFRB,RPS6KB1,AKT2,CASP3,RAC1,ITGA5,PIK3R3,BCL2L1,CBL,CDC42,PIK3CD,INSR,MAGI3,BMPR2,BCL2,BMPR1A,NGFR,INPP5B,SOS1,FOXO3,PDGFRA,IGF1R,AKT3,EGFR,FLT1,GRB2,IKBKE,CNKSR3,NTRK2,MAGI1,SYNJ1,NTRK3,CDKN1A,CDKN1B,KDR,MAGI2,BCL2L11
GNRH Signaling	3.38	PRKACB,MAPK1,HRAS,PAK1,CAMK2D,MRAS,PLCB1,MAP3K2,MAP3K14,MAP3K13,CREBBP,RAC1,DNM3,ITPR1,CREB5,ATF2,ADCY9,CDC42,PRKCD,MAPK10,PRKCH,MAP2K3,MAPK7,MAP3K5,MAPK11,JUN,SOS1,EGFR,CAMK2B,PRKCA,SRC,PAK4,ADCY2,MAP2K7,GRB2,MAP3K1,ADCY3,GNAI1,MAPK9,GNAI2,GNAI3,PLCB4,MAPK14,PRKAR2B,PAK2,PRKAG2,MAP3K3,PRKAR1A,PRKCB
NGF Signaling	3.37	MAPK1,PIK3R1,RPS6KA3,HRAS,PDPK1,TRIO,MAP3K5,ROCK2,RHOG,NGFR,SOS1,MRAS,AKT3,RPS6KA2,SMPD3,MAP3K2,TP53,RPS6KB1,MAP3K14,AKT2,PIK3C2A,GRB2,MAP3K13,CREBBP,MAP3K1,RAC1,MAPK9,RPS6KA5,IKBKE,BAX,CREB5,RAP1A,ATF2,PIK3R3,ROCK1,TRAF6,GAB1,PTPN11,CDC42,RHOA,PRKCD,MAPK10,PIK3CD,RPS6KA4,MAPK7,MAP3K3
PI3K/AKT Signaling	3.37	TSC1,JAK1,MAPK1,PPP2R2A,PPP2CA,NFKBIE,PIK3R1,HRAS,PDPK1,MAP3K5,CCND1,EIF4E,PTEN,BCL2,YWHAQ,MTOR,INPP5B,FOXO3,SOS1,MRAS,AKT3,PPP2R5C,CTNNB1,THEM4,MCL1,ITGA4,TP53,RPS6KB1,AKT2,RHEB,YWHAG,YWHAE,GRB2,YWHAZ,ITGA5,IKBKE,PIK3R3,BCL2L1,GAB1,SYNJ1,PPP2R3A,LIMS1,CDKN1A,PIK3CD,PPP2R5E,CDKN1B,PTGS2
Role of JAK family kinases in IL-6-type Cytokine Signaling	3.33	IL6ST,SOCS1,SOCS3,JAK1,MAPK1,IL6R,MAPK9,IL6,STAT3,MAPK11,MAPK14,PTPN11,MAPK10,OSM,OSMR,STAT1,STAT5B
Role of Macrophages, Fibroblasts and Endothelial Cells in Rheumatoid Arthritis	3.32	SOCS1,PIK3R1,LTB,HRAS,IL6,CCND1,VEGFA,TLR10,IL1RL2,PLCB1,PLCL1,AKT2,CREBBP,STAT3,PLCL2,CREB5,TLR9,ATF2,TRAF6,PIK3CD,MAP2K3,TNF,TCF4,FN1,PDIA3,IL1RL1,CEBPD,FZD1,JUN,NGFR,CEBPA,TLR3,TNFRSF1B,CTNNB1,CAMK2B,IL10,IL15,IL36B,CALM1 (includes others),CSF1,LRP1,TCF7L2,PRKCB,IRAK2,SOCS3,TRAF3,MAPK1,NFATC3,FZD3,CXCL12,TLR8,CSNK1A1,CEBPG,MYC,ROCK2,CAMK2D,PPP3R1,TLR1,MRAS,DKK2,OSM,IL1RAP,FZD2,TNFRSF11B,CXCL8,…
Regulation of the Epithelial-Mesenchymal Transition Pathway	3.32	JAK1,TGFBR1,MAPK1,FZD3,PIK3R1,SMAD3,HRAS,BCL9,TGFBR2,MAML1,MRAS,FZD2,FRS2,HMGA2,PDGFRB,ETS1,SMAD2,AKT2,JAG2,FGF9,STAT3,MET,PYGO2,PIK3R3,DVL2,GAB1,PTPN11,RHOA,PIK3CD,LEF1,FZD5,MAP2K3,JAG1,NOTCH1,LOX,ADAM17,TCF4,TWIST1,PARD6B,FZD1,SMURF1,NOTCH2,HGF,SOS1,TGFB2,SMAD4,AKT3,CTNNB1,FGF7,EGFR,MAP2K7,PIK3C2A,ESRP2,GRB2,FGF1,ZEB2,RBPJ,DVL3,TCF7L2,WNT5A
Integrin Signaling	3.23	RAP2B,RAPGEF1,ARHGAP26,MAPK1,ARF1,PIK3R1,WASL,ARPC5,PIKFYVE,HRAS,PTEN,ITGB3,PAK1,PPP1R12B,RHOG,RHOB,ITGA11,ITGA9,MRAS,ITGAV,ITGA4,CAPN5,AKT2,CRKL,RALB,RAC1,ITGA6,ITGA5,TSPAN2,BCAR3,RAP1A,PDGFB,ARHGAP5,PIK3R3,RHOQ,TLN2,ACTA2,RND3,CDC42,CAPN1,RHOA,PIK3CD,CAPN7,FNBP1,CAPN3,RAP2A,FYN,RALA,ARHGEF7,PPP1CB,MYLK,ITGB8,ITGA10,ARF6,ACTR3,PPP1R12A,RHOT1,SOS1,RHOU,AKT3,ACTC1,ACTN1,SRC,PXN,PAK4,PARVA,PIK3C2A,…
Role of Wnt/GSK-3β Signaling in the Pathogenesis of Influenza	3.22	SIAH1,IFNG,TCF4,CSNK1G1,FZD3,CSNK1G3,CSNK1A1,IFNB1,CSNK1D,FZD1,NCOA3,CSNK1E,DVL2,NCOA1,DVL3,LEF1,FZD5,CTNNB1,FZD2,IFNA1/IFNA13,TCF7L2,IFNAR1,WNT5A
Ephrin Receptor Signaling	3.17	RAPGEF1,ITSN1,MAPK1,EPHB2,WASL,ARPC5,CXCL12,HRAS,LIMK2,VEGFA,ROCK2,PAK1,MRAS,GNA13,RASA1,ITGA4,EPHA7,MAP3K14,AKT2,CRKL,CREBBP,RAC1,ITGA5,VEGFC,STAT3,CREB5,RAP1A,PDGFB,ATF2,GNG10,PTPN11,CDC42,RHOA,EPHA2,GNAL,FYN,RGS3,PDGFA,GRIN2D,PDGFC,ACTR3,EPHA8,SDC2,SOS1,AKT3,SRC,GRIN1,PXN,PAK4,GRB2,CXCR4,GNAI1,FGF1,ROCK1,GNAI2,GNAI3,WIPF1,PAK2,ADAM10,MAP4K4
ERK/MAPK Signaling	3.11	PRKACB,RAPGEF1,MAPK1,PPP2CA,PIK3R1,HRAS,MYC,YWHAQ,LAMTOR3,PAK1,PPP1R7,ETS2,MRAS,ITGA4,ETS1,PPP1R14C,YWHAG,CRKL,CREBBP,YWHAZ,RAC1,MAPKAPK5,ITGA5,STAT3,CREB5,RAP1A,ATF2,PIK3R3,TLN2,H3F3A/H3F3B,PPP2R3A,DUSP1,PRKCD,PIK3CD,DUSP4,ESR1,FYN,PPP2R2A,PPP1CB,EIF4E,KSR1,ELF4,PPP1CC,PPP1R12A,SOS1,PPP2R5C,STAT1,PRKCA,PPARG,SRC,PXN,PAK4,PIK3C2A,ATF1,GRB2,RPS6KA5,MKNK2,PPP1R3D,PRKAR2B,PAK2,PRKAG2,RPS6KA4,PPP2R5E…
3-phosphoinositide Biosynthesis	3.09	SOCS3,MTMR9,PIK3R1,PIKFYVE,PIP4K2B,PPP4C,PTEN,SACM1L,PPP1R7,PTPRO,RASA1,RNGTT,CDC25A,PPTC7,PTPRM,PLPP6,PIK3R3,MTMR4,PTPN11,DUSP1,PIP5K1C,PPP2R3A,PPM1H,DUSP23,PIK3CD,PIP4K2A,SIRPA,PIP4K2C,PPP1R12C,PTPN2,STYX,PPM1K,PTPN12,PXYLP1,MTMR6,PPP1CC,PTPRJ,PPP1R12A,DUSP10,PTPN1,PPM1F,EYA4,PI4K2B,NUDT4,PI4KB,PPFIA1,PIK3C2A,DOT1L,TNS3,SYNJ1,PPP1R16B,PPP2R5E,DUSP16
Inhibition of Angiogenesis by TSP1	3.08	TP53,HSPG2,FYN,AKT2,TGFBR1,MAPK1,CASP3,GUCY1A3,MAPK9,MAPK11,TGFBR2,VEGFA,CD47,JUN,MAPK14,THBS1,SDC2,MAPK10,AKT3,KDR
IL-6 Signaling	3.07	SOCS1,SOCS3,CSNK2A1,MAPK1,PIK3R1,HRAS,IL6,VEGFA,IL1RL2,MRAS,IL1RAP,TNFRSF11B,MCL1,CXCL8,MAP3K14,AKT2,IL6R,IL36A,STAT3,TRAF6,PIK3R3,PTPN11,IL36RN,MAPK10,PIK3CD,MAP2K3,TNF,IL6ST,IL1A,IL1RL1,NFKBIE,MAPK11,JUN,CYP19A1,NGFR,SOS1,AKT3,LBP,TNFRSF1B,MAP2K7,PIK3C2A,IL1RAPL2,GRB2,MAPK9,IKBKE,CEBPB,IL1R1,IL36B,COL1A1,MAPK14,MAP4K4
Ovarian Cancer Signaling	3.03	PRKACB,CDKN2A,TCF4,PA2G4,MAPK1,FZD3,PIK3R1,HRAS,FZD1,PDGFC,CCND1,PTEN,BCL2,VEGFA,RB1,MTOR,ARRB1,EDN1,MRAS,AKT3,CTNNB1,FZD2,EGFR,TP53,RPS6KB1,SRC,GJA1,AKT2,PIK3C2A,TFDP1,FGF9,PTGS1,VEGFC,SIN3A,PIK3R3,PRKAR2B,MSH2,PRKAG2,EDNRA,PIK3CD,LEF1,FZD5,PTGS2,TCF7L2,WNT5A,PRKAR1A
Regulation of Actin-based Motility by Rho	3	WASL,ARPC5,PIKFYVE,PPP1CB,PIP4K2B,MYLK,PAK1,PPP1R12B,ACTR3,RHOG,RHOB,PPP1R12A,RHOT1,BAIAP2,RHOU,ACTC1,ITGA4,PAK4,RAC1,ITGA5,WASF1,ROCK1,WIPF1,RHOQ,ACTA2,RND3,CDC42,PIP5K1C,RHOA,PAK2,PIP4K2A,PIP4K2C,FNBP1
Role of NFAT in Cardiac Hypertrophy	2.99	PRKACB,LIF,TGFBR1,MAPK1,PIK3R1,CSNK1A1,HRAS,HAND1,IL6,TGFBR2,CAMK2D,PPP3R1,MRAS,PLCB1,PLCL1,AKT2,HDAC4,HDAC8,PLCL2,ITPR1,HDAC5,GNG10,PIK3R3,ADCY9,PRKCD,MAPK10,PIK3CD,PRKCH,MAP2K3,IL6ST,CAMK4,PDIA3,MAPK11,PPP3CB,IGF1,SOS1,TGFB2,IGF1R,AKT3,PRKCA,CAMK2B,HDAC9,AKAP5,SRC,ADCY2,MAP2K7,PIK3C2A,GRB2,ADCY3,MAP3K1,SLC8A3,GNAI1,MEF2A,MAPK9,GNAI2,GNAI3,CALM1 (includes others),PLCB4,MAPK14,PRKAR2B,MEF2D,PRKAG…
ILK Signaling	2.89	MYH10,MAPK1,PPP2CA,PIK3R1,PDPK1,RICTOR,CCND1,PTEN,ITGB3,MYC,VEGFA,RHOG,RHOB,IRS2,TMSB10/TMSB4X,AKT2,CASP3,CREBBP,VEGFC,CREB5,ATF2,PIK3R3,RHOQ,ACTA2,RND3,CDC42,PPP2R3A,RHOA,ARHGEF6,MAPK10,PIK3CD,LEF1,RSU1,TNF,FNBP1,FN1,PPP2R2A,ITGB8,PDGFC,MTOR,JUN,PPP1R12A,RHOT1,RHOU,AKT3,PPP2R5C,CTNNB1,NOS2,ACTC1,ACTN1,PXN,PARVA,PIK3C2A,MAPK9,RPS6KA5,LIMS1,RPS6KA4,PPP2R5E,PTGS2
3-phosphoinositide Degradation	2.88	SOCS3,PPP1R12C,PTPN2,MTMR9,PTPMT1,STYX,PPM1K,PPP4C,PTPN12,PXYLP1,SACM1L,PTEN,MTMR6,PPP1CC,PPP1R12A,PTPRJ,PTPRO,PPP1R7,INPP5B,DUSP10,PTPN1,MTM1,PPM1F,EYA4,NUDT4,RASA1,RNGTT,CDC25A,MTMR3,PPFIA1,DOT1L,MTMR14,PPTC7,PTPRM,PLPP6,TNS3,MTMR4,PTPN11,SYNJ1,PPP2R3A,DUSP1,PPP1R16B,PPM1H,DUSP23,PPP2R5E,SIRPA,DUSP16
D-myo-inositol (1,4,5,6)-Tetrakisphosphate Biosynthesis	2.83	SOCS3,PPP1R12C,MTMR9,PTPN2,STYX,PPM1K,PPP4C,PTPN12,PXYLP1,SACM1L,PTEN,MTMR6,PPP1CC,PPP1R12A,PTPRJ,PTPRO,PPP1R7,DUSP10,PTPN1,PPM1F,EYA4,NUDT4,RASA1,RNGTT,CDC25A,PPFIA1,DOT1L,PPTC7,PTPRM,PLPP6,TNS3,MTMR4,PTPN11,SYNJ1,PPP2R3A,DUSP1,PPP1R16B,PPM1H,DUSP23,PPP2R5E,SIRPA,DUSP16
D-myo-inositol (3,4,5,6)-tetrakisphosphate Biosynthesis	2.83	SOCS3,PPP1R12C,MTMR9,PTPN2,STYX,PPM1K,PPP4C,PTPN12,PXYLP1,SACM1L,PTEN,MTMR6,PPP1CC,PPP1R12A,PTPRJ,PTPRO,PPP1R7,DUSP10,PTPN1,PPM1F,EYA4,NUDT4,RASA1,RNGTT,CDC25A,PPFIA1,DOT1L,PPTC7,PTPRM,PLPP6,TNS3,MTMR4,PTPN11,SYNJ1,PPP2R3A,DUSP1,PPP1R16B,PPM1H,DUSP23,PPP2R5E,SIRPA,DUSP16
Paxillin Signaling	2.83	MAPK1,ARF1,ARHGEF7,PIK3R1,HRAS,ITGB8,ITGA10,PTPN12,MAPK11,ITGB3,PAK1,ARF6,ARFIP2,ITGA11,ITGA9,SOS1,MRAS,ITGAV,ACTC1,ACTN1,ITGA4,SRC,PAK4,PXN,PARVA,PIK3C2A,GRB2,CSK,RAC1,ITGA6,ITGA5,MAPK9,GIT2,PIK3R3,TLN2,MAPK14,ACTA2,CDC42,PAK2,ARHGEF6,MAPK10,PIK3CD
Myc Mediated Apoptosis Signaling	2.82	CDKN2A,PIK3R1,HRAS,FAS,BCL2,MYC,YWHAQ,IGF1,SOS1,MRAS,IGF1R,AKT3,BID,FASLG,TP53,AKT2,YWHAG,PIK3C2A,CASP3,YWHAE,GRB2,YWHAZ,MAPK9,BAX,PIK3R3,FADD,MAPK10,CYCS,PIK3CD
Mouse Embryonic Stem Cell Pluripotency	2.81	IL6ST,TCF4,LIF,JAK1,MAPK1,FZD3,PIK3R1,HRAS,BMPR2,FZD1,SMAD5,MAPK11,MYC,LIFR,BMPR1A,SOS1,MRAS,AKT3,SMAD4,CTNNB1,FZD2,SMAD1,TP53,AKT2,PIK3C2A,GRB2,CREBBP,STAT3,XIAP,PIK3R3,DVL2,MAPK14,PTPN11,PIK3CD,LEF1,FZD5,DVL3,TCF7L2
CDK5 Signaling	2.8	PRKACB,MAPK1,PPP2CA,PPP2R2A,PPP1CB,HRAS,MAPK11,CDK5R1,LAMC1,PPP1CC,PPP1R12A,PPP1R7,NGFR,MRAS,PPP2R5C,PPP1R14C,ADCY2,ADCY3,ITGA6,MAPK9,CACNA1A,FOSB,ADCY9,PPP1R3D,NTRK2,MAPK14,PRKAR2B,PPP2R3A,CAPN1,PRKAG2,MAPK10,PPP2R5E,MAPK7,GNAL,PRKAR1A
Prolactin Signaling	2.8	FYN,SOCS1,SOCS3,MAPK1,PIK3R1,SOCS6,HRAS,PDPK1,NR3C1,MYC,JUN,SP1,SOS1,MRAS,SOCS2,PRLR,STAT1,STAT5B,PRKCA,PIK3C2A,GRB2,CREBBP,SOCS4,CEBPB,STAT3,IRF1,PIK3R3,PTPN11,PRKCD,PIK3CD,PRKCH,TCF7,SOCS7,SOCS5,PRKCB
PCP pathway	2.74	CELSR1,FZD3,VANGL1,RAC1,CTHRC1,MAPK9,JUNB,FZD1,SDC3,ATF2,ROCK2,ROCK1,DVL2,JUN,SDC2,RHOA,MAPK10,DVL3,FZD5,FZD2,WNT5A
Pancreatic Adenocarcinoma Signaling	2.73	CDKN2A,NAPEPLD,RALA,TGFBR1,JAK1,PA2G4,MAPK1,SMAD3,PIK3R1,PDGFC,CCND1,BCL2,TGFBR2,VEGFA,E2F6,RB1,HMOX1,TGFB2,AKT3,SMAD4,STAT1,E2F2,EGFR,TP53,SMAD2,AKT2,PLD3,PIK3C2A,TFDP1,GRB2,RAC1,HBEGF,VEGFC,MAPK9,STAT3,SIN3A,PIK3R3,BCL2L1,CDC42,CDKN1A,TGFA,MAPK10,PIK3CD,CDKN1B,PTGS2,NOTCH1,CDK2
D-myo-inositol-5-phosphate Metabolism	2.72	SOCS3,PPP1R12C,PTPN2,MTMR9,STYX,PPM1K,PPP4C,PTPN12,PXYLP1,SACM1L,PTEN,MTMR6,PPP1CC,PPP1R12A,PTPRJ,PTPRO,PPP1R7,DUSP10,PTPN1,PLCB1,PPM1F,EYA4,NUDT4,RASA1,RNGTT,CDC25A,PPFIA1,DOT1L,PPTC7,PTPRM,PLPP6,TNS3,PLCB4,MTMR4,PTPN11,SYNJ1,PPP2R3A,DUSP1,PPP1R16B,PPM1H,DUSP23,PPP2R5E,PIP4K2A,SIRPA,PIP4K2C,DUSP16
Antiproliferative Role of TOB in T Cell Signaling	2.68	SMAD2,CCNE2,TGFBR1,MAPK1,SMAD3,TOB1,SKP1,TGFBR2,CCNA2,RB1,IL2,TGFB2,SMAD4,CDKN1B,CDC34,CDK2
Regulation of Cellular Mechanics by Calpain Protease	2.68	CAPN5,SRC,PXN,MAPK1,GRB2,CDK6,HRAS,ITGA5,CCND1,CDK1,RB1,CCNA2,TLN2,CAPN1,MRAS,CDKN1B,CAPN7,CAST,CDK2,ACTN1,CAPN3,ITGA4,EGFR
Chronic Myeloid Leukemia Signaling	2.66	CDKN2A,TGFBR1,PA2G4,MAPK1,SMAD3,PIK3R1,HRAS,RBL1,CCND1,MYC,TGFBR2,RB1,E2F6,CTBP2,SOS1,TGFB2,MRAS,AKT3,SMAD4,STAT5B,E2F2,TP53,HDAC9,AKT2,RBL2,HDAC4,HDAC8,PIK3C2A,TFDP1,GRB2,CRKL,CDK6,IKBKE,SIN3A,HDAC5,PIK3R3,BCL2L1,PTPN11,CDKN1A,PIK3CD,CDKN1B
Actin Nucleation by ARP-WASP Complex	2.63	PPP1R12C,WASL,ARPC5,HRAS,ROCK2,RHOG,ACTR3,PPP1R12B,RHOB,PPP1R12A,RHOT1,SOS1,BAIAP2,MRAS,RHOU,ITGA4,GRB2,RAC1,ITGA5,WASF1,ROCK1,WIPF1,RHOQ,RND3,CDC42,RHOA,FNBP1
Role of Osteoblasts, Osteoclasts and Chondrocytes in Rheumatoid Arthritis	2.63	MAPK1,FZD3,NFATC3,PIK3R1,CSNK1A1,IL6,ITGB3,IL1RL2,RUNX2,PPP3R1,DKK2,FZD2,ADAMTS5,SMAD1,IL1RAP,TNFRSF11B,MAP3K14,AKT2,IL36A,ITGA5,PIK3R3,TRAF6,CBL,IL36RN,MAPK10,PIK3CD,MAP2K3,LEF1,FZD5,TNF,TCF4,ADAM17,IL1A,CAMK4,IL1RL1,NFKBIE,MMP14,BMPR2,SMAD5,FZD1,MAP3K5,SMURF1,BCL2,NFAT5,JUN,PPP3CB,IGF1,BMPR1A,NGFR,AKT3,SMAD4,CTNNB1,TNFRSF1B,IFNG,SRC,MAP2K7,PIK3C2A,IL1RAPL2,IL10,MAPK9,IKBKE,IL1R1,CSF1R,XIAP,IL36…
UVA-Induced MAPK Signaling	2.63	MAPK1,PDIA3,PIK3R1,RPS6KA3,HRAS,MAPK11,TNKS,MTOR,JUN,TIPARP,MRAS,PLCB1,PARP11,RPS6KA2,PLCL1,STAT1,SMPD3,PRKCA,PARP14,EGFR,TP53,RPS6KB1,PARP16,PIK3C2A,CASP3,PARP8,MAPK9,RPS6KA5,PLCL2,PIK3R3,BCL2L1,PLCB4,MAPK14,MAPK10,CYCS,PIK3CD,RPS6KA4
Production of Nitric Oxide and Reactive Oxygen Species in Macrophages	2.6	PPARA,JAK1,MAPK1,PPP2CA,PIK3R1,ARG2,RHOG,RHOB,PPP1R7,CYBB,MAP3K2,TNFRSF11B,PPP1R14C,MAP3K14,AKT2,MAP3K13,CREBBP,RAC1,RAP1A,IRF1,PIK3R3,RHOQ,RND3,PPP2R3A,RHOA,PRKCD,MAPK10,PIK3CD,PRKCH,IRF8,TNF,SIRPA,FNBP1,PPP2R2A,NFKBIE,PPP1CB,MAP3K5,MAPK11,PPP1CC,JUN,PPP1R12A,RHOT1,NGFR,RHOU,AKT3,PPP2R5C,S100A8,TNFRSF1B,STAT1,NOS2,PRKCA,IFNG,MAP2K7,PIK3C2A,MAP3K1,MAPK9,IKBKE,TLR4,PPP1R3D,MAPK14,CAT,PPP2R5E,MAP3K…
RAR Activation	2.58	PRKACB,CSNK2A1,MAPK1,RDH10,PIK3R1,SMAD3,PDPK1,SMARCD2,ARID2,PTEN,VEGFA,ALDH1A1,RARA,SMAD1,SMAD2,AKT2,MED1,CREBBP,RAC1,PIK3R3,ADCY9,DUSP1,PRKCD,NCOA1,MAPK10,GTF2H1,PIK3CD,PRKCH,PML,RXRA,PBRM1,NSD1,SMAD5,MAP3K5,MAPK11,JUN,KAT2B,RARB,TGFB2,AKT3,SMAD4,NCOR1,STAT5B,CITED2,PRKCA,SRC,ADCY2,PRMT2,CSK,ADCY3,MAP3K1,SMAD7,MAPK9,SMARCD1,MAPK14,PRKAR2B,PRKAG2,SMARCC1,NRIP1,NCOR2,HLTF,PRKAR1A,PRKCB
Role of Tissue Factor in Cancer	2.57	FYN,CTGF,MAPK1,PIK3R1,RPS6KA3,HRAS,LIMK2,MAPK11,EIF4E,ITGB3,PTEN,VEGFA,PAK1,MTOR,ARRB1,MRAS,ITGAV,AKT3,PLCB1,GNA13,RPS6KA2,STAT5B,PRKCA,EGFR,TP53,CXCL8,RPS6KB1,SRC,AKT2,PIK3C2A,CASP3,RAC1,ITGA6,HBEGF,VEGFC,RPS6KA5,F3,PIK3R3,BCL2L1,MAPK14,PTPN11,CDC42,CSF1,LYN,PIK3CD,RPS6KA4
Germ Cell-Sertoli Cell Junction Signaling	2.54	TGFBR1,MAPK1,PIK3R1,WASL,MLLT4,PDPK1,HRAS,LIMK2,TUBB,TGFBR2,PAK1,RHOG,RHOB,KEAP1,MRAS,MAP3K2,MAP3K14,MAP3K13,ITGA6,RAC1,PIK3R3,RHOQ,RND3,ACTA2,CDC42,RHOA,MAPK10,PIK3CD,MAP2K3,TNF,FNBP1,PVRL2,CTNNA1,MAP3K5,AGGF1,RHOT1,RHOU,TGFB2,CTNNB1,ACTC1,RAB8B,ACTN1,SRC,MAP2K7,PXN,PAK4,PIK3C2A,TJP1,MAP3K1,MAPK9,MAPK14,PAK2,MAP3K3
IGF-1 Signaling	2.51	PRKACB,SOCS1,SOCS3,CSNK2A1,CTGF,JAK1,MAPK1,PIK3R1,SOCS6,HRAS,PDPK1,YWHAQ,JUN,IGF1,FOXO3,SOS1,IGF1R,MRAS,SOCS2,AKT3,IRS2,RASA1,RPS6KB1,PXN,AKT2,YWHAG,PIK3C2A,YWHAE,GRB2,YWHAZ,SOCS4,STAT3,GRB10,PIK3R3,PRKAR2B,PTPN11,PRKAG2,PIK3CD,SOCS7,SOCS5,PRKAR1A
Synaptic Long Term Potentiation	2.49	PRKACB,CAMK4,MAPK1,PDIA3,GRIN2D,PPP1CB,HRAS,GRIA4,PPP1CC,CAMK2D,PPP1R12A,PPP3CB,PPP1R7,PPP3R1,MRAS,PLCB1,PLCL1,CAMK2B,PRKCA,GRIN1,PPP1R14C,CREBBP,GRIA2,CACNA1C,PLCL2,ITPR1,CREB5,RAP1A,ATF2,CALM1 (includes others),PLCB4,PPP1R3D,PRKAR2B,PRKCD,PRKAG2,PRKCH,GRIA3,PRKAR1A,PRKCB
Amyotrophic Lateral Sclerosis Signaling	2.48	GDNF,NEFL,GRIN2D,PIK3R1,RAB5B,PDGFC,GRIA4,BCL2,VEGFA,RAB5A,PAK1,IGF1,AKT3,BID,TP53,CAPN5,GRIN1,PIK3C2A,CASP3,GRIA2,RAC1,NEFH,CACNA1C,VEGFC,BAX,ALS2,CACNA1A,XIAP,PIK3R3,BCL2L1,CAPN1,CAT,SLC1A2,CYCS,PIK3CD,CAPN7,GRIA3,CAPN3
FAK Signaling	2.46	FYN,ARHGAP26,MAPK1,ARHGEF7,PIK3R1,HRAS,PDPK1,PTEN,PAK1,SOS1,MRAS,AKT3,ACTC1,ITGA4,EGFR,CAPN5,SRC,PAK4,PXN,AKT2,PIK3C2A,GRB2,CSK,RAC1,ITGA5,GIT2,PIK3R3,TLN2,ACTA2,CAPN1,PAK2,ARHGEF6,PIK3CD,CAPN7,TNS1,CAPN3
Cellular Effects of Sildenafil (Viagra)	2.43	PRKACB,MYH10,KCNN3,CAMK4,PDIA3,PPP1CB,MYLK,PPP1R12B,PPP1R12A,PDE3B,PLCB1,PDE4D,KCNQ3,PLCL1,ACTC1,ADCY2,GUCY1A3,ADCY3,CACNA1C,PLCL2,PDE4B,ITPR1,CACNA1A,CALM1 (includes others),ADCY9,PLCB4,PRKAR2B,ACTA2,PRKAG2,PDE5A,SLC4A10,PRKAR1A
Growth Hormone Signaling	2.42	SOCS1,SOCS3,MAPK1,PIK3R1,SOCS6,RPS6KA3,PDPK1,IGF1,CEBPA,IGF1R,SOCS2,RPS6KA2,STAT5B,STAT1,PRKCA,RPS6KB1,PIK3C2A,RPS6KA5,SOCS4,STAT3,PIK3R3,PRKCD,PIK3CD,PRKCH,RPS6KA4,SOCS7,SOCS5,PRKCB
Cell Cycle: G1/S Checkpoint Regulation	2.42	CDKN2A,PA2G4,BMI1,SMAD3,RBL1,SKP1,CCND1,MYC,RB1,E2F6,TGFB2,SMAD4,E2F2,CDC25A,TP53,HDAC9,CCNE2,RBL2,HDAC4,HDAC8,TFDP1,CDK6,SIN3A,HDAC5,CCND2,MAX,CDKN1A,CDKN1B,CDK2
Agrin Interactions at Neuromuscular Junction	2.42	MAPK1,ARHGEF7,HRAS,ITGB3,LAMC1,PAK1,JUN,ERBB4,UTRN,MRAS,ACTC1,EGFR,ITGA4,SRC,PAK4,PXN,RAC1,ITGA6,MAPK9,ITGA5,ERBB3,ACTA2,CDC42,PAK2,ARHGEF6,MAPK10,GABPA
Superpathway of Inositol Phosphate Compounds	2.4	SOCS3,MTMR9,PIK3R1,PIKFYVE,PIP4K2B,PPP4C,PTEN,SACM1L,PTPRO,PPP1R7,IP6K1,PLCB1,RASA1,RNGTT,CDC25A,PPTC7,PTPRM,PLPP6,PIK3R3,MTMR4,PTPN11,DUSP1,PIP5K1C,PPP2R3A,ITPKC,PPM1H,DUSP23,PIK3CD,PIP4K2A,SIRPA,PIP4K2C,PPP1R12C,PTPN2,STYX,INPP5A,PPM1K,PTPN12,PXYLP1,MTMR6,PPP1CC,PPP1R12A,PTPRJ,INPP5B,DUSP10,PTPN1,PPM1F,EYA4,PI4K2B,NUDT4,PI4KB,PPFIA1,PIK3C2A,DOT1L,TNS3,PLCB4,SYNJ1,PPP1R16B,PPP2R5E,DUSP16
Glucocorticoid Receptor Signaling	2.39	TGFBR1,PRKAB2,PRKAB1,SGK1,PIK3R1,SMARCD2,HRAS,ARID2,IL6,BAG1,SERPINE1,CREBZF,SMAD2,AKT2,CDKN1C,MED1,CREBBP,STAT3,TAF9B,TRAF6,TAF4B,HSPA8,TAF5,GTF2H1,PIK3CD,TNF,POU2F2,GTF2A2,JUN,KAT2B,SOS1,CEBPA,NCOR1,FKBP5,IFNG,IL10,GRB2,IL13,GTF2E1,CDKN1A,NCOR2,PTGS2,NRIP1,TAF15,PRKACB,JAK1,POLR2D,MAPK1,NFATC3,SMAD3,HSPA5,TSC22D3,PGR,TGFBR2,PPP3R1,MRAS,PRKAA1,CXCL8,MAP3K14,HSPA9,RAC1,TBP,NCOA3,MED14,PIK3R3,BCL2…
Tight Junction Signaling	2.38	PRKACB,MYH10,TGFBR1,VTI1A,PPP2CA,NAPG,MLLT4,PTEN,TGFBR2,NSF,VAMP3,TNFRSF11B,TIAM1,AKT2,RAC1,CLDN12,ACTA2,PPP2R3A,CDC42,RHOA,TNF,PVRL2,CPSF2,PPP2R2A,VAPA,MPP5,CTNNA1,MYLK,SMURF1,JUN,NGFR,CEBPA,TGFB2,AKT3,PVRL1,PPP2R5C,GOSR1,TNFRSF1B,CTNNB1,ACTC1,NAPB,TJP1,CASK,CNKSR3,EPB41,PRKAR2B,PRKAG2,PPP2R5E,MAGI2,GOSR2,PRKAR1A
Adipogenesis pathway	2.36	CDKN2A,FZD3,SMAD3,SAP30L,CEBPD,BMPR2,FBXW7,SMAD5,FZD1,CTNNBIP1,KAT2B,EGR2,LPIN1,BMPR1A,CTBP2,LPL,CLOCK,CEBPA,TBL1XR1,STAT5B,FZD2,SMAD1,TP53,PPARG,RPS6KB1,HDAC9,ATG5,HDAC4,ATG7,KAT7,HDAC8,SENP2,CEBPB,SIN3A,HDAC5,FGF1,NR1D2,KAT6B,RUNX1T1,KAT6A,KLF5,GTF2H1,FZD5,KLF3,TCF7,TNF,PER2,RPS6KC1,RBBP4,WNT5A
Calcium Signaling	2.31	PRKACB,RAP2B,RAP2A,MYH10,CAMK4,MAPK1,NFATC3,ATP2B1,GRIN2D,ATP2A2,GRIA4,CAMK2D,NFAT5,PPP3CB,PPP3R1,RYR3,ASPH,TPM4,ACTC1,CAMK2B,GRIN1,AKAP5,HDAC9,HDAC4,LETM1,HDAC8,CREBBP,GRIA2,MEF2A,SLC8A3,TPM3,ITPR1,CREB5,RAP1A,ATF2,HDAC5,CALM1 (includes others),PRKAR2B,ACTA2,MEF2D,PRKAG2,MEF2C,RCAN2,CAMKK2,ATP2B4,PRKAR1A,GRIA3
Role of JAK2 in Hormone-like Cytokine Signaling	2.3	SOCS1,SOCS3,JAK1,SOCS6,SOCS4,STAT3,PTPN11,SH2B3,PTPN1,SOCS2,IRS2,PRLR,SOCS7,STAT1,STAT5B,HLTF,SOCS5,SIRPA
Corticotropin Releasing Hormone Signaling	2.3	PRKACB,CAMK4,MAPK1,ARPC5,MAPK11,VEGFA,JUN,NOS2,FASLG,PRKCA,ADCY2,GUCY1A3,CNR1,CREBBP,ADCY3,GNAI1,CRH,MEF2A,ITPR1,CREB5,RAP1A,ATF2,GNAI2,GNAI3,CALM1 (includes others),ADCY9,MAPK14,PRKAR2B,MEF2D,PRKCD,PRKAG2,PRKCH,MEF2C,PTGS2,PRKAR1A,PRKCB
Signaling by Rho Family GTPases	2.3	MAPK1,PIK3R1,WASL,ARPC5,PIKFYVE,PIP4K2B,LIMK2,SLC9A1,CLIP1,ROCK2,PAK1,PPP1R12B,RHOG,RHOB,BAIAP2,MRAS,CYBB,GNA13,ITGA4,SEPT8,NOX4,SEPT7,RAC1,RDX,ITGA5,WASF1,ARHGEF17,KIAA1804,GNG10,PIK3R3,RHOQ,ACTA2,RND3,CDC42,PIP5K1C,RHOA,ARHGEF6,MAPK10,PIK3CD,ARHGEF18,PIP4K2A,ARHGEF10,GNAL,PIP4K2C,FNBP1,PPP1R12C,ARHGEF7,WASF3,MYLK,SEPT11,JUN,ACTR3,ARFIP2,PPP1R12A,RHOT1,CIT,RHOU,ARHGEF3,ACTC1,PAK4,MAP2K7,PIK3C2A,…
Sertoli Cell-Sertoli Cell Junction Signaling	2.27	PRKACB,MAPK1,TGFBR3,MLLT4,HRAS,TUBB,PTEN,KEAP1,MRAS,MAP3K2,ITGA4,DLG1,MAP3K14,AKT2,GUCY1A3,MAP3K13,RAC1,ITGA5,ATF2,ACTA2,CLDN12,CDC42,ZAK,MAPK10,MAP2K3,TNF,PVRL2,SPTBN1,CTNNA1,MAP3K5,MAPK11,JUN,AGGF1,AKT3,PVRL1,NOS2,CTNNB1,ACTC1,RAB8B,ACTN1,SRC,MAP2K7,TJP1,MAP3K1,MAPK9,EPB41,MAPK14,PRKAR2B,PRKAG2,MAGI2,MAP3K3,PRKAR1A
Gap Junction Signaling	2.26	PRKACB,CSNK1G1,MAPK1,PIK3R1,CSNK1A1,HRAS,TUBB,PPP3R1,MRAS,PLCB1,PLCL1,MAP3K2,AKT2,GUCY1A3,CSNK1D,PLCL2,ITPR1,PIK3R3,ADCY9,ACTA2,PRKCD,PIK3CD,PRKCH,MAPK7,PDIA3,CSNK1E,SP3,ADRB1,SP1,PPP3CB,SOS1,AKT3,CTNNB1,ACTC1,EGFR,PRKCA,SRC,ADCY2,PIK3C2A,GRB2,CSNK1G3,ADCY3,GNAI1,GNAI2,GNAI3,PLCB4,PRKAR2B,LPAR1,PRKAG2,PRKAR1A,PRKCB
FGF Signaling	2.26	MAPK1,PIK3R1,HRAS,MAP3K5,MAPK11,HGF,SOS1,AKT3,FRS2,FGF7,PRKCA,AKT2,PIK3C2A,GRB2,FGF9,CRKL,CREBBP,MAP3K1,RAC1,RPS6KA5,STAT3,ITPR1,CREB5,ATF2,FGF1,MET,PIK3R3,MAPK14,GAB1,PTPN11,PIK3CD,MAP2K3
Macropinocytosis Signaling	2.25	PDGFA,PIK3R1,USP6NL,HRAS,ITGB8,PDGFC,ITGB3,RAB5A,ARF6,PAK1,HGF,MRAS,PRKCA,SRC,PIK3C2A,ANKFY1,RAC1,ITGA5,RAB34,CSF1R,PDGFB,MET,PIK3R3,CDC42,CSF1,PRKCD,RHOA,PIK3CD,PRKCH,PRKCB
Non-Small Cell Lung Cancer Signaling	2.24	CDKN2A,PA2G4,MAPK1,PIK3R1,HRAS,PDPK1,CCND1,STK4,RB1,RARB,SOS1,FOXO3,MRAS,AKT3,RASSF5,EGFR,PRKCA,TP53,AKT2,PIK3C2A,TFDP1,GRB2,CDK6,ITPR1,SIN3A,PIK3R3,TGFA,PIK3CD,RXRA
Bladder Cancer Signaling	2.23	CDKN2A,MAPK1,PA2G4,MMP14,MMP16,HRAS,CCND1,PDGFC,MYC,VEGFA,RB1,THBS1,MRAS,FGF7,EGFR,TP53,CXCL8,DAPK1,TFDP1,FGF9,MMP10,VEGFC,RPS6KA5,SIN3A,FGF1,CDKN1A
Cell Cycle Regulation by BTG Family Proteins	2.21	E2F6,RB1,CCNE2,CNOT7,PPP2R3A,PPP2R2A,PPP2CA,BTG1,PPP2R5C,PPP2R5E,CCND1,CDK2,E2F2
p53 Signaling	2.17	CDKN2A,JMY,PIK3R1,RRM2B,CCND1,FAS,PTEN,BCL2,RB1,KAT2B,JUN,GADD45A,THBS1,STAG1,CCNK,AKT3,CTNNB1,HIPK2,TP53,HDAC9,AKT2,TP53INP1,PIK3C2A,MED1,TNFRSF10B,CSNK1D,BAX,PIK3R3,BCL2L1,MDM4,CCND2,MAPK14,CDKN1A,PIK3CD,PML,CDK2,DRAM1
Regulation of IL-2 Expression in Activated and Anergic T Lymphocytes	2.13	FYN,TGFBR1,CAMK4,MAPK1,NFATC3,NFKBIE,SMAD3,HRAS,TGFBR2,CD28,JUN,NFAT5,PPP3CB,IL2,PPP3R1,SOS1,TGFB2,MRAS,SMAD4,VAV2,SMAD2,MAP2K7,GRB2,MAP3K1,RAC1,MAPK9,TOB1,IKBKE,MALT1,CALM1 (includes others),CD80,VAV3,LAT,MAPK10
Aldosterone Signaling in Epithelial Cells	2.09	MAPK1,SGK1,PDIA3,DNAJB4,PIK3R1,PIKFYVE,PDPK1,DNAJC13,DNAJC3,PIP4K2B,DNAJB2,HSPA5,SLC9A1,SACS,DNAJC8,SOS1,PLCB1,PLCL1,DNAJC30,DNAJC16,HSPA4L,PRKCA,DNAJB12,PIK3C2A,SLC12A2,DNAJC27,HSPA9,DNAJC1,ITPR1,PLCL2,DNAJB9,HSPA8,PIK3R3,DNAJC21,ODF1,DNAJC24,PLCB4,PIP5K1C,DUSP1,PRKCD,DNAJC18,HSPA13,PIK3CD,PRKCH,PIP4K2A,DNAJB5,PIP4K2C,PRKCB
Renal Cell Carcinoma Signaling	2.09	RAPGEF1,MAPK1,PIK3R1,HRAS,TCEB1,VEGFA,PAK1,JUN,HGF,SOS1,MRAS,AKT3,ETS1,PAK4,AKT2,PIK3C2A,SLC2A1,GRB2,CREBBP,RAC1,RAP1A,PDGFB,MET,PIK3R3,GAB1,PTPN11,CDC42,CUL2,PAK2,TGFA,PIK3CD
Insulin Receptor Signaling	2.07	PRKACB,TSC1,RAPGEF1,FYN,SOCS3,JAK1,MAPK1,SGK1,PIK3R1,PPP1CB,HRAS,PDPK1,EIF4E,PTEN,PPP1CC,MTOR,PPP1R12A,PPP1R7,PDE3B,INPP5B,PTPN1,FOXO3,SOS1,RPTOR,MRAS,AKT3,IRS2,PPP1R14C,RPS6KB1,AKT2,PIK3C2A,GRB2,CRKL,GRB10,PIK3R3,PPP1R3D,CBL,RHOQ,PRKAR2B,GAB1,PTPN11,SYNJ1,PRKAG2,EIF2B5,PIK3CD,INSR,PRKAR1A
B Cell Receptor Signaling	2.07	RAP2B,MAPK1,NFATC3,PIK3R1,HRAS,PDPK1,BCL6,PTEN,CAMK2D,PPP3R1,MRAS,MAP3K2,ETS1,RPS6KB1,MAP3K14,AKT2,MAP3K13,CREBBP,RAC1,MALT1,CREB5,RAP1A,ATF2,PIK3R3,BCL2L1,GAB1,PTPN11,CDC42,PIK3CD,PIK3AP1,MAP2K3,RAP2A,CAMK4,POU2F2,NFKBIE,MAP3K5,MAPK11,MTOR,JUN,NFAT5,PPP3CB,INPP5B,SOS1,AKT3,RASSF5,CAMK2B,VAV2,MAP2K7,PIK3C2A,GRB2,CSK,MAP3K1,MAPK9,IKBKE,BTK,CALM1 (includes others),MAPK14,SYNJ1,PAG1,VAV3,LYN,MEF2C,M…
BMP signaling pathway	2.07	PRKACB,CAMK4,MAPK1,HRAS,BMPR2,BMPR1B,SMAD5,MAPK11,NOG,SMURF1,JUN,BMPR1A,RUNX2,SOS1,MRAS,SMAD4,SMAD1,GRB2,CREBBP,SMAD7,GREM1,MAPK9,XIAP,ATF2,MAPK14,PRKAR2B,PRKAG2,MAPK10,PRKAR1A
RhoA Signaling	2.06	ARPC5,PIKFYVE,PPP1CB,PIP4K2B,LIMK2,MYLK,SEPT11,ROCK2,PPP1R12B,ACTR3,PPP1R12A,IGF1,BAIAP2,CIT,IGF1R,GNA13,ACTC1,SEMA3F,PLXNA1,SEPT8,NRP2,ANLN,SEPT7,RDX,CDC42EP3,WASF1,ROCK1,ARHGAP5,LPAR6,RHPN2,RAPGEF2,ACTA2,RND3,LPAR1,PIP5K1C,RHOA,PIP4K2A,PIP4K2C,MSN
EGF Signaling	2.05	CSNK2A1,JAK1,MAPK1,PIK3R1,HRAS,MAPK11,MTOR,JUN,SOS1,AKT3,STAT1,RASA1,EGFR,PRKCA,RPS6KB1,SRC,AKT2,MAP2K7,PIK3C2A,GRB2,MAP3K1,STAT3,ITPR1,PIK3R3,MAPK14,PIK3CD
Thrombin Signaling	2.05	MAPK1,PIK3R1,PDPK1,HRAS,ROCK2,PPP1R12B,CAMK2D,RHOG,RHOB,MRAS,PLCB1,GNA13,PLCL1,RPS6KB1,AKT2,TBP,PLCL2,ITPR1,GNG10,PIK3R3,ADCY9,RHOQ,RND3,RHOA,PRKCD,ARHGEF6,PIK3CD,PRKCH,ARHGEF10,FNBP1,GNAL,CAMK4,PDIA3,PPP1CB,MYLK,MAPK11,PPP1R12A,RHOT1,SOS1,RHOU,AKT3,GATA6,ARHGEF3,EGFR,PRKCA,CAMK2B,SRC,ADCY2,PIK3C2A,GRB2,ADCY3,GNAI1,ROCK1,GNAI2,GNAI3,PLCB4,MAPK14,PRKCB
Melatonin Signaling	2.04	PRKACB,MAP2K7,CAMK4,MAPK1,PDIA3,GNAI1,PLCL2,GNAI2,CALM1 (includes others),GNAI3,PLCB4,CAMK2D,PRKAR2B,RORA,PRKCD,PRKAG2,PLCB1,PRKCH,MAP2K3,PLCL1,PRKCB,PRKAR1A,CAMK2B,PRKCA
Clathrin-mediated Endocytosis Signaling	2.02	CSNK2A1,EPS15,EPHB2,PIK3R1,WASL,ARPC5,AP1B1,ITGB3,VEGFA,CD2AP,RAB11B,PPP3R1,SH3KBP1,FGF9,USP9X,RAC1,DNM3,ITGA5,VEGFC,PDGFB,MET,PIK3R3,SH3GL1,HSPA8,CBL,ACTA2,CDC42,PIP5K1C,TFRC,PIK3CD,PDGFA,PICALM,GAK,NUMB,ITGB8,RAB5B,PDGFC,ARF6,RAB5A,ACTR3,ARRB1,IGF1,PPP3CB,AAK1,DAB2,S100A8,ACTC1,FGF7,SRC,PIK3C2A,GRB2,RAB7A,HIP1,FGF1,LDLR,SYNJ1
p70S6K Signaling	1.96	JAK1,MAPK1,PDIA3,PPP2CA,PPP2R2A,PIK3R1,HRAS,PDPK1,YWHAQ,MTOR,SOS1,MRAS,AKT3,PLCB1,PPP2R5C,EEF2K,PLCL1,PRKCA,EGFR,RPS6KB1,SRC,AKT2,YWHAG,PIK3C2A,YWHAE,GRB2,YWHAZ,GNAI1,PLCL2,PIK3R3,BTK,GNAI2,GNAI3,PLCB4,PPP2R3A,PRKCD,LYN,PIK3CD,PRKCH,PPP2R5E,PRKCB
Circadian Rhythm Signaling	1.95	PER3,CSNK1E,GRIN1,PER1,ADCYAP1R1,GRIN2D,CREBBP,CLOCK,CSNK1D,CREB5,PER2,ATF2
FLT3 Signaling in Hematopoietic Progenitor Cells	1.95	MAPK1,PIK3R1,FLT3,RPS6KA3,HRAS,PDPK1,MAPK11,EIF4E,MTOR,SOS1,MRAS,AKT3,RPS6KA2,STAT5B,STAT1,RPS6KB1,AKT2,PIK3C2A,GRB2,CREBBP,RPS6KA5,STAT3,CREB5,ATF2,STAT4,PIK3R3,CBL,MAPK14,PTPN11,PIK3CD,RPS6KA4,STAT2
PI3K Signaling in B Lymphocytes	1.95	FYN,CAMK4,MAPK1,ATF7,PDIA3,NFATC3,NFKBIE,PIK3R1,HRAS,PDPK1,ATF6,PTEN,CAMK2D,NFAT5,JUN,PPP3CB,PPP3R1,FOXO3,MRAS,AKT3,PLCB1,IRS2,PLCL1,CAMK2B,VAV2,AKT2,ATF3,ATF1,RAC1,IKBKE,ITPR1,MALT1,PLCL2,ATF2,BTK,TLR4,CALM1 (includes others),PLCB4,CBL,CD40,VAV3,LYN,PIK3CD,PIK3AP1,PLEKHA2,PLEKHA1,PRKCB
G Beta Gamma Signaling	1.94	PRKACB,CAV2,MAPK1,HRAS,PDPK1,PAK1,SOS1,MRAS,AKT3,GNA13,EGFR,PRKCA,SRC,ADCY2,AKT2,GRB2,GNAI1,HBEGF,GNG10,GNAI2,BTK,GNAI3,PRKAR2B,CDC42,PRKCD,ARHGEF6,PRKAG2,PRKCH,GNAL,PRKAR1A,PRKCB
Cyclins and Cell Cycle Regulation	1.93	CDKN2A,PA2G4,PPP2CA,PPP2R2A,SKP1,CCND1,CCNA2,RB1,E2F6,TGFB2,PPP2R5C,E2F2,CDC25A,TP53,HDAC9,CCNE2,HDAC4,HDAC8,TFDP1,WEE1,CDK6,CDK1,SIN3A,HDAC5,CCND2,PPP2R3A,CDKN1A,PPP2R5E,CDKN1B,CDK2
TR/RXR Activation	1.93	CAMK4,PIK3R1,ME1,DIO2,MTOR,ADRB1,PDE3B,AKT3,NCOR1,TBL1XR1,AKT2,PIK3C2A,SLC2A1,MED1,THRA,BCL3,THRSP,NCOA3,PIK3R3,ENO1,LDLR,COL6A3,NCOA1,PIK3CD,ACACA,STRBP,NCOR2,THRB,RXRA,RCAN2
Huntington's Disease Signaling	1.93	POLR2D,MAPK1,VTI1A,SGK1,PIK3R1,NAPG,HRAS,PDPK1,HSPA5,CDK5R1,NSF,VAMP3,PLCB1,DLG4,TCERG1,RASA1,TP53,CAPN5,AKT2,HDAC4,HDAC8,CASP3,CREBBP,HSPA9,TBP,DNM3,ITPR1,CREB5,ATF2,TAF9B,HDAC5,GNG10,HSPA8,PIK3R3,BCL2L1,CAPN1,PRKCD,PIK3CD,PRKCH,CAPN7,CAPN3,MTOR,JUN,ARFIP2,SP1,IGF1,SOS1,IGF1R,AKT3,NCOR1,GOSR1,NAPB,PRKCA,EGFR,HDAC9,MAP2K7,PIK3C2A,RCOR3,GRB2,GLS,RCOR1,MAPK9,HIP1,BAX,SIN3A,ZDHHC17,PLCB4,CYCS,NCOR2,…
Acute Phase Response Signaling	1.93	SOCS1,SOCS3,MAPK1,PIK3R1,SOCS6,HRAS,PDPK1,IL6,MRAS,OSM,OSMR,SERPINE1,IL1RAP,TNFRSF11B,MAP3K14,AKT2,IL6R,IL36A,STAT3,TRAF6,PIK3R3,PTPN11,IL36RN,PIK3CD,MAP2K3,TNF,SOCS5,IL6ST,IL1A,TCF4,FN1,NFKBIE,MAP3K5,NR3C1,MAPK11,IRAK1,HMOX1,MTOR,JUN,NGFR,SOS1,SOCS2,AKT3,LBP,TNFRSF1B,MAP2K7,GRB2,MAP3K1,MAPK9,IKBKE,SOCS4,CEBPB,IL1R1,IL36B,FTL,MAPK14,SOCS7
Activation of IRF by Cytosolic Pattern Recognition Receptors	1.88	TRAF3,NFKBIE,IFNB1,IL6,TANK,JUN,SIKE1,STAT1,IL10,CREBBP,MAPK9,IKBKE,TBK1,ATF2,FADD,TRAF6,CD40,DDX58,MAPK10,MAVS,STAT2,PIN1,IFIT2,TNF,IFNAR1,IFNA1/IFNA13
Protein Ubiquitination Pathway	1.88	USP45,DNAJB4,UBR2,UBE3B,USP20,DNAJC3,UBE2V2,FBXW7,DNAJB2,HSPA5,SKP1,TCEB1,USP48,UBE2D4,USP8,USP7,SACS,UBE2B,BAG1,DNAJC8,PSMC2,DNAJC30,DNAJC16,USP28,DNAJB12,UBE2Q1,DNAJC27,USP38,HSPA9,USP9X,PSMD3,USP6,HSPA8,TRAF6,USP31,UBE2D2,ODF1,CBL,UBE2H,UBE2G1,UBR1,BAP1,DNAJC18,HSPA13,SMURF2,UBE2I,USP24,USP14,PSMD7,USP53,UBE2N,USP54,DNAJC13,USP2,ANAPC1,UBE2F,UBE4A,SMURF1,USP3,USP42,PSMD14,HSPA4L,IFNG,USP15,UBE…
autophagy	1.86	ATG12,ATG5,ULK1,ATG7,VPS39,ATG10,BECN1,BCL2,MTOR,LAMP2,ATG9A,WDFY3,LAMP1,ATG4A,NBR1
Role of PKR in Interferon Induction and Antiviral Response	1.84	TP53,IFNG,TRAF3,CASP3,NFKBIE,IFNB1,IKBKE,EIF2S1,RNASEL,IRF1,ATF2,FADD,TRAF6,MAPK14,BID,CYCS,MAP2K3,TLR3,STAT1,TNF
cAMP-mediated signaling	1.84	PRKACB,HCAR3,MAPK1,ADRBK1,PDE12,LAMTOR3,LTB4R,CAMK2D,PDE7B,PPP3R1,RGS14,ADORA2B,PKIA,CNR1,CREBBP,STAT3,PDE4B,CREB5,RAP1A,ATF2,PDE8A,ADCY9,NPR3,DUSP1,PKIB,DUSP4,PTGER2,GNAL,PDE6D,AKAP12,CAMK4,PDE7A,AKAP8,PTGER3,PTGDR,AKAP11,AKAP2,ADRB1,PPP3CB,PDE3B,PDE4D,ADORA1,PTGER4,ADRB2,CAMK2B,AKAP5,SRC,ADCY2,RGS2,ADCY3,GNAI1,AKAP6,GNAI2,CALM1 (includes others),GNAI3,PRKAR2B,LPAR1,AKAP10,S1PR1,PDE5A,AKAP1,PRKA…
Nitric Oxide Signaling in the Cardiovascular System	1.83	PRKACB,CAMK4,MAPK1,PIK3R1,SLC7A1,ARG2,PDGFC,ATP2A2,VEGFA,ADRB1,PDE3B,PRKAA1,AKT3,PRKCA,AKT2,PIK3C2A,FLT1,GUCY1A3,CACNA1C,VEGFC,ITPR1,CACNA1A,PIK3R3,CALM1 (includes others),PRKAR2B,PRKCD,PRKAG2,PDE5A,PIK3CD,PRKCH,KDR,PRKAR1A,PRKCB
Ephrin A Signaling	1.83	VAV2,EPHA7,FYN,PIK3C2A,PIK3R1,RAC1,ROCK2,ROCK1,PIK3R3,PAK1,EPHA8,PTPN11,CDC42,RHOA,NGFR,VAV3,ADAM10,PIK3CD,EPHA2
Human Embryonic Stem Cell Pluripotency	1.81	TCF4,TGFBR1,FZD3,PDGFA,PIK3R1,SMAD3,PDPK1,BMPR2,SMAD5,FZD1,PDGFC,NOG,TGFBR2,BMPR1A,TGFB2,MRAS,PDGFRA,AKT3,SMAD4,CTNNB1,FZD2,SMAD1,PDGFRB,SMAD2,AKT2,S1PR2,PIK3C2A,SMAD7,ACVR1,PDGFB,PIK3R3,NTRK2,NTRK3,S1PR1,PIK3CD,LEF1,FZD5,TCF7L2,WNT5A
ErbB Signaling	1.8	MAPK1,PIK3R1,HRAS,PDPK1,MAPK11,PAK1,MTOR,JUN,ERBB4,SOS1,MRAS,EGFR,PRKCA,RPS6KB1,PAK4,PIK3C2A,GRB2,MAPK9,HBEGF,ERBB3,PIK3R3,MAPK14,CDC42,PRKCD,PAK2,TGFA,MAPK10,PIK3CD,PRKCH,MAP2K3,PRKCB
PEDF Signaling	1.78	TCF4,GDNF,MAPK1,PIK3R1,NFKBIE,HRAS,MAPK11,FAS,BCL2,TCF12,ROCK2,MRAS,AKT3,FASLG,TP53,PPARG,AKT2,PIK3C2A,WASF2,RAC1,IKBKE,ROCK1,PIK3R3,BCL2L1,MAPK14,RHOA,PIK3CD,DOCK3,CFLAR,TCF7
Hypoxia Signaling in the Cardiovascular System	1.74	UBE2N,NFKBIE,UBE2V2,PTEN,UBE2F,VEGFA,UBE2D4,JUN,EDN1,UBE2B,TP53,UBE2Q1,NQO1,UBE2R2,CREBBP,CSNK1D,CREB5,ATF2,UBE2D2,UBE2J1,UBE2H,UBE2G1,HIF1AN,UBE2E2,CDC34,UBE2D3,UBE2I
Neurotrophin/TRK Signaling	1.74	MAPK1,PIK3R1,PDPK1,HRAS,MAP3K5,JUN,NGFR,SOS1,MRAS,SORCS1,FRS2,MAP2K7,SPRY1,PIK3C2A,GRB2,CREBBP,CREB5,ATF2,PIK3R3,NTRK2,PTPN11,GAB1,NTRK3,CDC42,SPRY2,PIK3CD,MAP2K3
Transcriptional Regulatory Network in Embryonic Stem Cells	1.73	KAT6A,CDYL,MEIS1,GATA6,PAX6,HAND1,STAT3,EOMES,FOXC1,ZFHX3
JAK/Stat Signaling	1.7	SOCS1,SOCS3,JAK1,MAPK1,PIK3R1,SOCS6,HRAS,IL6,MTOR,JUN,PTPN1,CISH,SOS1,MRAS,SOCS2,AKT3,STAT1,STAT5B,AKT2,PIK3C2A,GRB2,SOCS4,STAT3,CEBPB,STAT4,PIK3R3,BCL2L1,PTPN11,CDKN1A,PIK3CD,STAT2,SOCS7,SOCS5
IL-22 Signaling	1.67	SOCS3,AKT2,MAPK14,JAK1,MAPK1,MAPK10,MAPK9,AKT3,STAT3,STAT5B,STAT1,MAPK11
Sphingosine-1-phosphate Signaling	1.67	MAPK1,PDGFA,PDIA3,PIK3R1,PDGFC,RHOG,RHOB,RHOT1,RHOU,PDGFRA,PLCB1,AKT3,GNA13,PLCL1,SMPD3,PDGFRB,ADCY2,AKT2,S1PR2,PIK3C2A,CASP3,ADCY3,GNAI1,RAC1,PLCL2,PDGFB,ASAH1,GNAI2,PIK3R3,ADCY9,GNAI3,PLCB4,RHOQ,RND3,RHOA,S1PR1,PIK3CD,FNBP1
Retinoic acid Mediated Apoptosis Signaling	1.67	IFNG,PARP16,CASP3,TNFRSF10B,IFNB1,TNFSF10,PARP8,TNFRSF10D,IRF1,FADD,TNKS,TIPARP,RARA,RARB,BID,CYCS,PARP11,CFLAR,RXRA,IFNA1/IFNA13,IFNAR1,PARP14
Salvage Pathways of Pyrimidine Ribonucleotides	1.66	NME1,MAPK1,SGK1,CSNK1A1,LIMK2,NME6,IRAK1,PRKX,PAK1,CDK8,PIM1,PRPF4B,PRKAA2,PRKAA1,HIPK1,DAPK1,AKT2,CSNK1D,CDK6,MAPK9,PLK1,CDK1,PRKCD,PAK2,AK4,PRKCH,MAP2K3,MAPK7,NEK2,CDK2,ACVR2A
Aryl Hydrocarbon Receptor Signaling	1.64	CDKN2A,ALDH4A1,IL1A,MAPK1,IL6,RBL1,CCND1,FAS,PTGES3,MYC,RB1,CCNA2,NCOA7,ALDH1A1,JUN,SP1,RARA,RARB,TGFB2,NFE2L2,FASLG,ALDH5A1,TP53,SRC,RBL2,CCNE2,TFDP1,MED1,NQO1,SLC35A2,CDK6,BAX,CYP1B1,NCOA3,CCND2,ALDH1L2,NFIA,CDKN1A,CDKN1B,NRIP1,NCOR2,DHFR,RXRA,ESR1,ESR2,TNF,CDK2
Thyroid Cancer Signaling	1.63	TP53,PPARG,TCF4,GDNF,MAPK1,HRAS,CCND1,MYC,NTRK2,NTRK3,MRAS,LEF1,CTNNB1,RXRA,RET,TCF7L2
nNOS Signaling in Neurons	1.63	CAPN5,GRIN1,CAMK4,GRIN2D,CALM1 (includes others),PPP3CB,PPP3R1,CAPN1,PRKCD,DLG4,PRKCH,CAPN7,PRKCA,CAPN3,PRKCB
Hepatic Cholestasis	1.59	PPARA,PRKACB,LIF,IL6,ATP8B1,IL1RL2,NR1I2,ABCC1,RARA,OSM,IL1RAP,TNFRSF11B,CXCL8,MAP3K14,IL36A,TRAF6,ADCY9,PRKCD,IL36RN,MAPK10,PRKCH,INSR,RXRA,ESR1,TNF,IL1A,IL12A,IL1RL1,NFKBIE,IRAK1,JUN,IL2,NGFR,TGFB2,LBP,TNFRSF1B,PRKCA,MAP4K2,IFNG,ADCY2,IL1RAPL2,ADCY3,MAPK9,IKBKE,IL1R1,IL13,IL36B,TLR4,PRKAR2B,SLCO3A1,PRKAG2,PRKAR1A,PRKCB,IRAK2
Acute Myeloid Leukemia Signaling	1.59	RUNX1,TCF4,MAPK1,PIK3R1,FLT3,HRAS,CCND1,IDH1,MYC,MTOR,PIM1,RARA,SOS1,MRAS,CEBPA,KIT,AKT3,STAT5B,RPS6KB1,AKT2,MAP2K7,PIK3C2A,GRB2,STAT3,CSF1R,PIK3R3,KITLG,PIK3CD,LEF1,IDH2,MAP2K3,PML,TCF7L2,PIM2
Type I Diabetes Mellitus Signaling	1.58	SOCS1,SOCS3,IL12A,JAK1,MAPK1,NFKBIE,SOCS6,MAP3K5,HLA-DQB1,MAPK11,FAS,IRAK1,BCL2,CD28,IL2,NGFR,SOCS2,BID,NOS2,STAT1,TNFRSF1B,IL1RAP,FASLG,TNFRSF11B,IFNG,MAP3K14,MAP2K7,CASP3,MAPK9,SOCS4,IKBKE,IL1R1,IRF1,FADD,TRAF6,MAPK14,CD80,MAPK10,CD86,CYCS,MAP2K3,SOCS7,SOCS5,TNF
Glutathione Redox Reactions II	1.58	GSR,PDIA3,TXNDC12,GLRX
nNOS Signaling in Skeletal Muscle Cells	1.58	SNTB2,CALM1 (includes others),CAMK4,SNTB1,RYR3,DMD,CAPN3
PAK Signaling	1.56	MAPK1,PDGFA,ARHGEF7,PIK3R1,WASL,HRAS,MYLK,LIMK2,PDGFC,PAK1,SOS1,MRAS,PDGFRA,ITGA4,PDGFRB,PAK4,PXN,PIK3C2A,CASP3,GRB2,RAC1,ITGA5,MAPK9,GIT1,PDGFB,PIK3R3,CDC42,PAK2,ARHGEF6,MAPK10,PIK3CD,TNF
CXCR4 Signaling	1.56	MAPK1,PIK3R1,CXCL12,HRAS,ROCK2,PAK1,JUN,RHOG,RHOB,RHOT1,RHOU,MRAS,AKT3,PLCB1,GNA13,PRKCA,SRC,ADCY2,PXN,PAK4,AKT2,PIK3C2A,CXCR4,ADCY3,GNAI1,RAC1,MAPK9,ITPR1,GNG10,PIK3R3,GNAI2,ROCK1,ADCY9,GNAI3,PLCB4,RHOQ,RND3,RHOA,PRKCD,PAK2,LYN,MAPK10,PIK3CD,PRKCH,ELMO2,GNAL,FNBP1,PRKCB
HMGB1 Signaling	1.56	IL1A,LIF,IL12A,MAPK1,PIK3R1,HRAS,IL6,MAPK11,KAT2B,JUN,RHOG,RHOB,SP1,RHOT1,IL2,NGFR,TGFB2,RHOU,MRAS,OSM,AKT3,SERPINE1,TNFRSF1B,TNFRSF11B,IFNG,CXCL8,MAP2K7,AKT2,KAT7,PIK3C2A,RAC1,MAPK9,IL1R1,IL13,PIK3R3,TLR4,KAT6B,RHOQ,MAPK14,RND3,CDC42,RHOA,KAT6A,MAPK10,PIK3CD,MAP2K3,TNF,FNBP1
Role of NANOG in Mammalian Embryonic Stem Cell Pluripotency	1.54	IL6ST,JAK1,LIF,MAPK1,FZD3,PIK3R1,BMPR2,HRAS,FZD1,BMPR1B,SMAD5,LIFR,BMPR1A,SOS1,MRAS,SMAD4,AKT3,GATA6,CTNNB1,FZD2,SMAD1,TP53,AKT2,PIK3C2A,GRB2,STAT3,PIK3R3,GAB1,PIK3CD,FZD5,WNT5A
Melanocyte Development and Pigmentation Signaling	1.52	PRKACB,MAPK1,PIK3R1,RPS6KA3,HRAS,BCL2,SOS1,MRAS,KIT,RPS6KA2,SRC,RPS6KB1,ADCY2,PIK3C2A,MITF,GRB2,CREBBP,ADCY3,RPS6KA5,CREB5,ATF2,PIK3R3,KITLG,ADCY9,PRKAR2B,PTPN11,PRKAG2,PIK3CD,RPS6KA4,PRKAR1A
IL-10 Signaling	1.5	SOCS3,IL1A,JAK1,MAPK1,IL1RL1,NFKBIE,ARG2,IL6,MAPK11,HMOX1,JUN,SP1,IL1RL2,LBP,IL1RAP,MAP3K14,IL1RAPL2,IL10,IL36A,IKBKE,IL1R1,STAT3,IL36B,TRAF6,MAPK14,IL36RN,MAP2K3,TNF,MAP4K4
Telomerase Signaling	1.5	MAPK1,PPP2CA,PPP2R2A,PIK3R1,HRAS,PDPK1,PTGES3,MYC,ELF4,RB1,SP1,IL2,ETS2,SOS1,MRAS,AKT3,PPP2R5C,POT1,EGFR,IL2RB,TP53,ETS1,HDAC9,AKT2,HDAC4,HDAC8,PIK3C2A,GRB2,HDAC5,PIK3R3,PPP2R3A,CDKN1A,PIK3CD,IL2RA,PPP2R5E
VEGF Signaling	1.5	MAPK1,PIK3R1,HRAS,EIF2S1,PDGFC,ELAVL1,BCL2,VEGFA,ROCK2,FOXO3,SOS1,MRAS,AKT3,ACTC1,ACTN1,PRKCA,SH2D2A,SRC,PXN,AKT2,PIK3C2A,FLT1,YWHAE,GRB2,VEGFC,ROCK1,PIK3R3,BCL2L1,ACTA2,PTPN11,EIF2B5,PIK3CD,KDR,EIF1AX,PRKCB
CNTF Signaling	1.5	IL6ST,RPS6KB1,JAK1,PIK3C2A,MAPK1,GRB2,PIK3R1,RPS6KA3,HRAS,RPS6KA5,STAT3,LIFR,PIK3R3,MTOR,PTPN11,SOS1,MRAS,PIK3CD,RPS6KA4,RPS6KA2,STAT1
SAPK/JNK Signaling	1.48	NFATC3,PIK3R1,HRAS,MAP3K5,JUN,GADD45A,DUSP10,SOS1,MRAS,GNA13,MAP3K2,TP53,MAP4K2,SH2D2A,MAP2K7,PIK3C2A,GRB2,MAP3K13,CRKL,MAP3K1,RAC1,MAPK9,ATF2,FADD,MAP4K3,PIK3R3,GAB1,CDC42,ZAK,MAPK10,PIK3CD,DUSP4,MAP3K3,MAP4K4
RAN Signaling	1.47	KPNA3,KPNB1,RANBP2,KPNA4,KPNA6,XPO1,KPNA2,KPNA1,IPO5
PXR/RXR Activation	1.47	PRKACB,PPARA,SCD,AKT2,CPT1A,IL6,NR3C1,ABCB9,ALDH1A1,PRKAR2B,NR1I2,FOXO3,PRKAG2,NCOA1,AKT3,INSR,RXRA,TNF,PRKAR1A
Wnt/Ca+ pathway	1.46	NFATC3,PDIA3,FZD3,CREBBP,PLCL2,FZD1,CREB5,ATF2,DVL2,PLCB4,NFAT5,PLCB1,DVL3,FZD5,PLCL1,FZD2,WNT5A,PRKCA
GM-CSF Signaling	1.46	RUNX1,MAPK1,PIK3R1,HRAS,CCND1,CAMK2D,PPP3CB,PIM1,PPP3R1,SOS1,CISH,MRAS,AKT3,STAT5B,STAT1,CAMK2B,ETS1,AKT2,PIK3C2A,GRB2,STAT3,PIK3R3,BCL2L1,PTPN11,LYN,PIK3CD,PRKCB
G-Protein Coupled Receptor Signaling	1.41	PRKACB,HCAR3,MAPK1,ADRBK1,PDE12,PIK3R1,HRAS,PDPK1,LAMTOR3,HRH1,LTB4R,CAMK2D,PDE7B,MRAS,PLCB1,RGS14,ADORA2B,RASA1,AKT2,CNR1,CREBBP,STAT3,PDE4B,CREB5,RAP1A,ATF2,PDE8A,PIK3R3,ADCY9,NPR3,DUSP1,PIK3CD,DUSP4,PTGER2,GNAL,PDE6D,FYN,CAMK4,PDE7A,PTGER3,PTGDR,NFKBIE,ADRB1,PDE3B,SOS1,AKT3,PDE4D,ADORA1,PTGER4,ADRB2,PRKCA,CAMK2B,SRC,ADCY2,RGS2,PIK3C2A,GRB2,ADCY3,RGS16,GNAI1,IKBKE,GNAI2,GNAI3,PLCB4,PRKAR2B,LPAR…
Small Cell Lung Cancer Signaling	1.4	TRAF3,PA2G4,PIK3R1,NFKBIE,CCND1,BCL2,PTEN,MYC,RB1,RARB,AKT3,BID,TP53,AKT2,CCNE2,PIK3C2A,TFDP1,CDK6,IKBKE,SIN3A,TRAF6,PIK3R3,BCL2L1,MAX,CYCS,PIK3CD,PTGS2,CDKN1B,RXRA,CDK2
UVB-Induced MAPK Signaling	1.37	TP53,RPS6KB1,PIK3C2A,MAPK1,PIK3R1,RPS6KA3,MAPK9,RPS6KA5,MAPK11,EIF4E,PIK3R3,MTOR,JUN,MAPK14,H3F3A/H3F3B,PRKCD,MAPK10,PIK3CD,PRKCH,PRKCB,PRKCA,EGFR
Tec Kinase Signaling	1.36	JAK1,PIK3R1,PAK1,RHOG,RHOB,MRAS,GNA13,FASLG,ITGA4,TNFRSF10B,ITGA5,STAT3,GNG10,PIK3R3,RHOQ,RND3,ACTA2,PRKCD,RHOA,MAPK10,PIK3CD,PRKCH,STAT2,TNF,FNBP1,GNAL,FYN,TNFSF10,FAS,RHOT1,RHOU,STAT5B,STAT1,ACTC1,PRKCA,VAV2,SRC,PAK4,PIK3C2A,GNAI1,MAPK9,STAT4,GNAI2,BTK,FADD,GNAI3,TLR4,VAV3,PAK2,LYN,PRKCB
IL-1 Signaling	1.33	PRKACB,IL1A,MAPK1,NFKBIE,MAPK11,IRAK1,JUN,MRAS,GNA13,IL1RAP,MAP3K14,ADCY2,MAP2K7,ADCY3,MAP3K1,GNAI1,MAPK9,IKBKE,IL1R1,GNG10,GNAI2,TRAF6,GNAI3,ADCY9,MAPK14,PRKAR2B,PRKAG2,MAPK10,MAP2K3,GNAL,IRAK2,PRKAR1A
Ephrin B Signaling	1.32	VAV2,PXN,RGS3,MAPK1,ITSN1,EPHB2,CXCR4,RAC1,CXCL12,GNAI1,HRAS,GNG10,GNAI2,ROCK2,ROCK1,GNAI3,PAK1,CBL,CDC42,RHOA,VAV3,MRAS,ITSN2,GNA13,CTNNB1,GNAL
Leptin Signaling in Obesity	1.3	PRKACB,SOCS3,ADCY2,AKT2,PIK3C2A,MAPK1,LEPR,PDIA3,GRB2,PIK3R1,ADCY3,PLCL2,STAT3,PIK3R3,ADCY9,PLCB4,PRKAR2B,PTPN11,PDE3B,PRKAG2,AKT3,PLCB1,PIK3CD,PLCL1,PRKAR1A
