# Supplementary material for: MicroRNA roles in signalling during lactation: an insight from differential expression, time course and pathway analyses of deep sequence data
Source: Sci Rep. 2017 Mar 20;7:44605. doi: 10.1038/srep44605 (PMC5357959; doi:10.1038/srep44605)
Supplement: Supplementary Table S7 [file srep44605-s8.xls]

## Sheet: TS7a.Moc.Cell.Func
Table S7b. Molecular and cellular functions enriched for target genes of miR-EIA3-33361 (a novel miRNA)
Category	p-value	Molecules
Cellular Development	8.3E-05 to 1.82E-02	KDM2A,TCF21,ANKRD17,ITGB3,IKBKB,GRASP,CASR,MXD3,SUMO1,EZR,MTMR2,CYB5D2,MAS1,ZMYM2,NEK1,RASIP1,KIF26A,HBEGF,BACE1,MALT1,SP4,WDR78,PRDX3,H3F3A/H3F3B,SYK,SPEN,PECAM1,GLUL,KMT5B,GPR68,ESR1,ARG1,ICAM1,FRZB,LEPR,HMGN1,CRK,SEPT11,ASB1,EP300,SET,MYBL1,VGLL3,PDK1,RBBP9,PPARD,SLC12A2,SMOC1,PACRG,STAR,P2RY2,CBFA2T3,LTA,HAP1,FCER1G,DFFB,ID4
Cellular Assembly and Organization	1E-04 to 1.82E-02	FRZB,ITM2B,AKAP9,HMGN1,RFWD3,CRK,VPS33B,ITGB3,EP300,ARHGAP44,DSG3,IKBKB,SET,RAB5A,MYBL1,SUMO1,EZR,PDK1,CD207,VPS18,SLC12A2,BACE1,KIF26A,LAMC2,SP4,LMCD1,STAR,P2RY2,H3F3A/H3F3B,SYK,HAP1,PECAM1,ESR1,ARG1
Cell-To-Cell Signaling and Interaction	1.98E-04 to 1.82E-02	ICAM1,FRZB,ADGRL3,LEPR,SLC12A2,BACE1,HBEGF,CRK,MALT1,VPS33B,ITGB3,EP300,EPB41L5,IKBKB,P2RY2,DSG3,GZMH,CASR,LTA,SYK,FCER1G,PECAM1,RDH5,ESR1
Molecular Transport	1.98E-04 to 1.82E-02	ATP1A3,ICAM1,SLC1A4,YWHAH,PPARD,LEPR,PKP3,SLC12A2,HBEGF,BACE1,ITGB3,P2RY2,IKBKB,GZMH,CASR,GRASP,SYK,EZR,SUMO1,FCER1G,HAP1,PECAM1,RDH5,ESR1
Small Molecule Biochemistry	1.98E-04 to 1.82E-02	MAS1,APOM,SLC1A4,ICAM1,YWHAH,LEPR,PPARD,EP300,STAR,P2RY2,SET,CASR,PDCL,SYK,FCER1G,GLUL,PECAM1,MTMR2,RDH5,ESR1,ARG1
Cell Morphology	2.47E-04 to 1.82E-02	ICAM1,UBQLN1,LEPR,CRK,EP300,ITGB3,SET,IKBKB,CASR,RAB5A,MYBL1,EZR,SUMO1,PDK1,EBAG9,PPARD,SLC12A2,KIF26A,MALT1,LMCD1,STAR,P2RY2,PRDX3,H3F3A/H3F3B,SYK,HAP1,FCER1G,PECAM1,ESR1,ARG1
Gene Expression	2.47E-04 to 1.82E-02	ILF3,YWHAH,MGA,PPARD,LEPR,FRAT1,HMGN1,HBEGF,POLR2H,LMCD1,ITGB3,EP300,SET,IKBKB,CASR,RAB5A,H3F3A/H3F3B,MYBL1,SUMO1,SYK,ESR1
Cellular Compromise	2.83E-04 to 1.82E-02	CD207,ICAM1,PPARD,UBQLN1,AKAP9,HBEGF,ITGB3,STAR,SET,DSG3,SYK,FCER1G,PECAM1,DFFB,RAB6B
Cellular Function and Maintenance	2.83E-04 to 1.82E-02	ICAM1,HMGN1,CRK,VPS33B,ITGB3,EP300,ARHGAP44,IKBKB,RAB5A,CASR,EZR,PDK1,EBAG9,VPS18,PPARD,SLC12A2,BACE1,HBEGF,LAMC2,SP4,STAR,LMCD1,P2RY2,PRDX3,SYK,LTA,HAP1,FCER1G,PECAM1,GPR68,ESR1
Cellular Movement	4.92E-04 to 1.82E-02	ILF3,ICAM1,LEPR,CRK,SEPT11,ITGB3,DSG3,IKBKB,RAB5A,EZR,LYVE1,ASPH,PDK1,CD207,PKP3,PPARD,SLC12A2,HBEGF,MALT1,LAMC2,LMCD1,P2RY2,SYK,LTA,PECAM1,ESR1
Cellular Response to Therapeutics	8.15E-04 to 9.13E-03	PRDX3,MAS1,HMGN1
Cellular Growth and Proliferation	1.12E-03 to 1.82E-02	KDM2A,THEMIS2,YWHAH,PARD6A,ITGB3,IKBKB,CASR,GRASP,SUMO1,EZR,MTMR2,MAS1,PKP3,NEK1,RASIP1,ADGRL3,KIF26A,HBEGF,BACE1,MALT1,SP4,EPB41L5,H3F3A/H3F3B,SYK,PECAM1,GLUL,KMT5B,ESR1,ARG1,LINGO4,ICAM1,FRZB,LEPR,HMGN1,CRK,SEPT11,EP300,ASB1,SET,MYBL1,PDK1,RBBP9,PPARD,SLC12A2,STAR,PACRG,P2RY2,CBFA2T3,LTA,FCER1G,HAP1,DFFB,ID4
Free Radical Scavenging	1.16E-03 to 9.00E-03	ICAM1,PPARD,UBQLN1,LEPR,ITM2B,HBEGF,ITGB3,IKBKB,GZMH,PRDX3,SYK,FCER1G,PECAM1,BACE2,PDK1,ESR1,ARG1
Carbohydrate Metabolism	1.61E-03 to 1.47E-02	KDM2A,ST6GALNAC1,MAS1,ICAM1,LEPR,PPARD,HBEGF,EP300,FPGT,PPP1R3B,P2RY2,IKBKB,CASR,PDCL,SYK,MTMR2,LYVE1
Cell Signaling	1.69E-03 to 1.69E-03	LEPR,SYK
Cell Death and Survival	1.76E-03 to 1.82E-02	TCF21,KDM2A,ICAM1,UBQLN1,FRAT1,LEPR,ITM2B,MCTS1,ITGB3,EP300,SET,IKBKB,DSG3,CASR,MXD3,SUMO1,EZR,PDK1,EBAG9,ZMYM2,PKP3,PPARD,SLC12A2,BACE1,HBEGF,MALT1,STAR,PRDX3,SYK,LTA,FCER1G,HAP1,DFFB,PECAM1,ESR1,ARG1
Lipid Metabolism	5.38E-03 to 1.82E-02	SET,CASR,MAS1,ICAM1,YWHAH,PPARD,LEPR,SYK,MTMR2,RDH5,ESR1,STAR
Protein Synthesis	8.25E-03 to 1.82E-02	CD207,PKP3,BACE1,MALT1,ITGB3,IKBKB,GRASP,MYBL1,EZR,SUMO1,LTA,HAP1,FCER1G,PECAM1,ESR1
Protein Trafficking	8.25E-03 to 9.13E-03	IKBKB,PLOD2,GRASP,PKP3,SUMO1,EZR,HAP1,BACE1
Amino Acid Metabolism	9.13E-03 to 1.82E-02	SLC1A4,GLUL,ARG1,EP300
Cell Cycle	9.13E-03 to 1.82E-02	IKBKB,H3F3A/H3F3B,YWHAH,MYBL1,PDK1,ARG1,EP300
Post-Translational Modification	9.13E-03 to 9.13E-03	EP300
Vitamin and Mineral Metabolism	9.13E-03 to 1.82E-02	SET,P2RY2,YWHAH,FRZB,RDH5,ESR1,STAR
Drug Metabolism	1.07E-02 to 1.07E-02	SET,ESR1,STAR
DNA Replication, Recombination, and Repair	1.19E-02 to 1.75E-02	SET,GZMH,MAS1,H3F3A/H3F3B,ANKRD17,UBQLN1,MYBL1,SUMO1,HMGN1,RFWD3,HBEGF,DFFB,ITGB3,EP300

## Sheet: TS7b. Phy.Sys
Table S7b.Physiological system development functions enriched for target genes of miR-EIA3-33361 (a novel miRNA)
Category	p-value	Molecules
Respiratory System Development and Function	2.47E-04 to 9.13E-03	P2RY2,IKBKB,ICAM1
Hematological System Development and Function	2.83E-04 to 1.82E-02	CD207,ICAM1,LEPR,HBEGF,VPS33B,MALT1,ITGB3,EP300,IKBKB,MXD3,CBFA2T3,MYBL1,SYK,EZR,LTA,SPEN,FCER1G,PECAM1,GPR68,PDK1,ESR1
Behavior	4.64E-04 to 1.82E-02	SLC12A2,ITM2B,BACE1,ESR1,SP4,EP300
Reproductive System Development and Function	4.64E-04 to 1.82E-02	TCF21,MAS1,LEPR,PPARD,NEK1,SLC12A2,HBEGF,ERMP1,SP4,ITGB3,EP300,ASB1,STAR,PACRG,H3F3A/H3F3B,MYBL1,MTMR2,ESR1,ID4
Embryonic Development	4.92E-04 to 1.82E-02	TCF21,MAS1,ICAM1,NEK1,PPARD,LEPR,SLC12A2,HMGN1,HBEGF,CRK,MALT1,ERMP1,CRB2,STAR,PACRG,ASB1,EP300,EPB41L5,IKBKB,H3F3A/H3F3B,MYBL1,LTA,PDCL,EZR,SYK,SPEN,FCER1G,PECAM1,MTMR2,ESR1,ID4
Lymphoid Tissue Structure and Development	4.92E-04 to 1.82E-02	CD207,ICAM1,MALT1,EP300,IKBKB,CBFA2T3,MYBL1,LTA,SYK,EZR,FCER1G,PECAM1,PDK1,ESR1,ARG1
Organ Development	4.92E-04 to 1.82E-02	TCF21,MAS1,ICAM1,LEPR,PPARD,NEK1,SLC12A2,HBEGF,MALT1,ERMP1,ITGB3,EP300,STAR,PACRG,ASB1,IKBKB,CASR,H3F3A/H3F3B,MYBL1,LTA,EZR,SYK,PECAM1,MTMR2,ASPH,ESR1,ID4
Organismal Development	4.92E-04 to 1.82E-02	KDM2A,TCF21,ICAM1,ANKRD17,LEPR,HMGN1,CRK,ERMP1,ITGB3,EP300,ASB1,IKBKB,CASR,MYBL1,SUMO1,EZR,MTMR2,CD207,MAS1,RASIP1,PPARD,NEK1,SLC12A2,KIF26A,BACE1,HBEGF,MALT1,CRB2,LAMC2,PACRG,STAR,EPB41L5,KCTD10,H3F3A/H3F3B,CBFA2T3,SYK,LTA,SPEN,FCER1G,DFFB,PECAM1,KMT5B,ESR1,ID4,VGLL1,ARG1
Connective Tissue Development and Function	8.15E-04 to1.82E-02	FRZB,PPARD,LEPR,SLC12A2,HMGN1,HBEGF,EP300,ITGB3,IKBKB,PRDX3,CASR,SYK,LTA,FCER1G,GPR68,KMT5B,ESR1
Cardiovascular System Development and Function	1.12E-03 to 1.6E-02	IKBKB,PRDX3,MAS1,ICAM1,ANKRD17,LEPR,PPARD,HBEGF,PECAM1,ASPH,EP300,ITGB3
Digestive System Development and Function	1.12E-03 to 1.82E-02	IKBKB,CASR,CD207,LEPR,PPARD,SLC12A2,LTA,HBEGF,ASPH,ITGB3,EP300,ARG1
Hepatic System Development and Function	1.12E-03 to 3.59E-03	IKBKB,CASR,LEPR,PPARD,LTA,HBEGF,ITGB3
Tissue Development	1.12E-03 to 1.82E-02	TCF21,KDM2A,THEMIS2,YWHAH,PARD6A,ITGB3,IKBKB,GRASP,CASR,EZR,MTMR2,MAS1,ADGRL3,NEK1,PKP3,RASIP1,BACE1,HBEGF,KIF26A,MALT1,SP4,EPB41L5,H3F3A/H3F3B,SYK,GLUL,PECAM1,GPR68,KMT5B,ESR1,ARG1,LINGO4,ICAM1,FRZB,LEPR,HMGN1,CRK,SEPT11,ERMP1,EP300,ASB1,SET,MYBL1,PLOD2,PPARD,SLC12A2,STAR,PACRG,P2RY2,CBFA2T3,LTA,HAP1,FCER1G,DFFB,ID4
Nervous System Development and Function	1.29E-03 to 1.82E-02	KDM2A,PPARD,ITM2B,SLC12A2,BACE1,KIF26A,CRK,SP4,EP300,ITGB3,SET,IKBKB,P2RY2,GRASP,SYK,EZR,HAP1,ESR1,ID4,ARG1
Humoral Immune Response	1.49E-03 to 1.82E-02	CD207,MALT1,ITGB3,EP300,IKBKB,GZMH,MXD3,CBFA2T3,MYBL1,SYK,EZR,LTA,SPEN,FCER1G,PECAM1,PDK1,ESR1
Immune Cell Trafficking	1.49E-03 to 1.82E-02	IKBKB,CD207,ICAM1,SYK,LTA,PECAM1,MALT1,ESR1
Hematopoiesis	2.24E-03 to 1.82E-02	MXD3,LTA,EZR,SYK,SPEN,PECAM1,MALT1,ESR1,ITGB3,EP300
Organ Morphology	2.30E-03 to 1.82E-02	ILF3,ICAM1,CRK,ITGB3,EP300,ASB1,DSG3,IKBKB,CASR,MYBL1,ASPH,CD207,CACNB1,PKP3,PPARD,SLC12A2,HBEGF,BACE1,MALT1,LAMC2,STAR,PRDX3,LTA,SYK,HAP1,PECAM1,BACE2,ESR1,ID4,ARG1
Tissue Morphology	2.30E-03 to 1.82E-02	ICAM1,LEPR,ITGB3,EP300,IKBKB,SET,CASR,MYBL1,SUMO1,MAS1,CD207,PPARD,SLC12A2,BACE1,HBEGF,MALT1,SP4,CBFA2T3,LTA,SYK,HAP1,FCER1G,PECAM1,GPR68,ESR1,ARG1
Skeletal and Muscular System Development and Function	3.98E-03 to 1.82E-02	CACNB1,ILF3,ICAM1,FRZB,PPARD,HBEGF,BACE1,CRK,ITGB3,EP300,IKBKB,CASR,FCER1G,ASPH,GPR68,ESR1,VGLL1
Organismal Functions	4.32E-03 to 1.31E-02	MAS1,ICAM1,PPARD,PECAM1,HBEGF,LAMC2,ITGB3
Hair and Skin Development and Function	4.5E-03 to 9.13E-03	RBBP9,DSG3,CD207,CASR,PPARD,SUMO1,CRK,ESR1,ID4,ITGB3
Renal and Urological System Development and Function	5.00E-03 to 1.07E-02	ICAM1,EZR,PECAM1,HBEGF,CRK,ITGB3
Cell-mediated Immune Response	9.13E to 03-1.82E-02	ICAM1,SYK,PECAM1,MALT1
Organismal Survival	9.62E-03 to 1.82E-02	TCF21,KDM2A,ILF3,ICAM1,ANKRD17,CCNC,LEPR,AKAP9,HMGN1,PILRA,CRK,ITGB3,EP300,DSG3,IKBKB,RAB5A,CASR,EEF1E1,MTMR2,ASPH,CSRNP3,ATP1A3,CACNB1,ZMYM2,RASIP1,SNX13,PPARD,SLC12A2,HBEGF,BACE1,KIF26A,LAMC2,STAR,SP4,KCTD10,H3F3A/H3F3B,LTA,SYK,SPEN,HAP1,FCER1G,BACE2,KMT5B,ESR1,ARG1
Endocrine System Development and Function	1.07E-02 to 1.82E-02	SET,YWHAH,ESR1,STAR
Auditory and Vestibular System Development and Function	1.82E-02 to 1.82E-02	SLC12A2

## Sheet: TS7c Pathways
Table S7b. Pathways enriched for target genes of miR-EIA3-33361 (a novel miRNA)
Ingenuity Canonical Pathways	-log(p-value)	Molecules
Estrogen Receptor Signaling	2.94	H3F3A/H3F3B,CCNC,SPEN,POLR2H,ESR1,EP300
Tumoricidal Function of Hepatic Natural Killer Cells	2.88	ICAM1,DFFB,LYVE1
Glucocorticoid Receptor Signaling	2.3	IKBKB,ICAM1,YWHAH,DPF1,SUMO1,POLR2H,ESR1,EP300
VDR/RXR Activation	2.25	CASR,CCNC,PPARD,EP300
Dendritic Cell Maturation	2.09	IKBKB,ICAM1,LEPR,LTA,FCER1G,EP300
ERK/MAPK Signaling	2	ELF2,H3F3A/H3F3B,YWHAH,CRK,ESR1,EP300
Granzyme A Signaling	1.85	SET,EP300
Lymphotoxin β Receptor Signaling	1.63	IKBKB,LTA,EP300
NF-κB Signaling	1.6	IKBKB,LTA,FCER1G,MALT1,EP300
TNFR2 Signaling	1.54	IKBKB,LTA
CD28 Signaling in T Helper Cells	1.51	IKBKB,SYK,FCER1G,MALT1
CD40 Signaling	1.46	IKBKB,ICAM1,LTA
Cytotoxic T Lymphocyte-mediated Apoptosis of Target Cells	1.46	FCER1G,DFFB
autophagy	1.37	VPS18,VPS33B
Leukocyte Extravasation Signaling	1.36	ICAM1,EZR,PECAM1,CRK,ITGB3

## Sheet: Sheet1
Category	p-value	Molecules
Respiratory System Development and Function	2.47E-04 to 9.13E-03	P2RY2,IKBKB,ICAM1
Hematological System Development and Function	2.83E-04-1.82E-02	CD207,ICAM1,LEPR,HBEGF,VPS33B,MALT1,ITGB3,EP300,IKBKB,MXD3,CBFA2T3,MYBL1,SYK,EZR,LTA,SPEN,FCER1G,PECAM1,GPR68,PDK1,ESR1
Behavior	4.64E-04-1.82E-02	SLC12A2,ITM2B,BACE1,ESR1,SP4,EP300
Reproductive System Development and Function	4.64E-04-1.82E-02	TCF21,MAS1,LEPR,PPARD,NEK1,SLC12A2,HBEGF,ERMP1,SP4,ITGB3,EP300,ASB1,STAR,PACRG,H3F3A/H3F3B,MYBL1,MTMR2,ESR1,ID4
Embryonic Development	4.92E-04-1.82E-02	TCF21,MAS1,ICAM1,NEK1,PPARD,LEPR,SLC12A2,HMGN1,HBEGF,CRK,MALT1,ERMP1,CRB2,STAR,PACRG,ASB1,EP300,EPB41L5,IKBKB,H3F3A/H3F3B,MYBL1,LTA,PDCL,EZR,SYK,SPEN,FCER1G,PECAM1,MTMR2,ESR1,ID4
Lymphoid Tissue Structure and Development	4.92E-04-1.82E-02	CD207,ICAM1,MALT1,EP300,IKBKB,CBFA2T3,MYBL1,LTA,SYK,EZR,FCER1G,PECAM1,PDK1,ESR1,ARG1
Organ Development	4.92E-04-1.82E-02	TCF21,MAS1,ICAM1,LEPR,PPARD,NEK1,SLC12A2,HBEGF,MALT1,ERMP1,ITGB3,EP300,STAR,PACRG,ASB1,IKBKB,CASR,H3F3A/H3F3B,MYBL1,LTA,EZR,SYK,PECAM1,MTMR2,ASPH,ESR1,ID4
Organismal Development	4.92E-04-1.82E-02	KDM2A,TCF21,ICAM1,ANKRD17,LEPR,HMGN1,CRK,ERMP1,ITGB3,EP300,ASB1,IKBKB,CASR,MYBL1,SUMO1,EZR,MTMR2,CD207,MAS1,RASIP1,PPARD,NEK1,SLC12A2,KIF26A,BACE1,HBEGF,MALT1,CRB2,LAMC2,PACRG,STAR,EPB41L5,KCTD10,H3F3A/H3F3B,CBFA2T3,SYK,LTA,SPEN,FCER1G,DFFB,PECAM1,KMT5B,ESR1,ID4,VGLL1,ARG1
Connective Tissue Development and Function	8.15E-04-1.82E-02	FRZB,PPARD,LEPR,SLC12A2,HMGN1,HBEGF,EP300,ITGB3,IKBKB,PRDX3,CASR,SYK,LTA,FCER1G,GPR68,KMT5B,ESR1
Cardiovascular System Development and Function	1.12E-03-1.6E-02	IKBKB,PRDX3,MAS1,ICAM1,ANKRD17,LEPR,PPARD,HBEGF,PECAM1,ASPH,EP300,ITGB3
Digestive System Development and Function	1.12E-03-1.82E-02	IKBKB,CASR,CD207,LEPR,PPARD,SLC12A2,LTA,HBEGF,ASPH,ITGB3,EP300,ARG1
Hepatic System Development and Function	1.12E-03-3.59E-03	IKBKB,CASR,LEPR,PPARD,LTA,HBEGF,ITGB3
Tissue Development	1.12E-03-1.82E-02	TCF21,KDM2A,THEMIS2,YWHAH,PARD6A,ITGB3,IKBKB,GRASP,CASR,EZR,MTMR2,MAS1,ADGRL3,NEK1,PKP3,RASIP1,BACE1,HBEGF,KIF26A,MALT1,SP4,EPB41L5,H3F3A/H3F3B,SYK,GLUL,PECAM1,GPR68,KMT5B,ESR1,ARG1,LINGO4,ICAM1,FRZB,LEPR,HMGN1,CRK,SEPT11,ERMP1,EP300,ASB1,SET,MYBL1,PLOD2,PPARD,SLC12A2,STAR,PACRG,P2RY2,CBFA2T3,LTA,HAP1,FCER1G,DFFB,ID4
Nervous System Development and Function	1.29E-03-1.82E-02	KDM2A,PPARD,ITM2B,SLC12A2,BACE1,KIF26A,CRK,SP4,EP300,ITGB3,SET,IKBKB,P2RY2,GRASP,SYK,EZR,HAP1,ESR1,ID4,ARG1
Humoral Immune Response	1.49E-03-1.82E-02	CD207,MALT1,ITGB3,EP300,IKBKB,GZMH,MXD3,CBFA2T3,MYBL1,SYK,EZR,LTA,SPEN,FCER1G,PECAM1,PDK1,ESR1
Immune Cell Trafficking	1.49E-03-1.82E-02	IKBKB,CD207,ICAM1,SYK,LTA,PECAM1,MALT1,ESR1
Hematopoiesis	2.24E-03-1.82E-02	MXD3,LTA,EZR,SYK,SPEN,PECAM1,MALT1,ESR1,ITGB3,EP300
Organ Morphology	2.3E-03-1.82E-02	ILF3,ICAM1,CRK,ITGB3,EP300,ASB1,DSG3,IKBKB,CASR,MYBL1,ASPH,CD207,CACNB1,PKP3,PPARD,SLC12A2,HBEGF,BACE1,MALT1,LAMC2,STAR,PRDX3,LTA,SYK,HAP1,PECAM1,BACE2,ESR1,ID4,ARG1
Tissue Morphology	2.3E-03-1.82E-02	ICAM1,LEPR,ITGB3,EP300,IKBKB,SET,CASR,MYBL1,SUMO1,MAS1,CD207,PPARD,SLC12A2,BACE1,HBEGF,MALT1,SP4,CBFA2T3,LTA,SYK,HAP1,FCER1G,PECAM1,GPR68,ESR1,ARG1
Skeletal and Muscular System Development and Function	3.98E-03-1.82E-02	CACNB1,ILF3,ICAM1,FRZB,PPARD,HBEGF,BACE1,CRK,ITGB3,EP300,IKBKB,CASR,FCER1G,ASPH,GPR68,ESR1,VGLL1
Organismal Functions	4.32E-03-1.31E-02	MAS1,ICAM1,PPARD,PECAM1,HBEGF,LAMC2,ITGB3
Hair and Skin Development and Function	4.5E-03-9.13E-03	RBBP9,DSG3,CD207,CASR,PPARD,SUMO1,CRK,ESR1,ID4,ITGB3
Renal and Urological System Development and Function	5E-03-1.07E-02	ICAM1,EZR,PECAM1,HBEGF,CRK,ITGB3
Cell-mediated Immune Response	9.13E-03-1.82E-02	ICAM1,SYK,PECAM1,MALT1
Organismal Survival	9.62E-03-1.82E-02	TCF21,KDM2A,ILF3,ICAM1,ANKRD17,CCNC,LEPR,AKAP9,HMGN1,PILRA,CRK,ITGB3,EP300,DSG3,IKBKB,RAB5A,CASR,EEF1E1,MTMR2,ASPH,CSRNP3,ATP1A3,CACNB1,ZMYM2,RASIP1,SNX13,PPARD,SLC12A2,HBEGF,BACE1,KIF26A,LAMC2,STAR,SP4,KCTD10,H3F3A/H3F3B,LTA,SYK,SPEN,HAP1,FCER1G,BACE2,KMT5B,ESR1,ARG1
Endocrine System Development and Function	1.07E-02-1.82E-02	SET,YWHAH,ESR1,STAR
Auditory and Vestibular System Development and Function	1.82E-02-1.82E-02	SLC12A2
