# Supplementary material for: MicroRNA roles in signalling during lactation: an insight from differential expression, time course and pathway analyses of deep sequence data
Source: Sci Rep. 2017 Mar 20;7:44605. doi: 10.1038/srep44605 (PMC5357959; doi:10.1038/srep44605)
Supplement: Supplementary Table S8 [file srep44605-s9.xls]

## Sheet: T. S8a. Sig. miR GAL vs LAC
Table S8a: Significantly differentially expressed miRNAs between galactopoiesis and lactogenosis
miRNAs	Log2foldchange	baseMean	p-value_BH adjustment
bta-miR-29b	3.01676	582.849	2.98538e-31
bta-miR-885	3.96642	369.522	3.20772e-29
bta-miR-29c	2.77317	771.492	2.34266e-26
bta-miR-29a	1.45673	6918.68	6.17967e-24
bta-miR-22-3p	1.05037	22173.1	1.30045e-22
bta-miR-363	-1.59468	518.659	2.1257e-22
bta-miR-EIA8-45133	-1.97876	30.0942	8.62344e-20
bta-miR-2887	3.57906	401.174	7.31694e-18
bta-miR-EIA6-40484	3.87238	37.2231	4.5083e-17
bta-miR-EIA19-17190	3.28675	33.2332	5.77968e-16
bta-miR-505	-1.64205	85.1741	9.26554e-16
bta-miR-193b	-1.93371	46.3162	1.93908e-14
bta-miR-574	-1.36461	851.282	8.34294e-14
bta-miR-EIA6-40693	-1.99629	26.2793	1.90027e-13
bta-miR-155	-1.54821	415.722	4.75048e-13
bta-miR-7859	1.32088	109.338	4.81001e-13
bta-miR-744	-1.59656	86.046	5.23071e-13
bta-miR-EIA29-32291	3.19632	20.7831	1.04725e-12
bta-miR-EIA28-31634	2.1595	52.6607	1.43509e-12
bta-miR-15b	-1.55512	1210.06	1.66083e-12
bta-miR-29d-3p	2.2873	19.1609	4.76205e-12
bta-miR-499	1.83189	43.4894	8.0662e-12
bta-miR-2285t	-1.43281	3948.84	1.99091e-11
bta-miR-107	0.963078	1211.83	1.99091e-11
bta-miR-10b	2.7103	93.1674	3.06115e-11
bta-miR-490	-2.38071	13.8649	3.51661e-11
bta-miR-146b	-2.15239	4860.7	7.60568e-11
bta-miR-582	-3.06766	18.5063	1.6241e-10
bta-miR-205	2.20016	79.196	1.90478e-10
bta-miR-130a	-2.43568	15.0067	2.58647e-10
bta-miR-2285f	-1.22316	484.3	3.03208e-10
bta-miR-6522	1.99497	156.355	3.11485e-10
bta-miR-660	0.740773	4173.33	3.20117e-10
bta-miR-2904	2.2048	341.085	3.20117e-10
bta-miR-22-5p	1.10916	118.711	4.67489e-10
bta-miR-7857	-1.73901	46.1443	6.09695e-10
bta-miR-193a-3p	1.63007	21.7619	7.91616e-10
bta-miR-EIA23-26376	-2.78888	8.40013	1.07747e-09
bta-miR-130b	-1.54027	23.6697	1.37607e-09
bta-miR-502a	1.08492	242.854	2.13884e-09
bta-miR-16b	-1.04005	2394.32	3.49915e-09
bta-miR-874	-2.14862	84.8942	5.23901e-09
bta-miR-31	1.76825	56.8896	5.23901e-09
bta-miR-193a-5p	1.59658	284.323	7.39651e-09
bta-miR-93	-0.883414	1837.55	9.19117e-09
bta-miR-1-868	2.47337	360.367	1.11939e-08
bta-miR-EIA3-34346	2.47135	366.891	1.20605e-08
bta-miR-181c	-1.46873	60.3224	1.41182e-08
bta-miR-EIA26-29805	-1.48748	6.6574	4.03695e-08
bta-miR-2285o	1.79588	18.1996	5.76646e-08
bta-miR-1296	-1.21607	29.3705	7.46841e-08
bta-miR-3064	2.62659	3.076	1.25916e-07
bta-miR-2478	-1.57017	200.51	1.30302e-07
bta-miR-2448-3p	-1.86648	18.1988	1.30302e-07
bta-miR-196a	1.85303	161.166	1.47808e-07
bta-miR-30d	0.816648	69301.1	1.7111e-07
bta-miR-20b	-0.871405	129.155	2.55771e-07
bta-miR-32	1.15151	555.105	2.6446e-07
bta-miR-142-5p	-2.63726	7646.98	3.03178e-07
bta-miR-19a	-1.08728	60.3856	3.1704e-07
bta-miR-106a	-0.731473	239.268	3.5462e-07
bta-miR-24	1.15854	16.2173	3.68579e-07
bta-miR-EIA16-12736	-1.76861	9.07408	3.94175e-07
bta-miR-361	-0.756575	2966.26	3.97477e-07
bta-miR-2285b	-2.3938	41.0547	4.13202e-07
bta-miR-2284v	-1.46233	14.4741	4.13202e-07
bta-let-7d	-0.55616	3292.88	5.97579e-07
bta-miR-28	-0.746667	1831.28	6.07544e-07
bta-miR-EIA8-44984	-1.49084	4.94737	1.23928e-06
bta-miR-EIA9-46570	-0.89435	104.923	1.25354e-06
bta-miR-EIA3-33975	-2.40122	8.70668	1.43727e-06
bta-miR-EIA6-40322	0.889125	206.043	1.48586e-06
bta-miR-EIA3-35128	-2.20389	2.55817	1.55159e-06
bta-miR-EIA1-593	-1.59444	5.40746	2.23462e-06
bta-miR-EIA28-31632	1.96895	26.2542	2.33505e-06
bta-miR-EIAX-47796	-1.35445	15.2592	2.46272e-06
bta-miR-2285k	-0.888896	1571.34	2.52511e-06
bta-miR-EIA14-9452	1.94738	4.42278	2.53304e-06
bta-miR-2285q	-0.885795	38.5492	2.89928e-06
bta-miR-211	-2.60315	2.39514	2.91384e-06
bta-miR-EIA2-20521	-1.4481	11.6982	2.94598e-06
bta-miR-92b	0.744293	244.006	3.01458e-06
bta-miR-296-3p	-1.90722	20.8045	3.01515e-06
bta-miR-362-3p	1.17868	28.4911	3.27511e-06
bta-miR-EIA14-9037	1.48593	64.9956	3.71169e-06
bta-miR-411a	2.14596	4.95021	3.86221e-06
bta-miR-EIA11-4322	-2.17783	1.76323	4.8013e-06
bta-miR-6120-3p	0.679951	179.629	5.66647e-06
bta-miR-331-5p	-0.676439	106.206	6.55771e-06
bta-miR-487b	2.73133	3.08502	7.62448e-06
bta-miR-149-5p	-1.37043	243.348	8.11199e-06
bta-miR-2284x	0.581745	2260.26	9.19557e-06
bta-miR-GJ059766.EIA1-49140	1.30167	44.9271	9.85017e-06
bta-miR-195	-1.79992	10.3116	9.85017e-06
bta-miR-29d-5p	0.653933	95.8603	1.06126e-05
bta-miR-181d	-0.957877	36.0751	1.17255e-05
bta-miR-EIA3-32986	-2.1374	9.15128	1.17255e-05
bta-miR-1842	-1.7631	4.86996	1.3442e-05
bta-miR-EIA17-14144	-1.46922	6.3139	1.46315e-05
bta-miR-EIA15-10725	3.06308	1.99027	1.46315e-05
bta-miR-EIA10-3180	-1.33562	5.56105	1.54828e-05
bta-miR-6119-5p	-0.937002	464.888	1.7748e-05
bta-miR-EIA14-9195	-0.697843	105.514	1.80533e-05
bta-miR-EIA18-16340	-0.697843	105.514	1.80533e-05
bta-miR-2284aa	-0.928865	33.5393	1.9666e-05
bta-miR-30b-5p	0.659474	3414.47	2.01196e-05
bta-miR-148a	0.941566	329824	2.19285e-05
bta-miR-186	0.623109	40145.9	2.55921e-05
bta-let-7i	-1.00719	6312.3	2.79638e-05
bta-miR-142-3p	-2.70032	25.0547	2.83913e-05
bta-miR-EIA2-20213	-0.993957	20.7205	3.24696e-05
bta-miR-EIA10-3364	-1.32295	7.31418	3.24696e-05
bta-miR-EIA29-31982	3.01239	2.37599	3.24696e-05
bta-miR-769	-0.578254	400.14	3.26017e-05
bta-miR-200a	1.18258	59097.3	3.35161e-05
bta-miR-18a	-1.20376	30.3553	3.9659e-05
bta-miR-2376	-1.63294	2.91523	4.15429e-05
bta-miR-EIA13-8622	-1.46079	6.19321	4.24882e-05
bta-miR-455-3p	-1.6194	45.7115	4.3116e-05
bta-miR-2285g	-0.479457	101.256	4.77609e-05
bta-miR-EIA13-8186	-1.35377	7.08592	4.77609e-05
bta-miR-425-3p	-0.413392	318.129	4.83074e-05
bta-miR-34a	-0.8906	227.861	5.04373e-05
bta-miR-147	-2.24696	7.18507	5.45617e-05
bta-miR-EIA22-24572	-1.35761	4.85761	5.45617e-05
bta-miR-1249	-1.42785	24.0007	5.51715e-05
bta-miR-EIA6-41128	-1.86452	5.281	5.51715e-05
bta-miR-EIA14-9103	-1.36826	3.46199	5.77176e-05
bta-miR-223	-2.41816	949.95	5.80828e-05
bta-miR-EIA15-10595	2.19761	3.02106	6.68177e-05
bta-miR-EIA23-25873	-2.32982	1.50191	6.78951e-05
bta-miR-330	-1.66078	35.0986	6.96358e-05
bta-miR-18b	-1.94815	1.4085	7.10531e-05
bta-miR-2285n	-0.535432	44.4134	7.48192e-05
bta-miR-2346	-1.5346	6.93034	7.76053e-05
bta-miR-EIA23-25381	-1.33146	7.21329	8.20306e-05
bta-miR-EIAX-48475	-3.31406	2.92989	8.87484e-05
bta-miR-2284w	-2.19263	41.8613	9.14103e-05
bta-miR-375	1.46665	6647.85	9.51482e-05
bta-miR-1260b	-1.14223	116.379	9.51482e-05
bta-miR-EIA25-27602	-1.57914	6.02143	0.000104302
bta-miR-671	-0.81963	11.4361	0.000104723
bta-miR-EIA10-2422	2.12489	10.7625	0.000104723
bta-miR-2285l	-0.48741	42.7519	0.000114335
bta-miR-EIA12-6200	0.640535	65.6052	0.000127096
bta-miR-323	1.91628	4.25016	0.000127096
bta-miR-301a	-2.08616	12.6385	0.000137153
bta-miR-379	1.60883	8.62814	0.000138292
bta-miR-381	1.54496	7.42032	0.000145112
bta-miR-EIA12-6878	-1.37416	2.69684	0.000145112
bta-miR-EIA8-45072	2.18075	2.42166	0.000150988
bta-miR-210	-0.739247	204.492	0.000157568
bta-miR-EIA5-37952	1.47506	3.41231	0.000162859
bta-miR-EIA2-20810	-1.75039	3.01369	0.000167642
bta-miR-877	-1.04016	42.2389	0.000170799
bta-miR-EIA10-3120	1.50917	21.2021	0.000170799
bta-miR-2285u	-0.438642	45.1875	0.000190334
bta-miR-2285r	-1.26712	2.93439	0.000208344
bta-miR-EIA10-2553	1.35503	193.761	0.000224965
bta-miR-125a	0.970951	4947.99	0.000257127
bta-miR-346	2.76042	1.64126	0.000272066
bta-miR-EIA7-43493	-0.585172	23.3493	0.000286256
bta-miR-EIA5-37472	-0.580953	23.5186	0.000374634
bta-miR-2468	-1.6142	5.859	0.000377574
bta-miR-376e	2.11499	2.3642	0.000377574
bta-miR-2284ac	-2.08089	1.52115	0.000377574
bta-miR-27b	-0.416814	18078.7	0.000377607
bta-miR-2285ad	-0.395266	37.8697	0.000397663
bta-miR-382	1.72671	4.92679	0.000410082
bta-miR-145	1.39319	111.367	0.000444526
bta-miR-132	-1.32275	35.3313	0.000446445
bta-miR-EIA19-19044	-1.07751	9.80709	0.000458927
bta-miR-2284h-5p	1.35812	4.24364	0.000484944
bta-miR-EIA19-16936	-0.568306	23.1284	0.000544646
bta-miR-374b	0.482555	3046.59	0.000547461
bta-miR-380-3p	1.63152	6.43011	0.000570346
bta-miR-EIA7-42699	-1.89399	2.86511	0.000570346
bta-miR-EIA7-42804	3.08131	1.46197	0.000617596
bta-miR-EIA8-44095	-1.95535	8.40557	0.000749975
bta-miR-135a	1.0107	53.1705	0.000782843
bta-miR-2320-5p	-1.07522	6.22207	0.000792772
bta-miR-2448-5p	-1.57646	3.11107	0.00079732
bta-miR-EIA23-25909	-1.5326	1.73479	0.000837921
bta-miR-222	-1.58399	1234.61	0.00105627
bta-miR-EIA4-36830	-0.920005	42.4103	0.00119209
bta-miR-EIA25-27842	-0.443434	51.4625	0.00129935
bta-miR-EIA13-8170	-1.90489	2.388	0.00131968
bta-miR-141	0.986552	23736.3	0.00135528
bta-miR-425-5p	-0.602355	759.432	0.0013657
bta-miR-EIA11-4610	1.10128	25.7472	0.0013657
bta-miR-EIA5-37717	-0.528573	25.7664	0.0015842
bta-miR-EIA26-29685	-1.51391	1.74342	0.0015842
bta-miR-200c	1.06208	72816.6	0.00183848
bta-miR-296-5p	-0.685326	27.0298	0.00220633
bta-miR-EIA15-11744	-0.474422	32.9508	0.0023152
bta-miR-196b	0.935538	29.283	0.0023152
bta-miR-1388-3p	-1.37165	3.46791	0.0023152
bta-miR-125b	0.857373	7082.41	0.00248564
bta-miR-EIA28-30929	-0.486972	24.7309	0.00274981
bta-miR-EIA11-5822	1.12921	473.649	0.00275789
bta-miR-EIA8-45409	-0.887436	6.38744	0.00296028
bta-miR-200b	0.905516	20292.3	0.00300109
bta-miR-EIA7-43353	-0.814988	8.85501	0.00309667
bta-miR-410	2.19721	1.90428	0.00319085
bta-miR-EIA4-36754	-1.78196	1.29989	0.00334604
bta-miR-652	0.432639	2013	0.00336104
bta-miR-EIA7-43070	-2.71493	0.717523	0.00336268
bta-miR-EIA13-7475	-0.995989	19.3614	0.0034578
bta-miR-221	-1.41057	1666.33	0.00349364
bta-miR-2484	-1.71375	17.5638	0.00380572
bta-miR-365-3p	0.573343	2979.61	0.00385948
bta-miR-2284ab	-0.425487	100.486	0.00388043
bta-miR-1468	0.380955	351.533	0.00393769
bta-miR-17-3p	-0.59318	26.9386	0.00417062
bta-miR-2457	-1.99785	3.33942	0.00417062
bta-miR-224	-0.792976	56.8903	0.00418327
bta-miR-2299-3p	-1.00553	5.45566	0.0042768
bta-miR-127	0.91607	139.971	0.00428867
bta-miR-EIA21-23724	-0.95702	6.30792	0.00431669
bta-miR-19b	-0.468146	1046.28	0.00439119
bta-miR-3432a	-0.771441	526.061	0.00439119
bta-miR-218	-1.41355	2.67533	0.00440239
bta-miR-EIA9-45885	-0.507227	17.4782	0.00457065
bta-miR-EIA17-14412	-0.837351	9.56579	0.00481193
bta-miR-EIA6-40377	-1.09611	2.54592	0.00481233
bta-miR-EIA9-46001	-1.09611	2.54592	0.00481233
bta-miR-EIA10-2901	1.1966	162.878	0.00485726
bta-miR-2316	1.88249	1.16268	0.00549229
bta-miR-EIA25-28942	-1.73706	1.33588	0.00561521
bta-miR-421	0.348445	305.7	0.00615873
bta-miR-2285i	-0.774869	14.1171	0.00620127
bta-miR-EIA26-29519	-0.492198	19.6066	0.00648055
bta-miR-7	-0.643149	597.262	0.00653839
bta-miR-139	-0.775732	7.30433	0.00653839
bta-miR-154c	1.21676	5.64803	0.00729046
bta-miR-EIA17-14630	1.09736	16.9451	0.0073576
bta-miR-EIA24-26799	0.995907	21.9639	0.00736191
bta-miR-454	-1.11835	15.7358	0.00764903
bta-miR-EIA11-5553	1.49333	3.71371	0.00769861
bta-miR-EIA11-4287	-0.429903	23.4677	0.00820149
bta-miR-EIA1-612	-2.00575	1.06358	0.00841157
bta-miR-EIA1-1319	-2.00575	1.06358	0.00841157
bta-miR-2425-5p	-2.13341	3.46593	0.00841387
bta-miR-EIA10-2785	-1.07913	2.98345	0.00859339
bta-miR-342	-0.680576	1291.82	0.0088569
bta-miR-EIA8-44274	-1.29477	4.93763	0.00909747
bta-miR-EIA3-35226	0.956192	14.7478	0.00969738
bta-miR-EIA24-27504	-1.48631	1.08529	0.00976241
bta-miR-2284m	1.43862	2.04399	0.00992228
bta-miR-128	-0.27776	468.518	0.00994974
bta-miR-EIA4-36127	-1.80585	1.28332	0.0102176
bta-miR-EIA8-43973	0.843031	5.42832	0.0109507
bta-miR-EIA5-38692	1.33895	3.88984	0.0112418
bta-miR-EIA5-38691	1.33895	3.88984	0.0112418
bta-miR-133a	1.36786	6.21021	0.0112672
bta-miR-339b	0.375201	2241.99	0.0114381
bta-miR-EIA26-29583	0.880225	230.068	0.0114381
bta-miR-1814c	-2.89906	0.808414	0.0116572
bta-miR-2310	-2.89906	0.808414	0.0116572
bta-miR-106b	-0.463101	137.154	0.0118554
bta-miR-15a	-0.577353	85.7221	0.0119082
bta-miR-7862	-0.823711	8.57418	0.012033
bta-miR-EIA11-4305	-1.38546	1.18505	0.0123596
bta-miR-1	1.28988	10.0889	0.0128041
bta-miR-EIA19-19133	-1.78998	3.19894	0.0128041
bta-miR-EIA25-28476	1.33648	4.07908	0.0128041
bta-miR-493	1.33508	4.95834	0.0128551
bta-miR-99a-3p	0.66654	52.5308	0.0132673
bta-miR-2299-5p	-0.939975	10.1433	0.0132923
bta-miR-2331-3p	-1.46753	1.4312	0.0137378
bta-miR-2323	-1.47729	3.81136	0.0139778
bta-miR-409a	1.38481	7.67196	0.0140911
bta-miR-374a	0.484091	4774.64	0.0144294
bta-miR-EIA2-19312	-0.87223	13.1295	0.0147637
bta-miR-27a-3p	-0.716362	2142.54	0.015152
bta-miR-760-3p	-0.626117	67.1762	0.0153428
bta-miR-2284o	0.89189	4.8178	0.0153428
bta-miR-EIA5-37255	-1.55168	0.972609	0.0156944
bta-miR-EIAX-48106	-0.597001	28.8234	0.01576
bta-miR-2349	-1.88148	1.04787	0.0157686
bta-miR-129	-1.16397	2.55814	0.0159557
bta-miR-129-5p	-1.16397	2.55814	0.0159557
bta-miR-EIA21-22939	1.29889	1.77956	0.0159557
bta-miR-EIA8-43999	1.59357	1.39197	0.0159557
bta-miR-148b	-0.489825	13246.8	0.0165376
bta-miR-197	0.535835	488.579	0.0188365
bta-miR-EIA23-25367	-1.72284	2.04288	0.0188365
bta-miR-204	1.48345	2.69432	0.0194436
bta-miR-181a	-0.483062	8315.9	0.0201844
bta-miR-143	1.13502	749.027	0.0201844
bta-miR-EIA21-23794	-2.03475	1.32265	0.0201844
bta-miR-6529a	-0.676189	104.641	0.0205064
bta-miR-99a-5p	0.505904	85045.5	0.0205953
bta-miR-EIA12-6781	-1.44012	0.756497	0.021509
bta-miR-2285v	-0.594519	12.0571	0.021728
bta-miR-EIA4-35623	-1.09198	1.22854	0.021728
bta-miR-935	-2.31892	0.574607	0.021756
bta-miR-424-5p	-0.919462	16.6301	0.0217707
bta-miR-2284z	-0.551722	28.705	0.0226586
bta-miR-345-5p	0.426557	249.054	0.0226942
bta-let-7f	-0.444877	36225.4	0.023713
bta-miR-451	-2.35211	6.39037	0.023713
bta-miR-183	-0.68896	1497.14	0.0242228
bta-miR-2336	-0.514804	26.7097	0.0252602
bta-miR-23a	0.362988	9491.44	0.0254533
bta-miR-EIA24-27529	0.765797	5.79623	0.0257691
bta-miR-2285c	0.427265	37.558	0.025815
bta-miR-EIA21-23041	2.31161	0.76737	0.027019
bta-miR-101	0.557364	1053.69	0.0275331
bta-miR-EIAX-48631	0.508441	73.8914	0.0282529
bta-miR-6524	-0.517006	627.483	0.0302338
bta-miR-EIA4-36279	-0.786575	4.22645	0.0305304
bta-miR-EIA19-17351	0.729128	28.2982	0.0313964
bta-miR-2355-5p	-1.9026	0.55603	0.0313964
bta-miR-6523a	-0.746403	13.7811	0.0317235
bta-miR-10a	-1.17417	126.342	0.0318243
bta-miR-EIA18-16150	-1.62486	0.855824	0.0327285
bta-miR-190a	0.824541	11.7145	0.0335785
bta-miR-432	1.06751	4.36074	0.0346005
bta-miR-EIA12-6501	0.413549	34.1122	0.0350918
bta-miR-EIA26-29785	-1.60061	1.28169	0.0365374
bta-miR-EIA9-45454	0.669503	268.727	0.0366418
bta-miR-EIA13-8780	-1.26031	1.53065	0.0376335
bta-miR-EIA26-30178	-2.07092	0.73709	0.0380019
bta-miR-27a-5p	-0.748287	56.2521	0.0382814
bta-miR-152	0.505836	2908.57	0.0382867
bta-miR-EIA16-12836	-0.420494	17.4308	0.0392075
bta-miR-2436-3p	1.01646	2.91089	0.040084
bta-miR-EIA24-27349	0.714943	3.55259	0.0401109
bta-miR-103	0.267471	13113.1	0.0402876
bta-miR-EIA22-25049	-1.71381	0.661133	0.0403114
bta-miR-411c-5p	1.83853	0.957594	0.040412
bta-miR-EIA19-18310	1.20892	1.95846	0.0415755
bta-miR-EIA12-6619	-1.43399	1.31887	0.0432789
bta-miR-96	0.621117	3176.23	0.0434007
bta-miR-9-3p	0.802391	9.80082	0.043941
bta-miR-151-3p	0.430889	6841.87	0.0463196
bta-miR-EIA5-37953	-0.755318	9.78468	0.0469433
bta-miR-EIA15-10681	-0.436568	8.36593	0.0473096
bta-miR-EIA10-2226	-0.695211	4.14429	0.048373
bta-miR-320a	0.609778	6714.72	0.0487146
bta-miR-EIA19-18723	-0.69733	3.83912	0.0488782
bta-miR-1301	-1.3018	0.908346	0.0489702
bta-miR-EIAX-48418	-0.517208	9.71918	0.0490126

## Sheet: T.S8b. Sig.Mir INV va GAL
Table S8b: Significantly differentially expressed miRNAs between involution and galactopoiesis stages
miRNAs	Log2foldchange	baseMean	p-value_BH adjustment
bta-miR-874	2.96243	84.8942	9.36814e-14
bta-miR-149-5p	2.37926	243.348	1.87326e-13
bta-miR-222	3.71061	1234.61	1.87326e-13
bta-miR-2387	2.09069	53.5143	3.51635e-13
bta-miR-455-3p	2.92426	45.7115	1.48757e-12
bta-miR-221	3.45995	1666.33	3.66904e-12
bta-miR-361	1.09261	2966.26	4.03796e-12
bta-miR-330	2.96198	35.0986	8.71185e-12
bta-miR-877	1.90467	42.2389	3.72364e-11
bta-miR-27a-3p	1.99635	2142.54	4.03874e-11
bta-miR-505	1.44625	85.1741	5.4747e-11
bta-miR-142-5p	3.55642	7646.98	5.48675e-11
bta-miR-3432a	1.81059	526.061	6.9544e-11
bta-miR-18a	1.96341	30.3553	8.6372e-11
bta-miR-1249	2.3501	24.0007	1.20419e-10
bta-miR-6529a	1.89007	104.641	1.52557e-10
bta-miR-199a-5p	4.34502	7.29726	2.5819e-10
bta-miR-15b	1.48355	1210.06	2.8975e-10
bta-miR-296-3p	2.67596	20.8045	3.14481e-10
bta-miR-760-3p	1.62926	67.1762	3.76898e-10
bta-miR-2284w	3.55444	41.8613	1.14182e-09
bta-miR-301a	3.38565	12.6385	1.53415e-09
bta-miR-223	3.80253	949.95	1.53415e-09
bta-miR-425-5p	1.16908	759.432	1.75977e-09
bta-miR-6524	-1.46359	627.483	1.8389e-09
bta-miR-2448-3p	2.20893	18.1988	1.8389e-09
bta-miR-EIA19-19133	4.02622	3.19894	2.53678e-09
bta-miR-215	-1.35444	455.939	8.48111e-09
bta-miR-EIA19-17220	3.77646	1.26693	8.68105e-09
bta-miR-132	2.23264	35.3313	9.95844e-09
bta-miR-454	2.39634	15.7358	9.95844e-09
bta-miR-130b	1.53706	23.6697	1.09448e-08
bta-miR-378	1.58454	8414.89	1.12964e-08
bta-miR-EIA25-27602	2.34018	6.02143	1.61392e-08
bta-miR-EIA7-42699	3.0495	2.86511	1.83973e-08
bta-miR-EIA3-32986	2.81852	9.15128	1.91383e-08
bta-miR-30a-5p	-1.47689	284622	2.06065e-08
bta-miR-24-3p	0.898507	19892.4	2.06065e-08
bta-miR-326	2.01333	62.3441	2.23381e-08
bta-miR-EIA1-391	4.33905	1.89707	4.10099e-08
bta-miR-378d	1.45911	38.9265	4.39976e-08
bta-miR-3432b	1.33087	21.5713	5.37631e-08
bta-miR-6119-5p	1.23961	464.888	5.50488e-08
bta-miR-2285t	-1.22008	3948.84	9.32195e-08
bta-miR-335	-1.52721	303.07	9.91773e-08
bta-miR-148a	-1.23613	329824	1.02467e-07
bta-miR-296-5p	1.20027	27.0298	1.09796e-07
bta-miR-27a-5p	1.92731	56.2521	1.19297e-07
bta-miR-2484	3.16767	17.5638	1.19297e-07
bta-miR-424-3p	1.74105	16.4534	1.26592e-07
bta-miR-2331-3p	2.91094	1.4312	1.33867e-07
bta-miR-183	-1.64418	1497.14	1.40429e-07
bta-miR-378b	1.52216	151.061	1.41155e-07
bta-miR-EIA4-36830	-1.64111	42.4103	2.2901e-07
bta-miR-155	1.17435	415.722	2.80845e-07
bta-miR-142-3p	3.43546	25.0547	3.26211e-07
bta-miR-2323	2.94372	3.81136	4.96813e-07
bta-miR-660	-0.627984	4173.33	6.0395e-07
bta-miR-10a	2.77324	126.342	6.28348e-07
bta-miR-EIA1-379	-1.81541	27.3929	9.61238e-07
bta-miR-425-3p	0.517715	318.129	1.19631e-06
bta-miR-150	1.85106	112.59	1.3211e-06
bta-miR-EIA3-33975	2.52702	8.70668	1.35146e-06
bta-miR-EIA4-36127	3.2121	1.28332	1.37977e-06
bta-miR-6123	1.43248	22.9992	1.56824e-06
bta-miR-EIA12-6200	-0.843614	65.6052	1.72891e-06
bta-miR-EIA5-37953	1.78667	9.78468	1.76536e-06
bta-miR-EIA21-23794	3.98419	1.32265	1.99818e-06
bta-miR-23a	0.789585	9491.44	2.10674e-06
bta-miR-EIA23-26376	2.10352	8.40013	2.12604e-06
bta-miR-424-5p	1.90583	16.6301	2.18913e-06
bta-miR-328	1.27365	52.4395	2.47646e-06
bta-miR-331-5p	0.738357	106.206	2.56392e-06
bta-miR-2478	1.4755	200.51	2.74697e-06
bta-miR-542-5p	2.54362	1.48558	2.86866e-06
bta-miR-138	3.15507	2.75972	3.58067e-06
bta-miR-152	-1.15438	2908.57	3.66643e-06
bta-miR-16b	0.867361	2394.32	3.84626e-06
bta-miR-EIA5-37255	2.73851	0.972609	4.64652e-06
bta-let-7c	-1.07896	13271.9	4.83819e-06
bta-miR-EIA25-28942	2.75666	1.33588	4.86578e-06
bta-miR-2403	1.71881	5.47721	4.96218e-06
bta-miR-EIA13-8250	3.19929	1.17624	5.20183e-06
bta-miR-2284j	-1.41115	15.5874	5.60095e-06
bta-miR-93	0.742994	1837.55	5.60095e-06
bta-miR-96	-1.41521	3176.23	6.55612e-06
bta-miR-EIA23-25367	3.16911	2.04288	7.04294e-06
bta-miR-502a	-0.865202	242.854	7.08544e-06
bta-miR-EIA8-44984	1.40937	4.94737	8.47828e-06
bta-miR-2344	4.19275	0.752843	8.5264e-06
bta-miR-1307	0.834944	225.527	8.85054e-06
bta-miR-EIAX-48475	3.87959	2.92989	9.11883e-06
bta-miR-370	3.68425	1.21152	9.20838e-06
bta-miR-EIA8-45409	1.28771	6.38744	1.07093e-05
bta-miR-210	0.901654	204.492	1.07967e-05
bta-miR-2285b	2.20435	41.0547	1.09226e-05
bta-miR-200a	-1.31546	59097.3	1.09294e-05
bta-miR-182	-1.15095	6974.23	1.20266e-05
bta-miR-450a	1.64563	165.953	1.36853e-05
bta-miR-1842	1.82207	4.86996	1.63027e-05
bta-miR-186	-0.669252	40145.9	1.6628e-05
bta-miR-503-5p	2.09429	4.83094	2.70938e-05
bta-miR-2376	1.70975	2.91523	3.05869e-05
bta-miR-2346	1.68818	6.93034	3.22743e-05
bta-miR-23b-5p	1.60283	4.34328	3.27527e-05
bta-miR-6518	3.05198	1.6539	3.39513e-05
bta-miR-EIA26-30130	-1.2142	30.6671	3.44994e-05
bta-miR-99a-5p	-0.930358	85045.5	3.44994e-05
bta-miR-EIA1-612	3.02592	1.06358	3.44994e-05
bta-miR-EIA1-1319	3.02592	1.06358	3.44994e-05
bta-miR-1296	0.995411	29.3705	3.48754e-05
bta-miR-378c	0.932476	155.984	4.20371e-05
bta-miR-2349	3.05505	1.04787	4.76771e-05
bta-miR-200b	-1.2807	20292.3	4.93644e-05
bta-miR-EIA7-42410	3.02338	0.904913	4.93644e-05
bta-miR-129	1.89493	2.55814	5.0754e-05
bta-miR-129-5p	1.89493	2.55814	5.0754e-05
bta-miR-1260b	1.24276	116.379	5.53995e-05
bta-miR-151-3p	-0.885588	6841.87	6.26463e-05
bta-miR-2285q	0.795425	38.5492	6.99203e-05
bta-miR-EIA20-22101	-1.19434	624.884	7.18912e-05
bta-miR-EIA29-31940	2.40396	1.85334	7.71673e-05
bta-miR-191	0.543757	52065.6	9.95344e-05
bta-miR-17-5p	0.548269	1281.6	9.95344e-05
bta-miR-2284v	1.20018	14.4741	9.95344e-05
bta-miR-2285f	0.807435	484.3	0.000112367
bta-miR-1343-3p	0.850198	96.9182	0.000115025
bta-miR-147	2.25701	7.18507	0.000120197
bta-miR-EIA23-25873	2.31829	1.50191	0.000124503
bta-miR-EIA14-9103	1.34224	3.46199	0.000132507
bta-miR-139	1.0876	7.30433	0.000134776
bta-miR-EIA29-31982	-2.35102	2.37599	0.000141812
bta-miR-2284aa	0.872487	33.5393	0.000141812
bta-miR-11-5700	3.50342	0.584316	0.000149134
bta-miR-2284x	-0.521396	2260.26	0.000172275
bta-miR-6523a	1.30688	13.7811	0.000200711
bta-miR-6522	-1.25963	156.355	0.000206659
bta-miR-EIA17-14144	1.31129	6.3139	0.000222481
bta-miR-151-5p	-0.790808	17738.2	0.000267245
bta-miR-450b	1.73325	196.706	0.000297496
bta-miR-140	0.679965	5509.31	0.000316461
bta-miR-2425-5p	2.95772	3.46593	0.000316461
bta-miR-490	-1.65203	13.8649	0.000330271
bta-miR-34a	0.836277	227.861	0.000330271
bta-miR-184	2.24198	71.6921	0.000330271
bta-miR-28	-0.574325	1831.28	0.000334704
bta-miR-99a-3p	-1.00352	52.5308	0.000335612
bta-miR-411c-3p	3.36518	1.33146	0.000353512
bta-miR-2285h	0.862522	9.43146	0.000363943
bta-miR-EIA13-8117	-1.18986	10.4628	0.000369914
bta-miR-EIA6-40693	-1.16032	26.2793	0.000402463
bta-miR-EIA22-25049	2.79473	0.661133	0.000426653
bta-let-7d	0.41781	3292.88	0.000447144
bta-miR-EIAX-47796	1.07485	15.2592	0.00046311
bta-miR-503-3p	2.40721	2.00494	0.000463222
bta-miR-EIA1-1056	-1.06272	14.3274	0.000471379
bta-miR-EIA10-3364	1.17313	7.31418	0.000471379
bta-miR-EIA15-11798	1.0003	11.6247	0.000482738
bta-miR-2448-5p	1.69829	3.11107	0.000500149
bta-miR-423-3p	0.751725	2220.42	0.000509284
bta-miR-452	-1.24131	13.1697	0.000511929
bta-miR-EIA23-25909	1.57882	1.73479	0.000515568
bta-miR-2457	2.4655	3.33942	0.00055827
bta-miR-101	-0.901814	1053.69	0.000560515
bta-miR-EIA12-6878	1.27881	2.69684	0.000560515
bta-miR-EIA20-21973	3.26323	0.771002	0.000560515
bta-miR-EIA9-46570	0.677488	104.923	0.000572993
bta-miR-EIA26-30178	3.23917	0.73709	0.000641855
bta-miR-EIA3-33534	1.60284	1.75605	0.000671807
bta-miR-2355-5p	2.92151	0.55603	0.000678944
bta-miR-532	-0.56236	3535.07	0.000738173
bta-miR-2350	2.93746	0.893148	0.000797436
bta-miR-9-5p	1.43745	4.81922	0.000801043
bta-miR-EIA19-17351	-1.17935	28.2982	0.000823404
bta-miR-15a	0.79046	85.7221	0.000838636
bta-miR-EIA13-8186	1.17281	7.08592	0.000855832
bta-miR-EIA18-16150	2.42079	0.855824	0.000866948
bta-miR-EIA26-29583	-1.19879	230.068	0.000877787
bta-miR-24	-0.762873	16.2173	0.000975023
bta-miR-744	0.795269	86.046	0.000975023
bta-miR-135a	-1.03711	53.1705	0.00101227
bta-miR-455-5p	2.15569	1.91736	0.00101227
bta-let-7a-5p	-0.505105	152079	0.00102629
bta-miR-211	1.93604	2.39514	0.00106306
bta-miR-30c	0.46523	3495.65	0.00108834
bta-miR-491	0.58512	23.4656	0.00109103
bta-miR-EIA9-45454	-1.07536	268.727	0.00114118
bta-miR-30f	-0.976183	12903.6	0.00114118
bta-miR-1388-3p	1.48488	3.46791	0.00121197
bta-miR-EIA23-25556	1.93601	1.6668	0.00121197
bta-let-7b	-0.890309	96760.7	0.00122239
bta-miR-EIA20-21802	1.03516	4.33953	0.00124843
bta-miR-EIA5-39399	-1.39355	158.323	0.00130607
bta-miR-EIA23-25381	1.14812	7.21329	0.00133019
bta-miR-EIA2-20521	-1.19086	11.6982	0.00144705
bta-miR-374b	-0.469379	3046.59	0.00145122
bta-miR-1814c	3.63235	0.808414	0.00159489
bta-miR-2310	3.63235	0.808414	0.00159489
bta-miR-99b	-0.725181	3558.62	0.00165004
bta-miR-381	-1.3102	7.42032	0.00167192
bta-miR-2400	1.24617	2.95069	0.00167994
bta-miR-EIA22-24572	1.12004	4.85761	0.00173337
bta-miR-EIAX-47908	-1.2008	3.79539	0.00177389
bta-miR-EIA29-32106	-1.0598	168.272	0.00178386
bta-miR-2285ac	1.10679	2.57081	0.00180599
bta-miR-EIA13-8170	1.9174	2.388	0.00180599
bta-miR-935	3.06144	0.574607	0.00184091
bta-miR-EIA2-21265	-1.25276	448.379	0.00192195
bta-miR-2419-5p	0.733674	160.74	0.00192195
bta-miR-9-3p	1.12979	9.80082	0.00193872
bta-miR-EIA3-35226	-1.18563	14.7478	0.00197706
bta-miR-2450a	1.97134	0.935443	0.00197956
bta-miR-145	1.25256	111.367	0.00213739
bta-miR-EIA2-20213	0.778831	20.7205	0.00216693
bta-miR-362-3p	-0.803107	28.4911	0.00229572
bta-miR-2285k	0.610378	1571.34	0.00237744
bta-miR-342	0.817379	1291.82	0.00240609
bta-miR-26a	-0.361474	222637	0.00241854
bta-miR-495	1.9337	1.12545	0.00242478
bta-miR-EIA13-7336	-0.599582	46.106	0.00247585
bta-miR-EIA24-27575	2.4681	1.12648	0.00254129
bta-miR-EIA19-17190	-1.20819	33.2332	0.00257042
bta-miR-2284y	-0.401505	101.045	0.00257042
bta-miR-582	1.57559	18.5063	0.00268347
bta-miR-EIA11-5822	-1.17687	473.649	0.00269178
bta-miR-154b	1.62632	1.73309	0.00286899
bta-miR-2313-5p	1.51034	3.39418	0.00300994
bta-miR-2285j	0.790947	11.739	0.00301911
bta-miR-EIA5-38210	1.4912	1.76056	0.00304814
bta-miR-EIA8-44294	-1.00742	359.423	0.00305482
bta-miR-EIA14-9037	-1.0009	64.9956	0.0030596
bta-miR-2483-3p	1.35421	1.37528	0.00350566
bta-miR-EIA26-29685	1.40041	1.74342	0.00366198
bta-miR-EIA19-18723	1.00285	3.83912	0.00373441
bta-miR-EIA4-35993	-1.20275	3.14417	0.00381832
bta-miR-769	0.42694	400.14	0.00385056
bta-miR-6520	-0.859725	3.68425	0.00442432
bta-miR-EIAX-48106	0.72139	28.8234	0.0045941
bta-miR-2285c	-0.559696	37.558	0.00480462
bta-miR-429	-0.703545	621.097	0.00489968
bta-miR-199a-3p	1.0426	10.0471	0.00491156
bta-miR-671	0.628534	11.4361	0.00492792
bta-miR-EIA13-8622	1.05755	6.19321	0.00510615
bta-miR-EIA25-27800	1.89025	1.11874	0.00512911
bta-miR-2284ac	1.70352	1.52115	0.00517828
bta-miR-EIA23-25837	2.35823	0.830675	0.00533166
bta-miR-EIA7-43353	0.786458	8.85501	0.00554983
bta-let-7i	0.706485	6312.3	0.00570037
bta-miR-EIA2-20635	-1.13324	18.1211	0.0059877
bta-miR-185	0.467557	1184.54	0.00610947
bta-miR-EIA10-3180	0.896059	5.56105	0.00615918
bta-miR-EIA10-2785	1.12632	2.98345	0.00617076
bta-miR-EIA3-34195	-0.766266	5.81181	0.00625769
bta-miR-GJ059766.EIA1-49140	-0.843082	44.9271	0.00633163
bta-miR-106b	0.520308	137.154	0.0063849
bta-miR-EIA5-39289	-3.3296	0.883545	0.00651545
bta-miR-375	-1.0708	6647.85	0.00756652
bta-miR-EIA14-10137	-0.571767	31.2807	0.00764243
bta-miR-218	1.35913	2.67533	0.00768432
bta-miR-EIA10-2901	-1.17985	162.878	0.00789578
bta-miR-EIA10-2553	-1.03639	193.761	0.00789578
bta-miR-EIA5-37952	-0.977993	3.41231	0.00789578
bta-miR-EIA1-593	0.975186	5.40746	0.00789578
bta-miR-154c	1.07949	5.64803	0.00789578
bta-miR-2903	-1.39725	2.34059	0.00798208
bta-miR-EIA8-45133	-0.699093	30.0942	0.00800002
bta-miR-141	-0.857363	23736.3	0.00804433
bta-miR-421	0.346085	305.7	0.00823508
bta-miR-200c	-0.941351	72816.6	0.00842143
bta-miR-EIA28-31538	-0.869263	173.436	0.00849627
bta-miR-7862	-0.970666	8.57418	0.00937325
bta-let-7e	-0.531755	1374.26	0.00955303
bta-miR-499	-0.721616	43.4894	0.00964755
bta-miR-EIA14-9195	0.450185	105.514	0.00964755
bta-miR-EIA18-16340	0.450185	105.514	0.00964755
bta-miR-2285v	0.683441	12.0571	0.0101909
bta-miR-6119-3p	0.878767	15.0659	0.0101909
bta-miR-EIA24-26991	1.68623	1.45986	0.0103831
bta-miR-19b	-0.439609	1046.28	0.010649
bta-miR-339b	-0.391996	2241.99	0.0109767
bta-miR-2284h-5p	-0.954838	4.24364	0.0110344
bta-miR-EIA6-41087	-1.4769	1.70325	0.0113705
bta-miR-EIA17-14412	0.780377	9.56579	0.0116242
bta-miR-2454-3p	1.65229	1.27798	0.0117009
bta-miR-2443	-0.924679	10.9644	0.0117507
bta-miR-EIA12-6501	-0.508652	34.1122	0.0117507
bta-miR-2285r	0.90466	2.93439	0.0119267
bta-miR-2447	0.864554	4.84232	0.0125569
bta-miR-190a	-1.00489	11.7145	0.0125936
bta-miR-EIA15-10609	2.58713	0.581421	0.0125936
bta-miR-23b-3p	-0.379948	4938.57	0.0126955
bta-miR-2398	2.18739	0.617449	0.012808
bta-miR-EIA28-31754	-0.905153	13.5949	0.012897
bta-miR-409a	1.30954	7.67196	0.0134527
bta-miR-193a-3p	-0.66617	21.7619	0.013481
bta-miR-340	0.512556	173.021	0.0134946
bta-miR-EIA3-34194	-0.490771	34.4984	0.0134962
bta-miR-331-3p	0.440739	277.559	0.0137417
bta-miR-EIA6-40377	0.966298	2.54592	0.0137417
bta-miR-EIA9-46001	0.966298	2.54592	0.0137417
bta-miR-1306	1.08802	16.5224	0.0137417
bta-miR-EIA15-11618	-1.07484	9.62718	0.01381
bta-miR-493	1.18676	4.95834	0.0138442
bta-miR-494	0.892626	21.154	0.0140625
bta-miR-EIA12-6619	1.76838	1.31887	0.0140877
bta-miR-2284ab	0.374647	100.486	0.0142509
bta-miR-10b	1.02966	93.1674	0.0143558
bta-miR-2285i	0.713706	14.1171	0.0145905
bta-miR-6120-3p	0.376289	179.629	0.0162962
bta-miR-EIA10-2797	1.89428	0.923945	0.0185009
bta-miR-224	-0.693538	56.8903	0.0187109
bta-miR-29c	-0.675637	771.492	0.018864
bta-miR-106a	-0.363936	239.268	0.0193158
bta-miR-30b-5p	-0.384224	3414.47	0.0196865
bta-miR-3064	-0.857455	3.076	0.0198329
bta-miR-148b	-0.495874	13246.8	0.0198329
bta-miR-EIA12-6940	-0.862796	174.041	0.0224567
bta-miR-EIA22-25039	-0.594426	9.73838	0.0224567
bta-miR-30d	-0.38253	69301.1	0.0224567
bta-miR-146b	0.818897	4860.7	0.0224567
bta-miR-EIA3-34571	0.824338	3.57657	0.0224567
bta-miR-376e	-1.27798	2.3642	0.0225645
bta-miR-20a	-0.343422	2615.11	0.0229369
bta-miR-2284z	0.565942	28.705	0.0234913
bta-miR-324	0.420139	35.9353	0.0238221
bta-miR-199b	-1.54388	1.56933	0.0238535
bta-miR-EIA8-43973	-0.742019	5.42832	0.0238535
bta-miR-EIAX-48418	0.604114	9.71918	0.0238535
bta-miR-345-3p	-0.369278	183.456	0.0247955
bta-miR-EIAX-48416	-0.846651	163.316	0.024996
bta-miR-EIA6-40322	-0.439533	206.043	0.0250927
bta-miR-EIA7-43070	2.16903	0.717523	0.0263256
bta-miR-655	-1.62043	1.09058	0.0265405
bta-miR-30b-3p	-0.460493	34.2122	0.0265578
bta-miR-345-5p	-0.427067	249.054	0.0281682
bta-let-7g	-0.353743	24480.2	0.0304212
bta-miR-EIA17-13951	-0.743702	174.599	0.0304739
bta-miR-181d	0.504766	36.0751	0.0315851
bta-miR-500	-0.373473	275.788	0.0320352
bta-miR-EIA3-32952	-0.64689	17.697	0.0321956
bta-miR-2435	-1.11366	2.04792	0.0336305
bta-miR-EIA10-3120	-0.882737	21.2021	0.0336305
bta-miR-EIA6-40066	0.602163	8.14213	0.0355874
bta-miR-2285o	-0.703113	18.1996	0.0360772
bta-miR-133a	0.910998	6.21021	0.0365282
bta-miR-2320-5p	0.717031	6.22207	0.0376141
bta-miR-122	-1.31155	1.60839	0.0380578
bta-miR-EIA15-10681	-0.510757	8.36593	0.0381764
bta-miR-6517	0.47448	28.6272	0.0381913
bta-miR-EIA7-42243	2.36345	0.67631	0.038364
bta-miR-EIAX-48245	-0.910594	5.5848	0.0384245
bta-miR-EIA16-12568	-0.912704	5.75452	0.0390077
bta-miR-EIA17-14101	-1.08746	5.50041	0.0394543
bta-miR-EIA16-12736	-0.87945	9.07408	0.0423381
bta-miR-374a	-0.420002	4774.64	0.0423381
bta-miR-EIA15-10595	-0.965458	3.02106	0.0424571
bta-miR-EIA2-20813	-1.13125	2.43119	0.0429424
bta-miR-2285e	-0.379944	40.6859	0.0431448
bta-miR-EIA10-2422	-1.11063	10.7625	0.0437268
bta-miR-EIA26-29519	-0.397251	19.6066	0.046177
bta-miR-323	-0.93913	4.25016	0.0462618
bta-miR-22-5p	-0.377322	118.711	0.0471606
bta-miR-EIAX-48139	-1.37845	1.03184	0.0474598
bta-miR-EIA7-42804	-1.33612	1.46197	0.0474598
bta-miR-EIA21-23041	1.30242	0.76737	0.048077
bta-miR-665	1.12925	1.00854	0.0489914

## Sheet: T.S8c.Sig.miR.INV vs LAC
Table 8c: Significantly differently expressed miRNAs between involution and lactogenesis stages
miRNAs	Log2foldchange	baseMean	p-value_BH adjustment
bta-miR-2285t	-2.65289	3948.84	7.17891e-24
bta-miR-EIA8-45133	-2.67785	30.0942	4.52519e-21
bta-miR-EIA6-40693	-3.15661	26.2793	8.56004e-19
bta-miR-885	3.78197	369.522	1.69892e-17
bta-miR-363	-1.7375	518.659	4.72693e-17
bta-miR-490	-4.03275	13.8649	1.90402e-16
bta-miR-29a	1.41825	6918.68	9.07942e-15
bta-miR-29b	2.48734	582.849	3.7589e-14
bta-miR-10b	3.73996	93.1674	6.60241e-14
bta-miR-28	-1.32099	1831.28	8.71911e-13
bta-miR-EIA4-36830	-2.56111	42.4103	1.32034e-12
bta-miR-6524	-1.9806	627.483	4.08591e-12
bta-miR-22-3p	0.891279	22173.1	1.04877e-10
bta-miR-EIA2-20521	-2.63896	11.6982	1.51334e-10
bta-miR-183	-2.33314	1497.14	2.86873e-10
bta-miR-574	-1.44851	851.282	3.86633e-10
bta-miR-29c	2.09753	771.492	4.13159e-10
bta-miR-106a	-1.09541	239.268	1.14438e-09
bta-miR-205	2.54858	79.196	2.25457e-09
bta-miR-7857	-2.12758	46.1443	3.12389e-09
bta-miR-23a	1.15257	9491.44	4.90009e-09
bta-miR-6120-3p	1.05624	179.629	1.26113e-08
bta-miR-2887	3.01867	401.174	1.46993e-08
bta-miR-EIA16-12736	-2.64807	9.07408	1.64733e-08
bta-miR-EIA6-40484	3.16653	37.2231	2.84348e-08
bta-miR-145	2.64575	111.367	6.01428e-08
bta-miR-EIA28-31634	2.00569	52.6607	2.00796e-07
bta-miR-107	0.950241	1211.83	2.49156e-07
bta-miR-193b	-1.64452	46.3162	4.94533e-07
bta-miR-326	2.18036	62.3441	6.95856e-07
bta-miR-196a	2.16706	161.166	1.3796e-06
bta-miR-20b	-1.03102	129.155	2.07577e-06
bta-miR-31	1.81323	56.8896	2.5371e-06
bta-miR-2387	1.64017	53.5143	2.54076e-06
bta-miR-29d-3p	1.94093	19.1609	3.04862e-06
bta-miR-2904	2.0679	341.085	5.97497e-06
bta-miR-3432b	1.37388	21.5713	6.37086e-06
bta-miR-EIA29-32291	2.53144	20.7831	7.49993e-06
bta-miR-378d	1.46501	38.9265	8.81054e-06
bta-miR-130a	-2.2245	15.0067	1.04895e-05
bta-miR-19b	-0.907756	1046.28	1.18689e-05
bta-miR-421	0.69453	305.7	1.18689e-05
bta-miR-154c	2.29625	5.64803	1.41331e-05
bta-miR-542-5p	3.38851	1.48558	1.41331e-05
bta-miR-193a-5p	1.52215	284.323	2.26436e-05
bta-miR-224	-1.48651	56.8903	2.55687e-05
bta-miR-30a-5p	-1.36664	284622	2.56778e-05
bta-miR-7859	0.997357	109.338	2.69327e-05
bta-miR-7862	-1.79438	8.57418	3.42746e-05
bta-miR-92b	0.848696	244.006	3.44738e-05
bta-miR-9-3p	1.93218	9.80082	3.5072e-05
bta-miR-378	1.4039	8414.89	3.9918e-05
bta-miR-378c	1.14635	155.984	3.9918e-05
bta-miR-335	-1.43075	303.07	4.70635e-05
bta-miR-29d-5p	0.767893	95.8603	4.70635e-05
bta-miR-24-3p	0.792554	19892.4	6.26409e-05
bta-miR-27b	-0.602139	18078.7	6.54042e-05
bta-miR-493	2.52183	4.95834	6.92745e-05
bta-miR-EIA19-17190	2.07857	33.2332	7.03918e-05
bta-miR-409a	2.69435	7.67196	7.03918e-05
bta-miR-2285u	-0.599168	45.1875	7.29261e-05
bta-miR-EIA11-4322	-2.56911	1.76323	7.98774e-05
bta-miR-EIA1-379	-1.7333	27.3929	0.000110897
bta-miR-2284j	-1.4415	15.5874	0.000115943
bta-miR-199a-5p	3.15247	7.29726	0.000116239
bta-miR-127	1.55001	139.971	0.000128606
bta-miR-EIA26-29519	-0.889448	19.6066	0.000128606
bta-miR-148b	-0.9857	13246.8	0.00013484
bta-miR-EIAX-47908	-1.67019	3.79539	0.00013484
bta-miR-EIA9-45885	-0.868483	17.4782	0.000164847
bta-miR-133a	2.27886	6.21021	0.000171889
bta-miR-EIA20-22101	-1.3781	624.884	0.000185393
bta-miR-378b	1.33571	151.061	0.000196939
bta-miR-150	1.75017	112.59	0.00020315
bta-miR-328	1.24058	52.4395	0.00020315
bta-miR-EIA3-35128	-2.2484	2.55817	0.00020315
bta-miR-184	2.85115	71.6921	0.000207281
bta-miR-410	3.08477	1.90428	0.000210513
bta-miR-182	-1.19417	6974.23	0.000222405
bta-miR-154b	2.82049	1.73309	0.000231648
bta-miR-EIA1-391	3.62483	1.89707	0.000244419
bta-miR-365-3p	0.913575	2979.61	0.000276271
bta-miR-494	1.59818	21.154	0.000423378
bta-let-7e	-0.880896	1374.26	0.000432876
bta-miR-2285ad	-0.504016	37.8697	0.000437022
bta-miR-EIA28-31632	1.84836	26.2542	0.000549986
bta-miR-346	2.97263	1.64126	0.000614158
bta-miR-27a-3p	1.27998	2142.54	0.000645179
bta-miR-222	2.12662	1234.61	0.000645179
bta-miR-143	2.1162	749.027	0.000645179
bta-miR-197	0.988394	488.579	0.000645179
bta-miR-450a	1.60174	165.953	0.000645179
bta-miR-495	3.05289	1.12545	0.000739704
bta-let-7a-5p	-0.633071	152079	0.000820603
bta-miR-EIA1-868	1.91356	360.367	0.000820603
bta-miR-EIA3-34346	1.9129	366.891	0.000838404
bta-miR-EIA11-4287	-0.694679	23.4677	0.000849256
bta-miR-452	-1.42728	13.1697	0.000849256
bta-miR-221	2.04938	1666.33	0.000896751
bta-miR-424-3p	1.36172	16.4534	0.000899505
bta-miR-EIA15-10681	-0.947325	8.36593	0.000899505
bta-miR-6529a	1.21388	104.641	0.000951168
bta-miR-370	3.41537	1.21152	0.000978053
bta-miR-2419-5p	0.958128	160.74	0.000996762
bta-miR-380-3p	1.91226	6.43011	0.00106521
bta-miR-EIA21-23041	3.61403	0.76737	0.00138542
bta-miR-EIA28-30929	-0.669061	24.7309	0.00139247
bta-miR-EIA7-43493	-0.672181	23.3493	0.00139247
bta-miR-2285l	-0.52155	42.7519	0.00145971
bta-miR-EIA26-29805	-1.11563	6.6574	0.00145971
bta-miR-30f	-1.17397	12903.6	0.00149705
bta-miR-EIA17-14101	-1.9664	5.50041	0.00158491
bta-miR-EIA19-17220	2.35298	1.26693	0.00158491
bta-miR-199b	-2.41175	1.56933	0.00158491
bta-miR-204	2.26734	2.69432	0.00160705
bta-miR-499	1.11027	43.4894	0.00162462
bta-miR-EIA19-16936	-0.670197	23.1284	0.00169179
bta-miR-215	-0.91339	455.939	0.00179834
bta-miR-22-5p	0.731843	118.711	0.00184345
bta-miR-181c	-1.05885	60.3224	0.00196849
bta-miR-760-3p	1.00314	67.1762	0.0020151
bta-miR-411c-5p	3.05601	0.957594	0.00210593
bta-miR-2344	3.83257	0.752843	0.00221537
bta-let-7c	-0.897237	13271.9	0.0022189
bta-miR-1307	0.71552	225.527	0.0022189
bta-miR-2285n	-0.535346	44.4134	0.00230391
bta-miR-EIA5-37472	-0.644023	23.5186	0.00238896
bta-miR-146b	-1.33349	4860.7	0.00243519
bta-miR-2285g	-0.465329	101.256	0.00248595
bta-miR-EIA20-21802	1.23184	4.33953	0.00266733
bta-miR-3432a	1.03915	526.061	0.00270112
bta-miR-EIA15-10725	2.46062	1.99027	0.00270112
bta-miR-EIA26-30130	-1.07651	30.6671	0.00280837
bta-miR-3064	1.76914	3.076	0.00295409
bta-miR-411a	1.64253	4.95021	0.00464523
bta-miR-EIA5-37717	-0.611287	25.7664	0.0051979
bta-miR-EIA19-19133	2.23625	3.19894	0.00526833
bta-miR-EIA21-23724	-1.22653	6.30792	0.00578239
bta-miR-EIA1-1056	-1.02644	14.3274	0.00602494
bta-miR-6123	1.03166	22.9992	0.00607194
bta-miR-193a-3p	0.963895	21.7619	0.00621064
bta-miR-23b-5p	1.31969	4.34328	0.00637496
bta-miR-744	-0.801291	86.046	0.00753713
bta-miR-18b	-1.67769	1.4085	0.00827653
bta-miR-EIA13-8780	-2.17024	1.53065	0.00870782
bta-miR-665	2.14989	1.00854	0.00870782
bta-miR-487b	1.98989	3.08502	0.00909252
bta-miR-30b-3p	-0.668129	34.2122	0.00976576
bta-miR-432	1.60679	4.36074	0.0100868
bta-miR-EIA25-27842	-0.466489	51.4625	0.0105791
bta-miR-19a	-0.726532	60.3856	0.0115406
bta-miR-27a-5p	1.17902	56.2521	0.0116416
bta-miR-EIA5-39610	-1.66379	6.50207	0.0116416
bta-miR-EIA14-9452	1.31656	4.42278	0.0122872
bta-miR-455-3p	1.30486	45.7115	0.0126864
bta-miR-23b-3p	-0.478091	4938.57	0.0134192
bta-miR-652	0.481325	2013	0.0134192
bta-miR-1343-3p	0.694133	96.9182	0.0134192
bta-miR-2285o	1.09277	18.1996	0.0134192
bta-miR-EIA28-31754	-1.11936	13.5949	0.0134192
bta-miR-382	1.5331	4.92679	0.0134192
bta-miR-149-5p	1.00883	243.348	0.0144759
bta-miR-2400	1.25073	2.95069	0.0156382
bta-miR-2299-3p	-1.13638	5.45566	0.0156828
bta-miR-454	1.278	15.7358	0.0166199
bta-miR-379	1.32436	8.62814	0.0166199
bta-miR-1306	1.35662	16.5224	0.0167926
bta-miR-EIA13-8250	2.02547	1.17624	0.0177361
bta-miR-877	0.864516	42.2389	0.0186686
bta-miR-330	1.3012	35.0986	0.0188436
bta-miR-451	-3.27629	6.39037	0.0191824
bta-miR-140	0.561704	5509.31	0.0197488
bta-miR-532	-0.495622	3535.07	0.0198787
bta-miR-138	1.97919	2.75972	0.0205329
bta-miR-582	-1.49207	18.5063	0.0226858
bta-miR-32	0.696563	555.105	0.0227182
bta-miR-195	-1.24373	10.3116	0.0227182
bta-miR-125a	0.819319	4947.99	0.0230963
bta-miR-9-5p	1.26087	4.81922	0.0231661
bta-miR-331-3p	0.517212	277.559	0.024301
bta-miR-425-5p	0.566728	759.432	0.0251163
bta-miR-411c-3p	2.64243	1.33146	0.0258248
bta-miR-EIA20-21973	2.73265	0.771002	0.0262373
bta-miR-10a	1.59907	126.342	0.0269677
bta-miR-2331-3p	1.44341	1.4312	0.0276411
bta-miR-450b	1.35047	196.706	0.0283009
bta-miR-2483-3p	1.35135	1.37528	0.0304602
bta-miR-EIA15-11744	-0.448107	32.9508	0.03197
bta-miR-EIA5-37953	1.03135	9.78468	0.0322053
bta-let-7g	-0.447149	24480.2	0.0334809
bta-miR-EIA11-4652	1.64541	1.32175	0.0342053
bta-miR-128	-0.30453	468.518	0.0350667
bta-let-7b	-0.748634	96760.7	0.0363168
bta-miR-2903	-1.35472	2.34059	0.038243
bta-miR-EIA8-44095	-1.63127	8.40557	0.0384782
bta-miR-EIA3-32952	-0.796113	17.697	0.0390662
bta-miR-2403	0.989589	5.47721	0.0427298
bta-miR-503-3p	1.77127	2.00494	0.0448154
bta-miR-6518	1.88551	1.6539	0.0448154
bta-miR-EIA2-21265	-1.05778	448.379	0.0453279
bta-miR-EIA16-12009	-0.573291	29.0195	0.0454144
bta-miR-484	0.750351	724.871	0.045424
bta-miR-503-5p	1.28619	4.83094	0.0463315
bta-miR-30d	0.434119	69301.1	0.0463875
bta-miR-181a	-0.559763	8315.9	0.0463875
bta-miR-EIA2-21183	-0.65909	24.2463	0.0463875
bta-miR-EIA11-4610	0.925197	25.7472	0.0470296
bta-miR-152	-0.648542	2908.57	0.0484451
bta-miR-2323	1.46643	3.81136	0.0484451

## Sheet: T.S8d. Enriched.miR.GALvs LAC
Table S8d: Selected differentially expressed miRNAs for downstream analyses
Galactopoiesis and lactogenosis					Involution and galactopoiesis					Involution and lactogenesis
miRNAs	Log2foldchange	p_BH adjustment			miRNAs	Log2foldchange	p_BH adjustment			miRNAs	Log2foldchange	p_BH adjustment
bta-miR-2284w	-2.19263	9.14103e-05			bta-miR-874	2.96243	9.36814e-14			bta-miR-490	-4.03275	1.90402e-16
bta-miR-EIAX-48475	-3.31406	8.87484e-05			bta-miR-222	3.71061	1.87326e-13			bta-miR-EIA6-40693	-3.15661	8.56004e-19
bta-miR-EIA23-25873	-2.32982	6.78951e-05			bta-miR-149-5p	2.37926	1.87326e-13			bta-miR-EIA8-45133	-2.67785	4.52519e-21
bta-miR-EIA15-10595	2.19761	6.68177e-05			bta-miR-2387	2.09069	3.51635e-13			bta-miR-2285t	-2.65289	7.17891e-24
bta-miR-223	-2.41816	5.80828e-05			bta-miR-455-3p	2.92426	1.48757e-12			bta-miR-EIA16-12736	-2.64807	1.64733e-08
bta-miR-147	-2.24696	5.45617e-05			bta-miR-221	3.45995	3.66904e-12			bta-miR-EIA2-20521	-2.63896	1.51334e-10
bta-miR-EIA29-31982	3.01239	3.24696e-05			bta-miR-330	2.96198	8.71185e-12			bta-miR-EIA11-4322	-2.56911	7.98774e-05
bta-miR-142-3p	-2.70032	2.83913e-05			bta-miR-142-5p	3.55642	5.48675e-11			bta-miR-EIA4-36830	-2.56111	1.32034e-12
bta-miR-EIA15-10725	3.06308	1.46315e-05			bta-miR-1249	2.3501	1.20419e-10			bta-miR-183	-2.33314	2.86873e-10
bta-miR-EIA3-32986	-2.1374	1.17255e-05			bta-miR-199a-5p	4.34502	2.5819e-10			bta-miR-130a	-2.2245	1.04895e-05
bta-miR-487b	2.73133	7.62448e-06			bta-miR-296-3p	2.67596	3.14481e-10			bta-miR-7857	-2.12758	3.12389e-09
bta-miR-EIA11-4322	-2.17783	4.8013e-06			bta-miR-2284w	3.55444	1.14182e-09			bta-miR-EIA28-31634	2.00569	2.00796e-07
bta-miR-411a	2.14596	3.86221e-06			bta-miR-223	3.80253	1.53415e-09			bta-miR-2904	2.0679	5.97497e-06
bta-miR-211	-2.60315	2.91384e-06			bta-miR-301a	3.38565	1.53415e-09			bta-miR-EIA19-17190	2.07857	7.03918e-05
bta-miR-EIA3-35128	-2.20389	1.55159e-06			bta-miR-2448-3p	2.20893	1.8389e-09			bta-miR-29c	2.09753	4.13159e-10
bta-miR-EIA3-33975	-2.40122	1.43727e-06			bta-miR-EIA19-19133	4.02622	2.53678e-09			bta-miR-196a	2.16706	1.3796e-06
bta-miR-2285b	-2.3938	4.13202e-07			bta-miR-EIA19-17220	3.77646	8.68105e-09			bta-miR-326	2.18036	6.95856e-07
bta-miR-142-5p	-2.63726	3.03178e-07			bta-miR-454	2.39634	9.95844e-09			bta-miR-154c	2.29625	1.41331e-05
bta-miR-3064	2.62659	1.25916e-07			bta-miR-132	2.23264	9.95844e-09			bta-miR-29b	2.48734	3.7589e-14
bta-miR-EIA3-34346	2.47135	1.20605e-08			bta-miR-EIA25-27602	2.34018	1.61392e-08			bta-miR-493	2.52183	6.92745e-05
bta-miR-EIA1-868	2.47337	1.11939e-08			bta-miR-EIA7-42699	3.0495	1.83973e-08			bta-miR-EIA29-32291	2.53144	7.49993e-06
bta-miR-874	-2.14862	5.23901e-09			bta-miR-EIA3-32986	2.81852	1.91383e-08			bta-miR-205	2.54858	2.25457e-09
bta-miR-EIA23-26376	-2.78888	1.07747e-09			bta-miR-326	2.01333	2.23381e-08			bta-miR-145	2.64575	6.01428e-08
bta-miR-2904	2.2048	3.20117e-10			bta-miR-EIA1-391	4.33905	4.10099e-08			bta-miR-409a	2.69435	7.03918e-05
bta-miR-130a	-2.43568	2.58647e-10			bta-miR-2484	3.16767	1.19297e-07			bta-miR-2887	3.01867	1.46993e-08
bta-miR-205	2.20016	1.90478e-10			bta-miR-2331-3p	2.91094	1.33867e-07			bta-miR-EIA6-40484	3.16653	2.84348e-08
bta-miR-582	-3.06766	1.6241e-10			bta-miR-142-3p	3.43546	3.26211e-07			bta-miR-542-5p	3.38851	1.41331e-05
bta-miR-146b	-2.15239	7.60568e-11			bta-miR-2323	2.94372	4.96813e-07			bta-miR-10b	3.73996	6.60241e-14
bta-miR-490	-2.38071	3.51661e-11			bta-miR-10a	2.77324	6.28348e-07			bta-miR-885	3.78197	1.69892e-17
bta-miR-10b	2.7103	3.06115e-11			bta-miR-EIA3-33975	2.52702	1.35146e-06
bta-miR-29d-3p	2.2873	4.76205e-12			bta-miR-EIA4-36127	3.2121	1.37977e-06
bta-miR-EIA28-31634	2.1595	1.43509e-12			bta-miR-EIA21-23794	3.98419	1.99818e-06
bta-miR-EIA29-32291	3.19632	1.04725e-12			bta-miR-EIA23-26376	2.10352	2.12604e-06
bta-miR-EIA19-17190	3.28675	5.77968e-16			bta-miR-542-5p	2.54362	2.86866e-06
bta-miR-EIA6-40484	3.87238	4.5083e-17			bta-miR-138	3.15507	3.58067e-06
bta-miR-2887	3.57906	7.31694e-18			bta-miR-EIA5-37255	2.73851	4.64652e-06
bta-miR-29c	2.77317	2.34266e-26			bta-miR-EIA25-28942	2.75666	4.86578e-06
bta-miR-885	3.96642	3.20772e-29			bta-miR-EIA13-8250	3.19929	5.20183e-06
bta-miR-29b	3.01676	2.98538e-31			bta-miR-EIA23-25367	3.16911	7.04294e-06
					bta-miR-2344	4.19275	8.5264e-06
					bta-miR-EIAX-48475	3.87959	9.11883e-06
					bta-miR-370	3.68425	9.20838e-06
					bta-miR-2285b	2.20435	1.09226e-05
					bta-miR-503-5p	2.09429	2.70938e-05
					bta-miR-6518	3.05198	3.39513e-05
					bta-miR-EIA1-612	3.02592	3.44994e-05
					bta-miR-EIA1-1319	3.02592	3.44994e-05
					bta-miR-2349	3.05505	4.76771e-05
					bta-miR-EIA7-42410	3.02338	4.93644e-05
					bta-miR-EIA29-31940	2.40396	7.71673e-05
					bta-miR-6524	-1.46359	1.8389e-09
					bta-miR-215	-1.35444	8.48111e-09
					bta-miR-30a-5p	-1.47689	2.06065e-08
					bta-miR-2285t	-1.22008	9.32195e-08
					bta-miR-335	-1.52721	9.91773e-08
					bta-miR-183	-1.64418	1.40429e-07
					bta-miR-EIA4-36830	-1.64111	2.2901e-07
					bta-miR-10a	2.77324	6.28348e-07
					bta-miR-EIA1-379	-1.81541	9.61238e-07
					bta-miR-152	-1.15438	3.66643e-06
					bta-let-7c	-1.07896	4.83819e-06
