# Supplementary material for: MicroRNA roles in signalling during lactation: an insight from differential expression, time course and pathway analyses of deep sequence data
Source: Sci Rep. 2017 Mar 20;7:44605. doi: 10.1038/srep44605 (PMC5357959; doi:10.1038/srep44605)
Supplement: Supplementary Table S9 [file srep44605-s10.xls]

## Sheet: TS9a. miR-29b pathways
Table S9a. Pathways enriched for target genes of bta- miR-29b
Canonical Pathways	-log(p-value)	Molecules
PI3K/AKT Signaling	1.31	PIK3R3,ITGB1,AKT2,GAB1,LIMS1,PIK3R1,FOXO3,AKT3,MCL1,PTEN
Triacylglycerol Biosynthesis	1.32	AGPAT4,GPAM,ABHD5,DBT
Insulin Receptor Signaling	1.36	PIK3R3,FOXO4,PPP1R3D,AKT2,GAB1,SGK1,PIK3R1,PTPN1,FOXO3,AKT3,PTEN
Ceramide Signaling	1.39	PIK3R3,FOS,AKT2,TNFRSF1A,PIK3R1,AKT3,CYCS,SMPD3
Growth Hormone Signaling	1.4	PIK3R3,FOS,IGF1,PIK3R1,RPS6KA3,STAT3,SOCS7
Myc Mediated Apoptosis Signaling	1.4	PIK3R3,AKT2,IGF1,PIK3R1,MAPK10,AKT3,CYCS
Clathrin-mediated Endocytosis Signaling	1.41	PIK3R3,ITGB1,ARRB1,EPS15,IGF1,CDC42,PIK3R1,ARPC3,DNM3,HIP1,LDLRAP1,PDGFC,PDGFB
FGF Signaling	1.43	PIK3R3,AKT2,GAB1,PIK3R1,AKT3,STAT3,CREB5,FRS2
ILK Signaling	1.44	PIK3R3,ITGB1,FOS,AKT2,CDC42,TNFRSF1A,LIMS1,PIK3R1,MAPK10,AKT3,CREB5,PDGFC,PTEN
GDNF Family Ligand-Receptor Interactions	1.45	PIK3R3,FOS,GAB1,CDC42,PIK3R1,MAPK10,FRS2
Regulation of the Epithelial-Mesenchymal Transition Pathway	1.47	PIK3R3,LOX,NOTCH2,AKT2,GAB1,PIK3R1,TGFB2,AKT3,FZD5,MMP2,STAT3,FRS2,PDGFRB
IL-4 Signaling	1.52	PIK3R3,AKT2,NFAT5,NFATC3,PIK3R1,AKT3,NFATC4,NR3C1
Aryl Hydrocarbon Receptor Signaling	1.57	FOS,CCND2,SP1,GSTA4,NFIA,RARB,TGFB2,CDK6,NCOR2,AHR,NCOA3,ARNT
JAK/Stat Signaling	1.59	PIK3R3,FOS,AKT2,PIAS4,PIK3R1,PTPN1,AKT3,STAT3,SOCS7
Role of PKR in Interferon Induction and Antiviral Response	1.59	TRAF3,TNFRSF1A,CYCS,TRAF5,EIF2S1,RNASEL
VDR/RXR Activation	1.61	SP1,IL1RL1,PPARD,MXD1,TGFB2,NCOR2,KLF4,NCOA3
PAK Signaling	1.64	PIK3R3,ITGB1,CDC42,PIK3R1,MAPK10,EPHB3,PDGFC,PDGFB,PDGFRB
PI3K Signaling in B Lymphocytes	1.67	FOS,CALM1 ,AKT2,NFAT5,NFATC3,PIK3R1,FOXO3,AKT3,PLEKHA1,NFATC4,CAMK2G,PTEN
HGF Signaling	1.71	PIK3R3,ITGB1,FOS,AKT2,GAB1,CDC42,PIK3R1,MAPK10,AKT3,STAT3,MAP3K2
PPAR Signaling	1.71	FOS,IL1RL1,TNFRSF1A,PPARD,NCOR2,PDGFC,MAP4K4,IL1RAP,PDGFB,PDGFRB
Glioblastoma Multiforme Signaling	1.71	PIK3R3,AKT2,IGF1,CDC42,PIK3R1,CDK6,AKT3,FZD5,PDGFC,PDGFB,PTEN,PDGFRB
Role of NANOG in Mammalian Embryonic Stem Cell Pluripotency	1.72	PIK3R3,AKT2,LIF,GAB1,PIK3R1,AKT3,FZD5,STAT3,BMP1
Neurotrophin/TRK Signaling	1.76	PIK3R3,FOS,GAB1,SPRY1,CDC42,PIK3R1,CREB5,FRS2
Ephrin Receptor Signaling	1.76	ITGB1,AKT2,GNG2,STAT3,CREB5,PDGFC,PDGFB,EPHA10,CDC42,AKT3,ARPC3,EPHB3,GNA13,MAP4K4
Calcium Signaling	1.78	CALM1,AKAP5,HDAC4,NFAT5,CAMK1D,NFATC3,ASPH,NFATC4,CREB5,CAMKK2,ATP2B4,CAMK2G
SAPK/JNK Signaling	1.84	PIK3R3,GAB1,CDC42,NFATC3,PIK3R1,GNG2,MAPK10,GNA13,MAP4K4,MAP3K2
Sphingomyelin Metabolism	1.85	SGMS2,SMPD3
B Cell Receptor Signaling	1.86	AKT2,POU2F2,NFATC3,PIK3R1,NFATC4,CREB5,PTEN,PIK3R3,CALM1 (includes others),NFAT5,GAB1,CDC42,PAG1,AKT3,MAP3K2,CAMK2G
TR/RXR Activation	1.97	PIK3R3,AKT2,COL6A3,PIK3R1,AKT3,ACACA,NCOR2,DIO2,NCOA3
IL-6 Signaling	2.05	AKT2,IL1RL1,TNFRSF1A,PIK3R1,STAT3,PIK3R3,COL1A1,FOS,MAPK10,AKT3,IL1RAP,MAP4K4,MCL1
NGF Signaling	2.15	PIK3R3,AKT2,GAB1,CDC42,PIK3R1,TRAF4,RPS6KA3,MAPK10,AKT3,CREB5,SMPD3,MAP3K2
IL-22 Signaling	2.18	AKT2,MAPK10,IL10RB,AKT3,STAT3
ERK5 Signaling	2.2	FOS,LIF,GAB1,SGK1,FOXO3,RPS6KA3,GNA13,CREB5,MAP3K2
April Mediated Signaling	2.31	FOS,TRAF3,NFAT5,NFATC3,MAPK10,TRAF5,NFATC4
B Cell Activating Factor Signaling	2.31	FOS,TRAF3,NFAT5,NFATC3,MAPK10,TRAF5,NFATC4
Lymphotoxin β Receptor Signaling	2.52	PIK3R3,AKT2,TRAF3,PIK3R1,TRAF4,AKT3,CYCS,LTBR,TRAF5
Intrinsic Prothrombin Activation Pathway	2.55	COL1A2,COL1A1,COL5A3,COL2A1,COL3A1
Axonal Guidance Signaling	3.39	DPYSL2,NFATC3,PIK3R1,PDGFC,ROBO1,NFAT5,IGF1,BAIAP2,ADAM19,AKT3,ARPC3,SRGAP2,LNPEP,GNA13,ADAMTS5,BMP1,ITGB1,PLXNA1,AKT2,GNG2,MMP2,NFATC4,ADAMTS9,PDGFB,PIK3R3,EPHA10,ADAMTS6,ADAM12,CDC42,EPHB3,FZD5
Note: (-log(p_value) of ≥1.3 indicates significance

## Sheet: TS9b. miR-363 pathways
Table S9b. Pathways enriched for target genes of bta- miR-363
Ingenuity Canonical Pathways	-log(p-value)	Molecules
Calcium Signaling	2.42	MEF2A,ACTC1,CAMKK2
Adipogenesis pathway	2.34	RPS6KB1,BMP4,FBXW7
CNTF Signaling	2.09	LIFR,RPS6KB1
ERK5 Signaling	1.86	RPS6KB1,MEF2A
Role of NANOG in Mammalian Embryonic Stem Cell Pluripotency	1.72	LIFR,BMP4
Fcγ Receptor-mediated Phagocytosis in Macrophages and Monocytes	1.63	RPS6KB1,ACTC1
VEGF Signaling	1.6	EIF2S3,ACTC1
p38 MAPK Signaling	1.5	RPS6KB1,MEF2A
Tight Junction Signaling	1.33	TJP2,ACTC1
Regulation of eIF4 and p70S6K Signaling	1.32	RPS6KB1,EIF2S3
Sertoli Cell-Sertoli Cell Junction Signaling	1.31	TJP2,ACTC1
Note: (-log(p_value) of ≥1.3 indicates significance

## Sheet: TS9c.miR-874 pathways
Table S9c. Pathways enriched for target genes of bta- miR-874
Ingenuity Canonical Pathways	-log(p-value)	Molecules
Tight Junction Signaling	1.32	CLDN10,RAB13,CLDN18
Phospholipases	1.59	PLD3,PLB1
Agranulocyte Adhesion and Diapedesis	1.99	CLDN10,CLDN18,IL1R1,CCL18
Eicosanoid Signaling	2.37	PTGIS,PLB1,PTGER1
Granulocyte Adhesion and Diapedesis	2.57	CLDN10,CLDN18,IL1R1,CCL18,ITGAL
Note: (-log(p_value) of ≥1.3 indicates significance

## Sheet: TS9d miR-6524 pathways
Table S9d. Pathways enriched for target genes of bta- miR-6524
Ingenuity Canonical Pathways	-log(p-value)	Molecules
CNTF Signaling	1.42	RPS6KB1,PTPN11
IGF-1 Signaling	1.66	YWHAQ,RPS6KB1,PTPN11
ERK5 Signaling	2.11	YWHAQ,RPS6KB1,PTPN11
Choline Biosynthesis III	2.53	NAPEPLD,CEPT1
Cell Cycle: G2/M DNA Damage Checkpoint Regulation	2.6	YWHAQ,ATR,BORA
Note: (-log(p_value) of ≥1.3 indicates significance

## Sheet: T S8e.miR-885 pathways
Table S8e. Pathways enriched for target genes of bta- miR-885
Canonical Pathways	-log(p-value)	Molecules
GDNF Family Ligand-Receptor Interactions	1.35	RET,FRS2
Salvage Pathways of Pyrimidine Ribonucleotides	2.06	DAPK1,CDK6,NEK2
Pyridoxal 5'-phosphate Salvage Pathway	2.43	DAPK1,CDK6,NEK2
Retinol Biosynthesis	2.46	RDH11,LIPG
Note: (-log(p_value) of ≥1.3 indicates significance

## Sheet: TS8f. miR-2285 pathways
Table S8f. Pathways enriched for target genes of bta- miR-2285t
Canonical Pathways	-log(p-value)	Molecules
MIF-mediated Glucocorticoid Regulation	1.32	NFKBIA,NFKBIE
Role of IL-17A in Arthritis	1.33	NFKBIA,NFKBIE,MAPKAPK2
Activation of IRF by Cytosolic Pattern Recognition Receptors	1.35	NFKBIA,IL10,NFKBIE
Angiopoietin Signaling	1.38	NFKBIA,RRAS2,NFKBIE
Differential Regulation of Cytokine Production in Intestinal Epithelial Cells by IL-17A and IL-17F	1.41	IL10,IL13
Superpathway of Cholesterol Biosynthesis	1.41	ACAT1,HMGCS1
Differential Regulation of Cytokine Production in Macrophages and T Helper Cells by IL-17A and IL-17F	1.5	IL10,IL13
Tryptophan Degradation III (Eukaryotic)	1.67	ACAT1,HSD17B4
Regulation of IL-2 Expression in Activated and Anergic T Lymphocytes	1.67	NFKBIA,TGFBR1,RRAS2,NFKBIE
PPARα/RXRα Activation	1.78	NFKBIA,TGFBR1,RRAS2,GPD2,NFKBIE,ACVR2A
Glutaryl-CoA Degradation	1.9	ACAT1,HSD17B4
Superpathway of Geranylgeranyldiphosphate Biosynthesis I (via Mevalonate)	1.9	ACAT1,HMGCS1
Mevalonate Pathway I	2.21	ACAT1,HMGCS1
Ketogenesis	2.35	ACAT1,HMGCS1
TGF-β Signaling	2.43	TGFBR1,RRAS2,RNF111,BMP2,ACVR2A
Note: (-log(p_value) of ≥1.3 indicates significance
