# Supplementary material for: MicroRNA roles in signalling during lactation: an insight from differential expression, time course and pathway analyses of deep sequence data
Source: Sci Rep. 2017 Mar 20;7:44605. doi: 10.1038/srep44605 (PMC5357959; doi:10.1038/srep44605)
Supplement: Supplementary Table S10 [file srep44605-s11.xls]

## Sheet: TS10a.Mol and Cell Func
Table S10a. Enriched molecular and cellular functions for target genes of miRNAs for each lactation stage comparison
Category	AnalysisName	p-value	Molecules
Gene Expression	DOWN_GAL_LAC	1.02E-11-2.6E-03	RNF2,RNF139,CBX7,TGFBR1,PRKAB1,POLA1,TLE1,BMPR1B,GNB1,EWSR1,CCND3,PPM1A,GNA13,MYT1L,ZFHX3,MED1,NPAT,DCP1A,IKZF4,IRF5,MAFF,CDC73,CSF2RB,KAT6A,ARHGEF28,THRB,COPS2,TSC1,EIF4EBP2,SETD7,NOTCH2,ARRB1,TIPARP,KDM6A,MXD1,OTUD7B,TRAF1,LSM14B,GTF3C1,TNFSF11,KHDRBS1,DIP2A,CCL11,ARID3A,NR1D2,AFF3,BCL11A,CSF1,PTH1R,PRKACB,PPARA,FOXO4,MLLT6,SFMBT1,ZFP36L1,ZFPM1,CBX5,ZNF350,PGR,PTEN,PPM1D,DMTF1,MATR3,IL23A,ADAMT…
Cellular Assembly and Organization	DOWN_GAL_LAC	1.13E-04-3.56E-03	TWF1,TGFBR1,SPAG16,RAB2A,MLLT4,GNB1,LAMC1,BCAN,DGKG,GNA13,SON,ARHGAP10,CRKL,LARP4,CORO1C,ARHGEF28,CELSR3,ACACA,NPHP3,VPS54,SEPN1,TSC1,EIF4EBP2,CCR2,ANPEP,RAB22A,ARRB1,PIK3C3,MTMR3,TNFSF11,CCL11,MYO5A,MAD2L1,MAGI1,SWAP70,PEX5,BCL11A,CSF1,PTH1R,AP1G1,RYK,PRKACB,RANBP2,EML4,SMC1A,PTEN,SCN4B,USP8,ARHGAP20,MAP7D3,IL1RAP,EPHA7,ELN,CXCL8,CEP68,RAB34,PTPRM,BCL2L1,KANK1,BRWD1,MAST3,VHL,UBE2I,LOX,AKTIP,BMP…
Cellular Function and Maintenance	DOWN_GAL_LAC	8.47E-05-3.56E-03	TGFBR1,SPAG16,CP,GNB1,LAMC1,GNA13,IL4R,MED1,CRKL,LARP4,CORO1C,SGIP1,NPHP3,SEPN1,TSC1,RAB22A,AQP3,NOTCH2,ARRB1,MTMR3,MAD2L1,SWAP70,PEX5,BCL11A,PTH1R,AP1G1,PPARA,EML4,ZFP36L1,SCN4B,MAP7D3,TEK,CEP68,SNX5,TCHP,KANK1,BCL2L1,BRWD1,VPS39,KLF10,FAT3,NEDD1,EIF2S1,CLIC4,NCS1,PPARGC1B,PDK1,NLRP3,MEF2A,SLC8A3,NPY2R,SPARC,MEF2C,CEP120,CTSV,HOOK3,IL1RL2,NEK3,EQTN,NAPA,NAB1,ATG7,RAB13,SLC17A5,TBCE,SPOP,UNC13A,N…
Cell Morphology	DOWN_GAL_LAC	1.26E-06-3.56E-03	RNF2,SNTB2,TGFBR1,PRKAB1,SPAG16,MLLT4,CP,BMPR1B,LAMC1,ITPKB,CCND3,DGKG,EXOC5,GNA13,IL4R,ARHGAP10,MED1,CRKL,ANGPTL2,IL7,NPR3,KAT6A,CTSB,CELSR3,ARHGEF28,ACACA,NPHP3,THRB,SEPN1,TSC1,EIF4EBP2,IL1RL1,CCR2,ANPEP,DTNA,ARRB1,MXD1,ST8SIA2,EXO1,SLC12A6,TNFSF11,ZNF521,ARID3A,MYO5A,SWAP70,BCL11A,CSF1,PTH1R,RYK,PRKACB,PPARA,FOXO4,ZFPM1,NOX1,SCN4B,PTEN,PPM1D,PGR,CD84,IL1RAP,TEK,E2F2,EPHA7,CXCL8,MAN1C1,EPOR,DNA…
Cellular Development	DOWN_GAL_LAC	3.77E-06-3.56E-03	TGFBR1,FRMD6,LAMC1,GNA13,IL4R,MED1,CRKL,ANGPTL2,IKZF4,MAFF,NPR3,THRB,TSC1,SLC1A5,AQP3,NOTCH2,ARRDC3,ARRB1,TIPARP,KDM6A,SLC12A6,IPO7,CCDC6,SWAP70,BCL11A,PTH1R,USP37,PPARA,FOXO4,MLLT6,ZFP36L1,CBX5,ZNF350,SCN4B,SACS,TEK,PBLD,SGCB,KCNAB2,HAS3,BCL2L1,EREG,KLF10,PDE4A,CLIC4,COL6A1,PPARGC1B,ECE1,PDK1,BTLA,NLRP3,MEF2A,SLC8A3,RRAS2,E2F7,NPY2R,SPARC,MEF2C,MAP4K4,PTGR2,ANKRD17,NCAPG,UBR2,ARID2,GON4L,FNDC3B,…
Cellular Growth and Proliferation	DOWN_GAL_LAC	6.07E-08-3.56E-03	RNF139,TGFBR1,SPAG16,TLE1,FRMD6,GNB1,LAMC1,EXOC5,PPM1A,BTN3A1,GNA13,SART3,IL4R,RELT,MED1,CRKL,FAM120A,IKZF4,ZBTB5,MAFF,NPR3,THRB,TSC1,PRDX4,RAB22A,NOTCH2,ARRDC3,ARRB1,TIPARP,KDM6A,TRIT1,VPS13B,SLC12A6,UTP20,IPO7,CCDC6,MAD2L1,SWAP70,BCL11A,TBC1D8,PTH1R,USP37,PPARA,FOXO4,MLLT6,EML4,ZFP36L1,DIRAS1,ZNF350,SCN4B,EEF1E1,CD84,TEK,PBLD,SGCB,CREB3L4,HAS3,TCHP,BCL2L1,PSME4,EREG,VPS39,KLF10,PDE4A,RNASEH2B,C…
Cell Death and Survival	DOWN_GAL_LAC	6.18E-04-3.5E-03	RNF2,TGFBR1,MTMR9,PRKAB1,SPAG16,BMPR1B,CD1D,EWSR1,CCND3,PPM1A,GNA13,PTGIS,SON,IL4R,ARHGAP10,SLC2A1,MED1,IRF5,IL7,CDC73,CSF2RB,CTSB,ACACA,THRB,SEPN1,TSC1,PDCD2,IL1RL1,PRDX4,CCR2,ANPEP,AQP3,NOTCH2,ARRB1,PIK3C3,MXD1,AAK1,ST8SIA2,EXO1,TRAF1,TNFSF11,KHDRBS1,CD69,DIP2A,CCL11,CCDC6,MAD2L1,MAGI1,SWAP70,CSF1,BCL11A,PTH1R,PPARA,FOXO4,ZFP36L1,GPC3,CBX5,NOX1,PTEN,PGR,PPM1D,ANXA11,HOMER1,EEF1E1,E2F2,TEK,SCN5A…
Cellular Movement	DOWN_GAL_LAC	1.28E-05-3.75E-03	TGFBR1,SPAG16,MLLT4,FRMD6,GNB1,LAMC1,CD1D,BCAN,PPM1A,GNA13,GUCY1B3,IL4R,SLC2A1,MED1,CRKL,FAM120A,ANGPTL2,IRF5,IL7,MASTL,CSF2RB,CORO1C,EYA3,CTSB,CELSR3,ARHGEF28,THRB,RALGAPA2,TSC1,ARPC1B,IL1RL1,CCR2,GPSM1,ANPEP,AQP3,NOTCH2,ARRDC3,ARRB1,PIK3C3,MXD1,ST8SIA2,IL27RA,SLC12A6,TNFSF11,KHDRBS1,CD69,IPO7,CCL11,MYO5A,PEX5,SWAP70,MAGI1,CSF1,PTH1R,PPARA,FOXO4,CBX5,GPC3,ZNF350,NOX1,PTEN,PGR,PPM1D,IL23A,VNN2,E2…
Lipid Metabolism	DOWN_GAL_LAC	8.09E-05-1.62E-03	PPARA,EFR3A,IL1A,LIF,PIKFYVE,PIP4K2B,SET,RAB5A,AR,IGF1,TTC7B,PIK3CG,PIK3C3,TMEM150A,IP6K1,SMG1,PI4K2B,AGK,MAP2K1,ELOVL7,PIK3C2A,FGF9,POLG,FAM126A,KITLG,PDE8A,SYNJ2,SYNJ1,ABCC4,TNF,ESR1,PIP4K2C
Molecular Transport	DOWN_GAL_LAC	1.07E-04-5.2E-04	TCN2,RAB2A,NUP133,CP,VAMP3,BTN3A1,GNA13,APPBP2,GUCY1B3,SLC2A1,MAFF,ABCA7,CSF2RB,SYT6,NPR3,ANKH,TSC1,SLC1A5,SLCO1C1,AQP3,PIK3C3,SLC12A6,KHDRBS1,IPO7,MYO5A,PEX5,PTH1R,AP1G1,PPARA,RANBP2,NUP58,GPC3,NOX1,SCN4B,PTEN,TEK,SCN5A,CXCL8,STK39,OSBPL8,BCL2L1,CLIC2,CALHM1,VHL,SLC11A1,UBE2I,VPS39,NIPA1,FRAT1,AKTIP,BMP2,NFKBIE,ERC1,CLIC4,WNK3,EDN1,TBC1D1,NCS1,PPARGC1B,CFH,STAT1,DVL1,SLC8A3,SYT11,SNX27,SLCO3A1,N…
Small Molecule Biochemistry	DOWN_GAL_LAC	8.09E-05-3.56E-03	PPARA,EFR3A,LIF,TGFBR1,MAPK1,ADRBK1,SGK1,PTHLH,PIKFYVE,PIP4K2B,PDPK1,ESRRA,GPC3,PBK,PTEN,TGFBR2,VEGFA,NR4A3,EWSR1,CAMK2D,PIK3CG,IP6K1,TMEM150A,SMG1,GNA13,HIPK2,SLC25A12,RASA1,ELOVL7,PFKFB3,RPS6KB1,MIF,SLC2A1,STK39,FGF9,H6PD,STAT3,KLF4,RAP1A,FAM126A,SYNJ2,PDE8A,TAF1,RHOQ,HNRNPA1,SLC8A1,ADIPOR2,TNF,ESR1,ABCC4,PIP4K2C,TSC1,IL1A,HNRNPA2B1,PKM,MYLK,BCL2,SET,RAB5A,TNKS,HK2,AR,IGF1,TTC7B,PIK3C3,ERBB4,PR…
Cell-To-Cell Signaling and Interaction	DOWN_GAL_LAC	7.5E-05-3.03E-03	MYH10,EPS8,BMP4,F2R,ATXN1,XDH,KCNMB2,ADARB1,RICTOR,GRIA4,NPTX1,VEGFA,NSF,GABRG1,CXCL13,BCHE,NFKBIB,NAPA,DNM2,SV2B,CNR1,CACNA1C,DCSTAMP,TBK1,ITPR1,ATF2,SH3GL1,MET,LRP8,SYT1,UNC13A,TNF,KCNN3,SNAPIN,EIF4EBP2,IFNB1,SLC1A3,DTNA,CCL2,IGF1,RARB,RXRB,TNFRSF1B,TMOD2,TNFSF11,IL10,GNAQ,SNAP29,VDAC3,F3,KITLG,MYO5A,LDLR,CSF1,CD44,GABPA,PAFAH1B1,ADORA2A,SYN2,LIF,OSTF1,SLC7A11,PLP1,CAV2,RIMS2,EPHB2,KIF1B,PTHLH,…
Cell Cycle	DOWN_GAL_LAC	1.46E-06-3.03E-03	RNF2,CBX7,TGFBR1,POLA1,FRMD6,BMPR1B,EWSR1,CCND3,PPM1A,GNA13,ZFHX3,SON,IL4R,NPAT,ANGPTL2,IRF5,ZBTB5,IL7,MASTL,THRB,COPS2,POLD4,NOTCH2,ARRB1,PIK3C3,MXD1,TNFSF11,KHDRBS1,MAD2L1,CSF1,USP37,PPARA,FOXO4,MLLT6,CSPP1,PTEN,PPM1D,SMC1A,PGR,USP8,DMTF1,E2F2,KMT5A,CXCL8,EPOR,DNA2,CDCA2,HAS3,BCL2L1,GEN1,EREG,VHL,UBE2I,EHF,BMP2,NEDD1,RNASEH2B,PTGES3,EDN1,PPARGC1B,PDK1,STAT1,VAV2,BTLA,KIF3B,PPM1G,RRAS2,SPARC,SEP…
Cell Signaling	DOWN_GAL_LAC	1.48E-05-3.02E-03	BMP4,TGFBR1,F2R,SGK1,FLT3,NF2,RICTOR,PTPRC,VEGFA,DUSP3,ITPKB,NEK6,SMG1,GNA13,HIPK2,MAP3K2,TIMP2,PELI2,PDGFRB,VRK2,FGFR2,TBK1,NOD2,INPP5F,NPR3,GAB1,SYK,DUSP19,ZAK,CLSPN,SLC8A1,TNF,SETX,MAP3K5,JAK2,OGT,TNKS,PRKX,AR,IGF1,CCL2,PIK3C3,IGF1R,PDGFRA,RPS6KA2,FLT1,BRAP,CSNK1G3,GNAQ,CDK1,MAP3K3,RYK,TNIK,LIF,MAP3K11,MAPK1,CAV2,CSNK1G1,ADRBK1,PTHLH,PBK,NOX1,HMGB1,TGFBR2,STK4,CAMK2D,TTBK2,CDON,ITGAV,CD84,RPS6…
Cellular Compromise	DOWN_GAL_LAC	1.73E-03-2.9E-03	IL6ST,MYH10,LIF,F2R,PTGER3,EPHB2,XDH,ARHGEF7,ROCK2,HMOX1,RHOG,GNA13,ANKS1A,EPAS1,NQO1,DVL1,IL6R,GNAQ,RAC1,LRRK2,ROCK1,CDC42BPA,RHOQ,NTRK2,MEIS1,TNF,VHL,RYK
Carbohydrate Metabolism	DOWN_GAL_LAC	8.09E-05-3.56E-03	EFR3A,PPARA,PIKFYVE,PIP4K2B,ESRRA,GPC3,ABCA1,PTEN,NR4A3,EWSR1,PIK3CG,IP6K1,TMEM150A,SMG1,SLC25A12,RASA1,GNE,RPS6KB1,PFKFB3,MIF,SLC2A1,H6PD,STAT3,KLF4,RAP1A,FAM126A,SYNJ2,RHOQ,HNRNPA1,ADIPOR2,ESR1,TNF,PIP4K2C,TSC1,PKM,HNRNPA2B1,BCL2,RAB5A,HK2,IGF1,TTC7B,ERBB4,PIK3C3,PRKAA2,PID1,EGLN3,SORT1,AGK,PI4K2B,NFE2L2,PRKCA,PIK3C2A,ERBB3,KIF3A,GNPTG,GRB10,PRKCI,MGAT4A,SYNJ1,CD44,PRKAG2
Post-Translational Modification	DOWN_GAL_LAC	9.68E-08-3.02E-03	TGFBR1,PRKAB2,PRKAB1,XDH,BMPR1B,CCND1,MAML1,PKN2,PTPRC,ITPKB,CCND3,STK10,MYADM,NEK6,HIPK2,MAP3K2,VRK2,FGFR2,TBK1,STAT3,TLR9,IL7,HSPA8,MET,CORO1C,ST3GAL1,SYK,CELSR3,RSRC1,TNF,RAP2A,PTPN2,GALNT2,JAK2,VRK1,OGT,AR,ARRB1,CCL2,PTPRJ,PIK3C3,PID1,TLR7,AAK1,RPS6KA2,TNFSF11,HIP1,CCL11,MMD,CCNE1,CLK4,CAMP,CSF1,CDKN1A,MAP3K8,MAP3K3,IRAK2,PRKACB,ILF3,MAP3K11,PIKFYVE,PDPK1,PTEN,TGFBR2,STK4,KCTD20,CCNK,RASA1,UL…
Vitamin and Mineral Metabolism	DOWN_GAL_LAC	1.62E-03-1.73E-03	PPARA,IL1A,LIF,FGF9,PTHLH,GNAQ,POLG,KITLG,PDE8A,VEGFA,SET,AR,IGF1,GNA13,SLC8A1,ESR1,MAP2K1,ABCC4,TNF,ELOVL7,PRKCA
Protein Synthesis	DOWN_GAL_LAC	2.29E-04-3.02E-03	FURIN,TGFBR1,SLC7A11,CSNK1G1,ADRBK1,MAPK1,SGK1,PCSK1,FOXP3,GCLC,IDE,RICTOR,PBK,TGFBR2,STK4,CD1D,CAMK2D,ECE2,TTBK2,NEK6,ARL1,SMG1,HIPK2,IL1RAP,FMO2,ERAP1,STK39,GSTM3,TBK1,THOP1,GSR,TAF1,SYK,UHMK1,CLSPN,TNF,DNPEP,CDK2,IL1A,SFTPD,GALNT2,DMD,MYLK,BCL2,PRKX,TNKS,ECE1,RPS6KA2,MAPKAPK2,PDK1,ALDH5A1,GGT7,PRKCA,IRF4,CSNK1G3,LRRK2,PDK3,CYP1B1,CDK1,CDC42BPA,PAX6,EIF2AK3
Amino Acid Metabolism	DOWN_GAL_LAC	2.6E-03-2.6E-03	TGFBR1,MAPK1,ADRBK1,STK39,SGK1,ACVR1,PDPK1,LRRK2,MYLK,PBK,CDK1,BCL2,TGFBR2,TNKS,CAMK2D,TAF1,HIPK2,WNK1,PRKCA
RNA Post-Transcriptional Modification	DOWN_GAL_LAC	2.6E-03-2.6E-03	PPARG,IL1A,QKI,GDNF,BMP2,ZFP36L1,HNRNPD,DICER1,RNASEL,NOCT,ELAVL1,VEGFA,RC3H1,TEP1,MAPKAPK2,APEX1,YTHDF2,TNF,SLC11A1
Drug Metabolism	DOWN_GAL_LAC	1.62E-03-1.62E-03	PPARA,IL1A,LIF,FGF9,POLG,PDE8A,KITLG,SET,AR,IGF1,ESR1,MAP2K1,TNF,ABCC4,ELOVL7
RNA Damage and Repair	DOWN_GAL_LAC	2.6E-03-2.6E-03	PPARG,IL1A,QKI,GDNF,BMP2,ZFP36L1,HNRNPD,DICER1,RNASEL,NOCT,ELAVL1,VEGFA,RC3H1,TEP1,MAPKAPK2,APEX1,YTHDF2,TNF,SLC11A1
Gene Expression	UP_GAL_LAC	1.07E-07-3.18E-04	RNF139,PIK3R1,BMPR1B,EPHB1,EWSR1,ADA,CUX2,AIF1,GNA13,MYT1L,ZFHX3,SMAD2,DAPK1,AKT2,ACACB,NKIRAS2,MED1,NPAT,DCP1A,ITGA6,IKZF4,PLAG1,SP4,CDC73,DVL2,ZNF438,KAT6A,PRKACA,GTF2H1,RPS6KA1,FOXF1,THRB,HTATIP2,DDX3X,NOTCH2,ARRB1,MXD1,IBTK,ATN1,LSM14B,AKAP5,TNFSF11,ZNF398,S100A14,CCL11,BAK1,AFF3,BCL11A,CSF1,RPL37,PRKACB,PPARA,FOXO4,MLLT6,ZFP36L1,CBX5,ZNF350,PTEN,PPM1D,PER3,E2F6,DDX5,CHD2,ADAMTS5,IL1RAP,TFEC,…
Cellular Assembly and Organization	UP_GAL_LAC	1.07E-05-1.04E-02	TPBG,MTMR9,RAB2A,PIK3R1,LAMC1,EPHB1,EWSR1,ATG9A,BCAN,CUX2,DGKG,GNA13,SMAD2,DAPK1,ITGA6,LARP4,SP4,CCDC28B,DVL2,PRKACA,KIDINS220,CELSR3,ARHGEF18,ACACA,RPS6KA1,ELMO2,COL4A5,CCR2,FNTA,DDX3X,ARRB1,AAK1,RNF19A,MTMR3,AKAP5,TNFSF11,PACSIN2,PVR,SOAT1,CCL11,PEX5,BCL11A,CSF1,AP1G1,ANKRD27,PRKACB,EEF1A1,RANBP2,SEPT9,EML4,PTEN,CLRN1,ARHGAP20,MAP7D3,ADAMTS5,IL1RAP,TIAM1,SSTR3,STK38L,CEP68,RAB34,PTPRM,TXNRD1,BR…
Cellular Function and Maintenance	UP_GAL_LAC	1.07E-05-1.04E-02	TPBG,RAB2A,PIK3R1,LAMC1,EPHB1,FFAR3,ATG9A,BCAN,CUX2,DGKG,GNA13,DAPK1,ITGA6,LARP4,SP4,CCDC28B,DVL2,PRKACA,KIDINS220,CELSR3,ARHGEF18,ACACA,THRB,COL4A5,CCR2,FNTA,DTNA,ARRB1,RNF19A,MTMR3,AKAP5,TNFSF11,PACSIN2,PVR,SOAT1,CCL11,PEX5,BCL11A,CSF1,AP1G1,ANKRD27,PRKACB,EEF1A1,RANBP2,SEPT9,EML4,PTEN,CLRN1,ARHGAP20,MAP7D3,IL1RAP,TIAM1,SSTR3,STK38L,CEP68,RAB34,PTPRM,TXNRD1,BRWD1,CALHM1,INSR,VHL,UBE2I,ABCD1,LOX…
Cell Morphology	UP_GAL_LAC	2.06E-05-9.2E-03	SNTB2,TPBG,PIK3R1,BMPR1B,LAMC1,EPHB1,EWSR1,FFAR3,BCAN,ADA,DGKG,CUX2,SPEM1,GNA13,AIF1,SMAD2,AKT2,CLEC4G,MED1,ITGA6,SP4,CCDC28B,DVL2,NPR3,KAT6A,PRKACA,KIDINS220,CELSR3,ACACA,RPS6KA1,ELMO2,THRB,NDST1,IL1RL1,CCR2,COL15A1,DTNA,ARRB1,MXD1,HTR2A,AKAP5,TNFSF11,PACSIN2,PVR,SOAT1,BAK1,NOV,BCL11A,CSF1,NDST2,ANKRD27,PRKACB,PPARA,EEF1A1,FOXO4,SEPT9,RNF7,NOX1,PTEN,PPM1D,CLRN1,CD84,IL1RAP,TIAM1,COL9A1,MAN1C1,SS…
Cellular Development	UP_GAL_LAC	2.8E-05-9.85E-03	TPBG,MTMR9,PIK3R1,BMPR1B,DIO2,LAMC1,EPHB1,EWSR1,ATG9A,BCAN,ADA,CUX2,AIF1,GNA13,MYT1L,FIP1L1,ZFHX3,SMAD2,NKTR,RGS19,AKT2,MED1,ITGA6,IKZF4,SP4,PLAG1,UFL1,CDC73,DVL2,ARAF,NPR3,KAT6A,KIDINS220,PRKACA,ACACA,FOXF1,RPS6KA1,ELMO2,THRB,NDST1,COL4A5,IL1RL1,IL17RD,CCR2,FNTA,FXR2,DDX3X,NOTCH2,ARRB1,MXD1,CD27,ATN1,HTR2A,AKAP5,TNFSF11,CD69,CCL11,GIT2,NOV,CSF1,BCL11A,NDST2,ANKRD27,PRKACB,PPARA,FOXO4,SEPT9,MLLT6…
Cellular Growth and Proliferation	UP_GAL_LAC	2.8E-05-1.04E-02	RNF139,TPBG,LAMC1,CLEC4D,ADA,BTN3A1,GNA13,FIP1L1,CLEC4G,PEAK1,MED1,DACT3,IKZF4,ZBTB5,PLAG1,DVL2,NPR3,FOXF1,THRB,ELMO2,MORC3,NOTCH2,ARRB1,ARRDC3,PELO,AKAP5,IPO7,S100A14,GPAM,NOV,BCL11A,USP37,PPARA,FOXO4,EEF1A1,MLLT6,EML4,ZFP36L1,DIRAS1,ZNF350,E2F6,DOLPP1,CD84,TIAM1,STK38L,HAS3,PIK3R3,INSR,EREG,TFEB,PDE4A,PPARGC1B,GATA6,LASP1,SLC30A6,STK3,E2F7,SPARC,TSC22D1,MAP4K4,ITGAX,CEP120,CA12,ADIPOR1,SGPL1,FR…
Cell Death and Survival	UP_GAL_LAC	5.28E-05-9.74E-03	PIK3R1,XDH,BMPR1B,CCND1,SUN2,NTN1,LAMC1,GNPNAT1,EWSR1,CDNF,KEAP1,SUMO1,NEK6,ADA,GNA13,SERPINE1,PIGT,SMAD2,AKT2,TP53INP1,DAPK1,YAP1,SLC2A1,MED1,CNR1,ITGA6,STAT3,WDR81,CDC73,RUNX1T1,NKX3-1,KIDINS220,PRKACA,TFRC,DHFR,CFLAR,THRB,NDST1,ABCE1,PRDX2,SIAH1,ICAM1,IL17RD,COL4A3,TNFAIP8L1,CCR2,FNTA,BECN1,KSR1,DDX3X,TGM2,TRIM27,NGFR,MXD1,AAK1,UBE2K,RNF19A,ATN1,MMP1,UNC5C,TNFSF11,MAPKAPK3,RHOC,TNFRSF1A,GFRA2,…
Cellular Movement	UP_GAL_LAC	7.68E-05-1.04E-02	TPBG,PIK3R1,DIO2,LAMC1,GPR161,EPHB1,FFAR3,ATG9A,BCAN,TRAF4,ADA,SPEM1,GNA13,AIF1,SMAD2,AKT2,PEAK1,SLC2A1,MED1,FAM120A,ITGA6,DVL2,RCC2,PRKACA,KIDINS220,CELSR3,ARHGEF18,RPS6KA1,FOXF1,ELMO2,THRB,NDST1,HTATIP2,IL1RL1,CCR2,DDX3X,NOTCH2,ARRDC3,ARRB1,MXD1,FUT4,HTR2A,TNFSF11,PACSIN2,CD69,IPO7,PVR,CCL11,S100A14,GIT2,NOV,MAGI1,PEX5,CSF1,PPARA,FOXO4,SEPT9,RNF7,CBX5,ZNF350,NOX1,PPM1D,PTEN,CLRN1,KMT5A,MAP3K14,…
Lipid Metabolism	UP_GAL_LAC	2.35E-04-8.82E-03	MRC1,UTP14C,SGK1,KPNA1,PLA1A,ARNT,NEU1,NCEH1,SGPL1,ST8SIA4,PITPNA,SPTLC2,ABCC1,CRY1,SERPINE1,PIGH,AHR,AKT2,ACACB,CNR1,STAT3,OSBP,MPO,B3GNT5,THRB,HSD11B1,SLC4A4,ADM,ICAM1,LEPR,COL4A3,PGAP1,DPM2,TAC1,TNFSF10,ITGB8,ST6GALNAC6,TGM2,PIGZ,IGF1,KL,NGFR,LIPG,LDLRAP1,SMPD3,ALDH5A1,PLAT,EGFR,PTGIR,IL10,TNFRSF1A,SLC35A2,SOAT1,BAK1,PCYT1A,GPAM,B4GALT6,DHCR24,CSF1,SEC14L2,PTGS2,ABCC3,LRP1,ST8SIA3,PPARA,TRAF3,…
Molecular Transport	UP_GAL_LAC	2.35E-04-8.82E-03	MRC1,MYH10,UTP14C,ITSN1,SGK1,KPNA1,PLA1A,ARNT,NEU1,NCEH1,NSF,SGPL1,PITPNA,CRY1,SERPINE1,AHR,UNC13D,AKT2,ACACB,CNR1,STAT3,OSBP,PLD1,MPO,THRB,HSD11B1,SLC4A4,ADM,ICAM1,RALA,LEPR,COL4A3,TAC1,TGM2,CCL8,IGF1,KL,STAM2,LIPG,LNPEP,LDLRAP1,NAPB,PLAT,EGFR,PTGIR,RAB21,IL10,TNFRSF1A,SOAT1,PCYT1A,LILRB4,GPAM,DHCR24,CSF1,SEC14L2,PTGS2,ABCC3,LRP1,PPARA,TRAF3,PLP1,LIF,EPS15,RIMS2,INSIG1,RAB9A,ARFGEF2,ABCG1,DICER1…
Small Molecule Biochemistry	UP_GAL_LAC	2.35E-04-1.04E-02	MRC1,UTP14C,SGK1,KPNA1,PLA1A,ARNT,NEU1,NCEH1,SGPL1,ST8SIA4,PITPNA,SPTLC2,ABCC1,MGAT4B,CRY1,SERPINE1,PIGH,AHR,AKT2,ACACB,CNR1,MAN1A2,STAT3,OSBP,MPO,B3GNT5,THRB,HSD11B1,SLC4A4,ADM,ICAM1,LEPR,COL4A3,PGAP1,DPM2,TAC1,TNFSF10,ITGB8,ST6GALNAC6,TGM2,PIGZ,IGF1,KL,NGFR,LIPG,LDLRAP1,SMPD3,ALDH5A1,PLAT,EGFR,PTGIR,IL10,TNFRSF1A,SLC35A2,SOAT1,BAK1,PCYT1A,GPAM,B4GALT6,MGAT4A,DHCR24,CSF1,SEC14L2,PTGS2,ABCC3,LRP1…
Cell-To-Cell Signaling and Interaction	UP_GAL_LAC	5.51E-04-6.2E-03	TPBG,ITSN1,ATXN1,ADGRL1,LAMC1,EPHB1,ST8SIA4,BCAN,BAIAP2,CUX2,GRIK1,CNR1,ITGA5,ITPR1,PRKACA,CAPRIN1,THRB,RAP2A,ICAM1,COL4A5,PTK2B,COL4A3,SLC1A3,PARD6B,TRPV1,FNTA,KSR1,PKP4,IGF1,NGFR,PDLIM5,RARB,FLRT3,NECTIN1,PURA,PLAT,EGFR,HTR2A,CAMK2B,ITGB1,AKAP5,NELL2,PACSIN2,HIP1,RAB3GAP1,VDAC3,SEMA4D,NFIA,MAFB,FZR1,PRKACB,ERCC6,BAD,FARP1,SYNPO,PTEN,ROCK2,CLRN1,PTK2,PPP3R1,LYNX1,CYBB,HOMER1,EFNB3,FBXO45,RTN4R,I…
Cell Cycle	UP_GAL_LAC	1.03E-03-7.62E-03	MYH10,PIK3R1,BMPR1B,CCND1,CLIP1,EWSR1,KIF13A,CENPE,NEK6,ADORA2B,AIF1,GNA13,ZFHX3,SMAD2,TP53INP1,YAP1,NPAT,STAT3,ZBTB5,PLAG1,MARCKS,RUNX1T1,ARAF,PDS5A,PRKACA,NKX3-1,GTF2H1,DHFR,THRB,SIAH1,ZFYVE26,PTPN2,AKAP8,FNTA,BECN1,NOTCH2,ARRB1,NGFR,MXD1,PHF6,TNFSF11,MLF1,BAK1,FOS,PES1,CSF1,SENP6,GATA3,BRD4,CDC27,PPARA,FOXO4,LIF,JMY,BAD,SEPT9,MLLT6,PTHLH,SKI,PIKFYVE,PTEN,PPM1D,PER3,ZW10,E2F6,RUNX2,CCNK,RGS14,T…
Cell Signaling	UP_GAL_LAC	1.49E-03-2.85E-03	ABI2,ULK1,ITSN1,RIT1,TNFAIP1,CRK,BCL6,NTN1,ARAP3,COL1A2,ARL6,ROCK2,HMOX1,ARRB1,ARFIP2,RHOG,IGF1,NGFR,BAIAP2,ARHGAP20,ARHGEF11,GNA13,AIF1,PDGFRB,ITGB1,RGS19,TIAM1,WASF2,SPRY1,WASF1,SCAI,DOK3,RAP1A,STAMBP,PLD1,RABGEF1,ROCK1,KCTD13,NF1,LPAR1,DHCR24,SYNJ2BP,PECAM1,ARHGAP31,ARHGEF18,HACD3,COL3A1
Cellular Compromise	UP_GAL_LAC	3.27E-03-8.21E-03	PPARA,SARM1,PLP1,ERCC6,TBX6,ATXN3,SGK1,ATXN1,DICER1,VEGFA,CXCL3,NR4A3,DAO,B4GALNT1,CDNF,PDCD1,LYNX1,TARDBP,RET,SERPINE1,MIF,CNR1,TBP,GRIA2,NEFH,HBEGF,THRA,ARSA,STAT3,ITPR1,STAMBP,IRF1,GEMIN2,WDR81,IL1RN,THRB,SUN1,ABCD1,SLC1A3,NFKB1,BCL2,SCARB2,TGM2,IGF1,KCNMA1,NGFR,TGFB2,IGF1R,TNFRSF1B,PLAT,FLT1,TNFRSF1A,LRRK2,ERBB3,IL1R1,AFF1,NTRK2,SLC33A1,LTA,TGFA,MAVS,SLC1A2,SLC19A2,PTGS2,DNM1L,IREB2
Carbohydrate Metabolism	UP_GAL_LAC	5.91E-03-1.04E-02	MGAT4A,ST8SIA4,GXYLT1,MGAT4B,MAN1A2,POFUT1,PRKCSH,ST8SIA3
Carbohydrate Metabolism	DOWN_INV_GAL	3.54E-05-6.49E-04	PRKAB2,IL6,CCND1,ATP2A2,CDKAL1,NCEH1,GPD2,SERPINE1,PRKD1,TP53,CERS6,AKT2,TP53INP1,SLC2A1,MET,ADIPOR2,SLC35B4,ESR2,NDST1,PIP4K2A,STEAP3,TSC1,CTHRC1,CCL5,CRBN,ABCC9,MTMR3,RGS16,MYO5A,GPAM,MGAT4A,LDLR,CSF1,NTRK3,LYN,NRIP1,NDST2,ABCC3,TCF7L2,PPARA,SOCS3,SIDT2,PEX11B,C8orf44-SGK3/SGK3,HSPA5,PTEN,PGR,MYC,GGA2,CD28,RASA1,TEK,CPT1A,HDAC4,H6PD,SGCB,CDK14,KLF4,NCOA3,HAS3,HDAC5,PTPN11,MLXIP,HIF1AN,RAG1,INSR…
Cell Cycle	DOWN_INV_GAL	3.65E-05-6.49E-04	RNF2,MYH10,KLHDC8B,TGFBR1,SSBP2,FRMD6,IL6,CCND1,RB1,LCK,EIF4G2,AJUBA,NR1I2,NEK6,GNA13,TBL1XR1,HIPK2,ZFHX3,TP53,TYMS,SMAD2,ATG5,TP53INP1,CCNE2,SON,ESPL1,TNFRSF10B,CSNK1D,ANGPTL2,ZBTB5,PLAG1,MET,MARCKS,RUNX1T1,JDP2,CCNF,GTF2H1,INVS,DHFR,ESR2,FANCA,CUL5,AKAP8,PTPN2,SETD7,TTK,GLIPR1,GADD45A,MXD1,NCOR1,BCCIP,RPS6KA2,ZNF274,PHF6,IKZF1,GPR132,HECW2,NTRK3,CSF1,CDKN1A,LYN,NRIP1,TCF7L2,PPARA,SOCS3,JMY,MLLT…
Cell Death and Survival	DOWN_INV_GAL	4.65E-08-6.23E-04	RNF2,TGFBR1,CTCF,MTMR9,FANCF,FRMD6,IL6,QARS,LCK,GNA13,SMAD2,AKT2,DAPK1,SON,JAG2,SLC2A1,MED1,ITGA6,KIDINS220,ALCAM,NDST1,FANCA,TSC1,IL17RD,IL1RL1,MCTS1,TTK,ANPEP,RABL6,MXD1,FUT4,ZNF274,GPR132,DIP2A,CCDC6,SEMA3A,GPAM,MAGI1,CSF1,BCL11A,LYN,PPARA,SOCS3,CSNK1A1,RNF7,CBX5,PTEN,PGR,E2F6,EEF1E1,HOMER1,TEK,E2F2,SCN5A,KMT5A,TIAM1,RDX,H6PD,HAS3,HDAC5,BACH1,BCL2L1,H3F3A/H3F3B,SPATA2,INSR,PTAFR,TASP1,EREG,UBE…
Cell Morphology	DOWN_INV_GAL	9.89E-12-5.14E-04	SNTB2,RNF2,TGFBR1,MLLT4,IL6,GNB1,GOLGA4,LCK,AJUBA,ZNF746,GNA13,RBM38,SMAD2,HLX,AKT2,JAG2,MED1,CRKL,ANGPTL2,ITGA6,NRXN1,SP4,NPR3,KIDINS220,CELSR3,NPHP3,NDST1,TSC1,EIF4EBP2,IL1RL1,P2RX1,ANPEP,COL15A1,RAB22A,DTNA,MXD1,NCOR1,SLC12A6,MTMR3,AKAP5,ZNF521,GPR132,ARID3A,MYO5A,SEMA3A,ATP6V1F,BCL11A,CSF1,LYN,NDST2,PRKACB,PPARA,SOCS3,SIDT2,RNF7,PTEN,SCN4B,PGR,CLRN1,ARHGAP20,TEK,E2F2,TIAM1,RDX,STK38L,DNA2,H6P…
Cell Signaling	DOWN_INV_GAL	2.02E-04-2.02E-04	ITSN1,HRAS,BCL6,NTN1,GNB1,PAK1,CAMK2D,RHOG,RHOB,CDON,ARHGAP20,MRAS,SIAH2,GNA13,DNMT1,PRKD1,TIMP2,PDGFRB,TIAM1,CRKL,KANK1,RAPGEF2,ARHGAP18,SYNJ2BP,ARHGEF18,COL3A1,ABI2,RREB1,ARHGEF7,CRK,ROBO1,COL1A2,HMOX1,JUN,ARFIP2,ADRB1,IGF1,SOS1,TGFB2,ARHGEF2,ARHGEF3,ITGB1,CELSR1,VAV2,BRAP,ROCK1,DGKZ,LPAR1,NF1,SPRY2,VAV3,EDNRA
Cell-To-Cell Signaling and Interaction	DOWN_INV_GAL	2.59E-05-4.67E-04	MYH10,ITSN1,KCNC4,ATXN1,HRAS,IL6,RICTOR,NPTX1,ADGRL1,ITGB3,NSF,PAK1,ST8SIA4,PNKD,HIPK2,GRIK1,CNR1,ITGA5,CACNA1C,NRXN1,MET,RTN4,CD86,LRP8,SYT1,STX3,ESR2,NOTCH1,SCN11A,RAP2A,SCAP,KCNN3,SNAPIN,COL4A5,EIF4EBP2,ARHGEF7,P2RX1,KSR1,DTNA,PTPN4,ADRB1,IGF1,APBA1,RARB,FLRT3,EEF2K,TNFRSF1B,TMOD2,CAMK2B,ITGB1,AKAP5,RGS2,IL10,GNAQ,MYO5A,CALM1 (includes others),NTRK3,NFIA,GABPA,PTGS2,MAFB,KCNMB1,SYN2,AMIGO2,NCA…
Cellular Assembly and Organization	DOWN_INV_GAL	9.89E-12-4.52E-04	COL14A1,TGFBR1,MTMR9,RAB2A,MLLT4,IL6,GOLGA4,LCK,AJUBA,GNA13,SMAD2,DAPK1,SON,EZH1,CRKL,ITGA6,LARP4,NRXN1,SP4,KIDINS220,CELSR3,ARHGEF18,NPHP3,TSC1,COL4A5,EIF4EBP2,CPD,GAK,P2RX1,PEX19,TTK,ANPEP,RAB22A,AAK1,AKAP5,MYO5A,SEMA3A,BCL11A,CSF1,LYN,AP1G1,PRKACB,SOCS3,RANBP2,EML4,CSNK1A1,PTEN,SCN4B,SMC1A,CLRN1,ARHGAP20,ADAMTS5,MIA3,TIAM1,RDX,STK38L,PTPRM,PTPDC1,ARHGAP21,BRWD1,INSR,MAST3,UBE2I,LOX,NEFL,RAB23,…
Cellular Compromise	DOWN_INV_GAL	2.57E-04-3.29E-04	IL6ST,DPYSL2,MYH10,TSC1,LPAR4,RALA,EPHB2,PPP2CA,ARHGEF7,NF2,HRAS,CRK,NTN1,EPHA8,RHOG,RHOB,GNA13,TIAM1,RALB,IL6R,GNAQ,GRIA2,RDX,PLXND1,ROCK1,SEMA3A,RHPN2,NTRK2,PSD3,MSN,WNT5A
Cellular Development	DOWN_INV_GAL	1.17E-13-6.31E-04	TGFBR1,THOC2,FRMD6,AJUBA,GNA13,RBM38,CCNE2,PEAK1,MED1,CRKL,ANGPTL2,PLAG1,NPR3,ALCAM,FOXF1,TSC1,GAK,RAB22A,RABL6,ARRDC3,ARHGAP19,SLC12A6,AKAP5,CCDC6,SEMA3A,BCL11A,USP37,NDST2,PPARA,MLLT6,CBX5,SCN4B,SACS,TEK,TIAM1,STK38L,SGCB,PTPDC1,HAS3,PIK3R3,BCL2L1,H3F3A/H3F3B,GJA3,INSR,EREG,CBX3,SCD,KLF10,RAB23,PDE4A,CLIC4,GATA6,PPARGC1B,BLOC1S6,TIMP3,E2F7,MEF2C,BRPF1,CXCL2,PTGR2,MAP4K4,SIK3,UTP14C,CTGF,L3MBTL3…
Cellular Function and Maintenance	DOWN_INV_GAL	9.89E-12-4.52E-04	COL14A1,TGFBR1,RAB2A,IL6,GOLGA4,LCK,AJUBA,VAMP3,GNA13,AKT2,DAPK1,SON,SLC2A1,CRKL,ITGA6,LARP4,SP4,NRXN1,SYT6,KIDINS220,CELSR3,ARHGEF18,NPHP3,TSC1,COL4A5,EIF4EBP2,GAK,P2RX1,PEX19,TTK,ANPEP,DTNA,ABCC9,AKAP5,MYO5A,SEMA3A,BCL11A,CSF1,LYN,AP1G1,PRKACB,RANBP2,EML4,CSNK1A1,PTEN,SCN4B,SMC1A,CLRN1,RAB11B,ARHGAP20,MIA3,TIAM1,RDX,STK38L,PTPRM,PTPDC1,ARHGAP21,BRWD1,INSR,MAST3,UBE2I,LOX,NEFL,RAB23,AKTIP,EDN1,N…
Cellular Growth and Proliferation	DOWN_INV_GAL	1.17E-13-6.02E-04	TGFBR1,THOC2,FRMD6,SOX13,GNB1,AJUBA,GNA13,RBM38,CCNE2,PEAK1,MED1,CRKL,ZBTB5,PLAG1,NPR3,ALCAM,FOXF1,TSC1,GAK,MCTS1,RAB22A,RABL6,ARRDC3,MICA,SLC12A6,AKAP5,CCDC6,SEMA3A,GPAM,BCL11A,TBC1D8,USP37,PPARA,MLLT6,EML4,SCN4B,SMAP2,E2F6,DOLPP1,EEF1E1,TEK,TIAM1,STK38L,SGCB,PTPDC1,HAS3,PIK3R3,BCL2L1,H3F3A/H3F3B,GJA3,INSR,EREG,SCD,VPS39,KLF10,PDE4A,CLIC4,GATA6,PPARGC1B,BLOC1S6,PDK1,HSPA4L,TIMP3,SLC30A6,E2F7,MEF…
Cellular Movement	DOWN_INV_GAL	2.84E-07-2.92E-04	TGFBR1,MLLT4,FRMD6,IL6,DIO2,GNB1,LCK,ATG9A,AJUBA,GNA13,SMAD2,HLX,AKT2,PEAK1,JAG2,SLC2A1,MED1,CRKL,ITGA6,ANGPTL2,NRXN1,RCC2,EYA3,KIDINS220,ALCAM,CELSR3,ARHGEF18,FOXF1,NDST1,TSC1,IL1RL1,P2RX1,ANPEP,ARRDC3,MXD1,ARHGAP19,NCOR1,FUT4,SLC12A6,GPR132,MYO5A,SEMA3A,MAGI1,CSF1,LYN,PPARA,SOCS3,RNF7,CBX5,PTEN,PGR,CLRN1,TEK,E2F2,SCN5A,KMT5A,MIA3,TIAM1,STK38L,RDX,PTPRM,HAS3,OSBPL8,BCL2L1,KANK1,ARHGAP21,INSR,PTA…
Energy Production	DOWN_INV_GAL	4.86E-06-9.65E-05	TP53,PPARA,SCD,ABCD3,CPT1A,PPARD,ACSL6,HAND1,IL6,ABCA1,BCL2,MYC,NR4A3,GPAM,CYP19A1,SLC22A5,IGF1R,PRKAA1,PRKAA2,PPARGC1B,FABP3,GOT2,PDK4
Gene Expression	DOWN_INV_GAL	1.1E-10-2.64E-04	RNF2,CTCF,TGFBR1,IL6,GNB1,LCK,AJUBA,ZNF746,GNA13,MYT1L,ZFHX3,SMAD2,DAPK1,AKT2,JAG2,NKIRAS2,EZH1,MED1,DCP1A,ITGA6,PLAG1,SP4,GTF2H1,FOXF1,TSC1,EIF4EBP2,SETD7,MXD1,NCOR1,ZNF274,LSM14B,AKAP5,SIRT5,DIP2A,ARID3A,AFF3,BCL11A,CSF1,LYN,PRKACB,PPARA,SOCS3,SFMBT1,MLLT6,CBX5,PTEN,PGR,PER3,E2F6,CHD2,MATR3,ADAMTS5,E2F2,KMT5A,RDX,HAS3,BACH1,HDAC5,CAND1,BRWD1,INSR,TASP1,PTAFR,CBX3,EREG,UBE2I,FOXP4,PBRM1,LOX,VPS3…
Lipid Metabolism	DOWN_INV_GAL	4.86E-06-2.02E-04	SIK3,UTP14C,IL6,KPNA1,PLA1A,ARNT,ATP8B1,ITGB3,NCEH1,NR4A3,GPD2,NR1I2,SEC24A,IRS2,SERPINE1,FASLG,TP53,AKT2,CNR1,TSPYL5,ESR2,SLC4A4,SCAP,LEPR,IDH1,LIPA,TRIB1,ACOT11,ADRB1,JUN,IGF1,KL,IGF1R,FABP3,SIGMAR1,ATP7B,IL10,PTGS1,GNAQ,GPAM,LDLR,CSF1,CDKN1A,SEC14L2,PTGS2,ABCC3,TCF7L2,PPARA,TRAF3,CYP24A1,PLP1,INSIG1,PLA2G15,HAND1,DICER1,OLR1,ABCA1,MYC,RORA,COMT,PRKAA1,SIAH2,MGLL,PRLR,PDK4,CPT1A,OPRM1,STK39,ACS…
Molecular Transport	DOWN_INV_GAL	1.15E-06-6.13E-04	THOC2,RAB2A,IL6,DIO2,GOLGA4,VAMP3,GNA13,APPBP2,AKT2,SLC2A1,NRXN1,SYT6,NPR3,ANKH,TSC1,RSAD2,P2RX1,CRBN,NCOR1,ABCC9,SLC12A6,AKAP5,MYO5A,GPAM,CSF1,SEC14L2,LYN,AP1G1,PPARA,SOCS3,RANBP2,SIDT2,AP1B1,PTEN,PGR,SCN4B,RAB11B,TEK,SCN5A,MIA3,STK39,RDX,H6PD,SGCB,HDAC5,OSBPL8,BCL2L1,INSR,UBE2I,CACNA1I,SCD,VPS39,NIPA1,AKTIP,TRAK1,CLIC4,NOG,SNX16,EDN1,WNK3,SEC24C,NCS1,GATA6,PPARGC1B,VAV2,CCDC93,SLC30A6,SYT11,SNX…
Post-Translational Modification	DOWN_INV_GAL	1.2E-04-1.2E-04	SIK3,SOCS1,TGFBR1,CTGF,PRKAB2,PPP2CA,ATXN1,NF2,HRAS,RICTOR,CCND1,ITGB3,MAML1,PAK1,LCK,CTDSP1,PTPRO,NEK3,NEK6,SMG1,HIPK2,HIPK1,PRKD1,PDGFRB,MAP3K2,SMAD2,MOB1B,AKT2,DAPK1,PEAK1,ADRBK2,RALB,ITGA6,CSNK1D,MET,CCND2,ATG14,BSG,ST3GAL1,GTF2H1,CELSR3,B3GNT5,CAMK2G,CDK12,RAP2A,ADAM17,PIK3CA,PTPN2,PDIA3,GALNT2,CRK,CCL5,MAP3K5,ACVR2B,IGF1,PLPP3,IGF1R,AAK1,EEF2K,RPS6KA2,ACVR1C,CAMK2B,ITGB1,AKAP5,FLT1,COL4A3BP…
Small Molecule Biochemistry	DOWN_INV_GAL	4.86E-06-6.13E-04	PRKAB2,IL6,DIO2,ATP2A2,CDKAL1,NCEH1,GPD2,NR1I2,SERPINE1,PRKD1,CERS6,TP53,AKT2,SLC2A1,CNR1,TSPYL5,MET,ADIPOR2,ESR2,STEAP3,TSC1,NAPEPLD,IGSF1,CTHRC1,DAGLA,CCL5,CRBN,NCOR1,ABCC9,ATP7B,SIGMAR1,AKAP5,PTGS1,RGS16,MYO5A,GPAM,LDLR,MGAT4A,CSF1,NTRK3,CDKN1A,SEC14L2,LYN,NRIP1,ABCC3,TCF7L2,PPARA,SOCS3,TRAF3,SIDT2,HAND1,C8orf44-SGK3/SGK3,HSPA5,OLR1,PGR,PTEN,MYC,GGA2,CD28,RUNX2,RASA1,CPT1A,HDAC4,STK39,ACSL6,H6…
Amino Acid Metabolism	UP_INV_GAL	1.41E-03-1.11E-02	IL1A,PAX8,IL6,IDO2,DIO2,GSTZ1,CD28,ATP7A,SLCO1C1,GPD2,RUNX2,NCOR1,SMPD3,BLMH,MTHFR,GLS,THRA,MTHFD1,CD80,NCOA1,MSRA,SSFA2,THRB,MTDH,KYNU,ARG1
Carbohydrate Metabolism	UP_INV_GAL	3.6E-03-1.71E-02	PTPRC,CD28,MTOR,SLC2A1,SCP2,PKM,CXCL12,PDP1,P2RX7,ABCA1,PDK4
Cell Cycle	UP_INV_GAL	3.22E-03-1.71E-02	EPO,STAT6,SOCS1,GJA1,EPOR,FGF9,PTHLH,DICER1,CDKN2B,FGF1,KITLG,PAX6,KIT,CDKN1B,AIF1,CTNNB1,FGF7,EGFR
Cell Death and Survival	UP_INV_GAL	5.98E-04-1.94E-02	RNF2,CTCF,TGFBR1,AGER,AXIN1,SPAG16,PIK3R1,IL6,EWSR1,TRAF4,GNA13,AIF1,RIPK2,PTGIS,ETS1,IL4R,SON,JAG2,LAIR1,SLC2A1,MED1,SLX4,ITGA6,FUBP1,CLEC5A,DVL2,ARAF,CTSB,ALCAM,ACACA,TRIAP1,THRB,NDST1,FTH1,SEPN1,PDCD2,TSC1,ILK,CCR2,MCTS1,ANPEP,DDX3X,AQP3,RABL6,NOTCH2,AAK1,ST8SIA2,FUT4,EXO1,TRAF1,TMEM123,EP400,GPR132,GREM1,CCL11,BAK1,GPAM,BCL11A,RFWD2,EEF1A1,IL15RA,ZFP36L1,RNF7,RSL1D1,DNAJC15,ACHE,PGR,DDX5,ANXA…
Cell Morphology	UP_INV_GAL	1.27E-05-1.73E-02	RNF2,TGFBR1,AGER,SPAG16,AXIN1,PIK3R1,MLLT4,CP,RILPL2,IL6,LAMC1,AJUBA,DGKG,CUX2,EXOC5,GNA13,AIF1,ETS1,IL4R,JAG2,MED1,ITGA6,TMEM67,SP4,DVL2,RAD18,CTSB,ACACA,THRB,NDST1,BBS12,SEPN1,TSC1,LTBP2,EIF4EBP2,ILK,CCR2,ANPEP,COL15A1,DTNA,NOTCH2,ST8SIA2,NCOR1,IL27RA,EXO1,SLC12A6,EP400,GPR132,PVR,BAK1,ARID3A,MYO5A,BCL11A,RYK,EEF1A1,HES5,SEPT9,RNF7,EOMES,CX3CR1,ACHE,PGR,CD84,IL1RAP,E2F2,TEK,EPHA7,CXCL8,TJP2,TTC…
Cell Signaling	UP_INV_GAL	1.36E-02-1.57E-02	EPO,CD4,MBP,CXCL12,CXCR3,CRK,HSPA5,CHRM3,SLC9A1,GGA1,CD22,OSM,CD38,GNA13,PLCL1,AHR,EGFR,PRKCA,S1PR5,P2RX4,GNG2,RAB10,SSTR1,GABBR1,DOK3,ITPR1,IL13,ITGAL,APP,C5,GNAI2,RRAS2,PRKCI,RASGRP1,SYK,SNX1,P2RY1,KDR,TNF,NCAM1
Cell-To-Cell Signaling and Interaction	UP_INV_GAL	5.9E-03-1.96E-02	EPS8,SNTA1,KCNMB2,IL6,NPTX1,GRIA4,LAMC1,ST8SIA4,BCAN,VAMP3,CUX2,CHRNA7,LAIR1,RAB13,CHRNA10,ITPR1,VAMP2,NRXN1,MET,SCN1B,SYK,IL10RA,UNC13A,SYT1,TNF,SCN11A,LIN7C,KCNN3,ICAM1,KCNIP2,ARHGEF7,PAX8,KLRF1,CTNNA1,PKP4,DTNA,MTOR,CD47,ADRB1,PDLIM5,RARB,FGD4,FLRT3,CD38,CHST10,EEF2K,CHRNA5,CTNNB1,TMOD2,IL10,DISC1,RAB3GAP1,MPP7,IL13,VDAC3,F3,APP,NTRK3,STAU2,GABARAP,SYN2,AMIGO2,PRKCB,NCAM1,CD247,FARP1,KIF1B,EPH…
Cellular Assembly and Organization	UP_INV_GAL	3.79E-05-1.83E-02	COL14A1,TGFBR1,CTCF,PCLO,AGER,SPAG16,AXIN1,PIK3R1,MLLT4,IL6,GPSM2,LAMC1,BCAN,AJUBA,VAMP3,CUX2,DGKG,GNA13,ETS1,SON,MED1,ITGA6,TMEM67,NRXN1,SP4,CORO1C,DVL2,DST,ACACA,VPS54,SEPN1,TSC1,LTBP2,EIF4EBP2,GAK,ILK,CCR2,ANPEP,GREM1,PVR,CCL11,MYO5A,PEX5,BCL11A,AP1G1,RYK,TBC1D20,EEF1A1,HES5,SEPT9,ACHE,PGR,SMC1A,MAP7D3,IL1RAP,MIA3,EPHA7,CXCL8,TJP2,TTC26,WEE1,LCN2,CEP68,PTPRM,HDAC5,ARHGAP21,BRWD1,MAST3,PARD3B,V…
Cellular Compromise	UP_INV_GAL	3.7E-03-1.53E-02	EPO,SOCS1,GDNF,PIK3R1,ATXN1,SMARCD2,ARID2,CX3CR1,DICER1,CCR2,ACHE,CEBPG,CHM,IL7R,SET,MTOR,CASP9,FOXO3,SMARCC2,SEMA4A,CLCN3,NDP,SLC6A6,SMARCE1,SMARCD1,VLDLR,AIPL1,KIF3A,TTN,ALS2,FGF1,SERPINE2,APP,OSTM1,RIPK1,NTRK2,ERCC8,SMARCC1,TNF,BBS12
Cellular Development	UP_INV_GAL	3.16E-04-1.96E-02	TGFBR1,SPAG16,FRMD6,LAMC1,AJUBA,GNA13,RRAGC,ETS1,CCNE2,IL4R,PEAK1,MED1,CLEC5A,TMEM67,MAFF,DVL2,ALCAM,THRB,TSC1,GAK,AQP3,RABL6,NOTCH2,TIPARP,RBMX,BCL11A,EEF1A1,HES5,ZFP36L1,RSL1D1,EOMES,ZNF350,IL18R1,SACS,KCNRG,TEK,PBLD,LCN2,KCNAB2,ALOX15B,RBX1,DDX58,KLF10,PDE4A,CLIC4,GATA6,ECE1,NFS1,ACE,TIMP3,NLRP3,SLC8A3,PLAUR,ZBTB1,RRAS2,MEF2C,MAP4K4,PTGR2,HNRNPL,CTGF,L3MBTL3,NCAPG,UBR2,SNTA1,ARID2,FNDC3B,GON4L…
Cellular Function and Maintenance	UP_INV_GAL	3.79E-05-1.83E-02	TGFBR1,PCLO,AGER,SPAG16,AXIN1,PIK3R1,IL6,GPSM2,LAMC1,BCAN,AJUBA,DGKG,CUX2,GNA13,RIPK2,ETS1,IL4R,SON,JAG2,SLC2A1,MED1,ITGA6,TMEM67,NRXN1,SP4,DVL2,CORO1C,DST,CTSB,ACACA,VPS54,SEPN1,TSC1,EIF4EBP2,GAK,ILK,CCR2,POLD4,ANPEP,NOTCH2,NCOR1,IL27RA,PVR,CCL11,BAK1,GPR183,MYO5A,PEX5,BCL11A,AP1G1,RYK,TBC1D20,EEF1A1,IL15RA,SEPT9,HES5,ZFP36L1,EOMES,ACHE,IL18R1,PGR,SMC1A,MAP7D3,IL1RAP,E2F2,TEK,EPHA7,CXCL8,TJP2,TT…
Cellular Growth and Proliferation	UP_INV_GAL	1.21E-04-1.94E-02	TGFBR1,SPAG16,FRMD6,LAMC1,AJUBA,GNA13,ETS1,IL4R,CCNE2,PEAK1,MED1,CLEC5A,DVL2,RAD18,ALCAM,THRB,TSC1,NOTCH2,RABL6,TIPARP,BCL11A,TBC1D20,EEF1A1,HES5,ZFP36L1,EOMES,ZNF350,IL18R1,SMAP2,KCNRG,TEK,PBLD,LCN2,ALOX15B,RBX1,DDX58,KLF10,CLIC4,GATA6,ECE1,NFS1,ACE,HSPA4L,TIMP3,PLAUR,ZBTB1,RRAS2,MEF2C,MAP4K4,HNRNPL,CTGF,UBR2,NCAPG,SNTA1,SGPL1,NEK3,ZBTB20,TTLL5,HIPK1,NFKBIB,NAB1,ATG7,CDKN1C,NEK1,RRAS,RAB13,CENPB…
Cellular Movement	UP_INV_GAL	7.86E-04-1.71E-02	TGFBR1,AGER,SPAG16,PIK3R1,MLLT4,FRMD6,IL6,DIO2,GPR161,LAMC1,BCAN,AJUBA,TRAF4,AIF1,GNA13,PLCL1,RIPK2,GUCY1B3,ETS1,IL4R,JAG2,PEAK1,SLC2A1,MED1,ITGA6,CLEC5A,DVL2,CORO1C,DST,EYA3,CTSB,ALCAM,THRB,NDST1,RALGAPA2,FTH1,TSC1,LTBP2,ILK,CCR2,PARP9,ANPEP,DDX3X,AQP3,NOTCH2,ST8SIA2,IL27RA,FUT4,SLC12A6,GPR132,GREM1,PVR,CCL11,GIT2,GPR183,MYO5A,PEX5,MAGI1,IL15RA,SEPT9,RNF7,EOMES,CX3CR1,PGR,VNN2,E2F2,TEK,MIA3,CXCL…
DNA Replication, Recombination, and Repair	UP_INV_GAL	1.68E-02-1.7E-02	CAMK4,MGME1,MITF,WEE1,DNA2,POLG,THRA,RPA1,RNASEH1,DDB1,CCND1,CDK1,CHEK1,REV1,RAD18,SLC25A33,CDKN1B,MAPKAPK2,POLH
Drug Metabolism	UP_INV_GAL	1.58E-02-1.58E-02	GSTZ1,ABCC1,IL6,TNF,APP
Gene Expression	UP_INV_GAL	2E-05-1.78E-02	RNF2,CBX7,TGFBR1,CTCF,AGER,AXIN1,POLA1,PIK3R1,IL6,EWSR1,AJUBA,ZNF746,CUX2,GNA13,AIF1,RIPK2,SART3,ETS1,ACACB,JAG2,CD3EAP,MED1,DCP1A,ITGA6,FUBP1,MAFF,PLAG1,SP4,DVL2,TRIAP1,THRB,TSC1,EIF4EBP2,ILK,SETD7,DDX3X,ABHD14B,NOTCH2,TIPARP,RBMX,NCOR1,OTUD7B,TRAF1,LSM14B,ZNF398,NCBP1,GREM1,CCL11,BAK1,ARID3A,GPR183,BCL11A,RFWD2,HES5,SFMBT1,ZFP36L1,EOMES,ZNF350,PGR,DDX5,DMTF1,CHD2,MATR3,IL1RAP,E2F2,CXCL8,EPOR,LC…
Lipid Metabolism	UP_INV_GAL	2.8E-03-1.71E-02	PTPRC,CD28,MARCKS,SCP2,LCN2,CXCL12,SLC27A1,CHMP1A,TNF,P2RX7,ABCA1,APP
Molecular Transport	UP_INV_GAL	1.41E-03-1.71E-02	PER1,ABCB10,SLC31A1,SGK1,CXCL12,IL6,SLC9A1,DIO2,ABCA1,SCN8A,PTPRC,GSTZ1,CD28,RUNX2,GPD2,ABCC1,CHMP1A,SCN5A,SLC9A5,SLC25A37,THRA,MARCKS,SCN1B,SCP2,SNX1,NCOA1,TFRC,SSFA2,CPOX,THRB,MTDH,TNF,SCN11A,STEAP3,SLC4A4,IL1A,PAX8,KCNJ11,ATP7A,SLCO1C1,WNK3,AKT3,NCOR1,SMPD3,SLC12A6,PPARG,SLC20A1,SLC34A1,MAPKAP1,PPME1,P2RX4,SLC12A2,SLC8A3,APP,ATP1B3,SLC12A3,SLC5A5,P2RX7
Nucleic Acid Metabolism	UP_INV_GAL	1.36E-02-1.36E-02	EPO,S1PR5,MBP,GNG2,RAB10,GABBR1,SSTR1,CRK,SLC9A1,CHRM3,APP,GNAI2,GGA1,RRAS2,PRKCI,RASGRP1,SNX1,OSM,GNA13,PLCL1,TNF,PRKCA,EGFR
Post-Translational Modification	UP_INV_GAL	5.05E-03-1.71E-02	TGFBR1,AGER,PRKAB2,AXIN1,PIK3R1,IL6,CCND1,ODC1,EIF2A,PTPRC,PKN2,STK10,MYADM,STK16,AIF1,MAP3K2,PEAK1,VRK2,ITGA6,MET,CORO1C,DVL2,ARAF,SYK,ERCC3,RSRC1,SQSTM1,TNF,MORC3,RAP2A,PTPN2,ILK,GALNT2,VRK1,OGT,CD47,AAK1,TLR7,RPS6KA2,MMP1,PRKDC,FLT4,IRAK3,CCL11,MMD,CLK4,NTRK3,MAP3K8,MAP3K3,ILF3,MAP3K11,NME2,PDPK1,TGFBR2,CD28,STK4,KCTD20,CCNK,ULK2,TEK,EPHA7,CXCL8,MYDGF,EPOR,WEE1,PDGFB,CBLB,OXSR1,P2RY1,CAMK4,AKT…
Protein Synthesis	UP_INV_GAL	1.17E-03-1.71E-02	EEF1A1,FURIN,CAV2,SEPT9,AXIN1,PCSK1,TOR1A,PEX11B,NUP58,NME2,ACVRL1,DIO2,SNX9,LNX2,ECE2,PRKAA1,RNF128,SNX2,TEK,GJA1,CPT1A,PCSK5,PCSK6,THRA,ALAD,MALT1,HACL1,KCNAB2,STX2,IRF1,BAG4,C1QTNF6,DVL2,SPTBN5,NOD2,NOL3,IL10RA,NCOA1,SYT1,SQSTM1,THRB,VHL,CAMK2G,TSC1,NACC2,DPYSL3,PAX8,POLQ,ILK,CTNNA1,RAD50,PRKAG1,TGM2,HMOX1,VCP,PRKAA2,ECE1,CTNNB1,MMP1,SPAG9,SLC34A1,PARVA,NLRP3,OPTN,IL10,STRADA,CHMP4B,LZTS3,P2RX…
RNA Damage and Repair	UP_INV_GAL	3.03E-03-1.78E-02	IL1A,GDNF,ZFP36,QKI,BMP2,ZFP36L1,RNASEH2B,DICER1,RNASEH1,XRN1,MTOR,ZHX2,DUSP11,RNASET2,DCP2,MAPKAPK2,DIS3,APEX1,RNASE2,EGFR,PPARG,OAS2,EXOSC5,CARHSP1,CNOT6L,RBFOX2,FOS,HNRNPA1,RC3H1,AGO3,TEP1,DCPS,TNF,AGO4,ABCE1,SLC11A1
RNA Post-Transcriptional Modification	UP_INV_GAL	1.06E-02-1.94E-02	IL1A,GDNF,ZFP36,QKI,BMP2,ZFP36L1,SFPQ,DICER1,WTAP,SRSF1,DDX5,MTOR,RBMX,MAPKAPK2,APEX1,EGFR,PPARG,MBNL2,SAP18,CARHSP1,RBFOX2,MAGOH,RBM4,FOS,RC3H1,TEP1,RBM25,MBNL1,RSRC1,RBM11,TNF,SLC11A1
Small Molecule Biochemistry	UP_INV_GAL	1.17E-03-1.71E-02	FURIN,MBP,PCSK1,CXCL12,IL6,DIO2,SLC9A1,ABCA1,PTPRC,GSTZ1,CD28,GGA1,GPD2,ECE2,RUNX2,OSM,GNA13,CHMP1A,PLCL1,S1PR5,PCSK5,LCN2,GNG2,PCSK6,RAB10,SSTR1,THRA,MARCKS,SCP2,NCOA1,SNX1,SLC27A1,SSFA2,MTDH,THRB,TNF,ARG1,EPO,IL1A,PAX8,CRK,IDO2,CHRM3,ATP7A,SLCO1C1,NCOR1,ECE1,SMPD3,EGFR,PRKCA,BLMH,MTHFR,GLS,GABBR1,MTHFD1,APP,GNAI2,PRKCI,RRAS2,CD80,RASGRP1,MSRA,P2RX7,KYNU
Vitamin and Mineral Metabolism	UP_INV_GAL	1.57E-02-1.57E-02	CD4,P2RX4,CXCL12,GABBR1,CXCR3,ITPR1,DOK3,HSPA5,IL13,ITGAL,C5,SYK,CD22,CD38,P2RY1,PLCL1,KDR,AHR,PRKCA,NCAM1
Amino Acid Metabolism	DOWN_INV_LAC	3.76E-03-4.43E-03	BCAT1,IL10,GLS,SLC1A3,GOT2
Carbohydrate Metabolism	DOWN_INV_LAC	2.51E-04-4.55E-03	EFR3A,TGFBR1,PIK3R1,PIKFYVE,SLC35D1,PIP4K2B,ABCA1,CDK5R1,DSE,SACM1L,PTEN,LCK,CCND3,PIK3CG,PRKAA1,TMEM150A,CHST11,RASA1,GNE,MIF,SLC2A1,GCNT2,RAB10,STAT3,RAP1A,SYNJ2,MET,RHOQ,TMEM55A,MTMR7,EXTL2,ADIPOR2,CX3CL1,TNF,ESR1,PIP4K2C,TSC1,B3GALT6,IL1A,BMP2,SLC1A3,EXT1,STX6,STXBP4,PXYLP1,MTMR6,RAB5A,UGDH,HK2,EDN1,IGF1,TTC7B,PIK3C3,NGFR,ERBB4,INPP5B,TGFB2,PRKAA2,PPARGC1B,PI4K2B,IP6K2,FGF7,MAP2K1,NFE2L2,PRKC…
Cell Cycle	DOWN_INV_LAC	5.69E-05-5.53E-03	RNF2,RAF1,TGFBR1,PRKAB1,PRKAB2,GAS6,PIK3R1,POLA1,FRMD6,BMPR1B,ODC1,CLIP1,FBXO4,PTPRC,LCK,PLK4,DIAPH2,EWSR1,EIF4G2,CCND3,KIF13A,NEK6,SENP5,FOSL1,ADORA2B,TBL1XR1,HIPK2,SSH2,ZFHX3,ATG5,TP53INP1,SON,IL4R,NPAT,PCYOX1,STAT3,ZBTB5,TCF3,MASTL,PLAG1,ATF2,HSPA8,MET,ATE1,SMARCA1,SKA3,RUNX1T1,DYNC1LI2,SYK,GTF2H1,DUSP4,DHFR,TNF,XRCC5,TRIM33,ZFYVE26,CDK3,POLD4,NUF2,BECN1,GLIPR1,MAP4,ARRB1,AR,NGFR,PIK3C3,MXD1,B…
Cell Death and Survival	DOWN_INV_LAC	6.32E-04-7.35E-03	RAF1,GAS6,PIK3R1,BMPR1B,NPTX1,KLF7,CCND3,B4GALT5,HIPK2,ATG5,SLC2A1,CNR1,STAT3,ATF2,MET,RUNX1T1,MIB1,CTSB,CFLAR,TNF,XRCC5,PRDX2,TSC1,BECN1,AR,CCL2,NGFR,PDE4D,NFE2L2,CCR1,ABCB1,OPTN,IL15,BAK1,CPEB4,MAGI1,CSF1,MEF2D,CDKN1A,AMIGO2,MAOA,VPS13A,PEX11B,PIKFYVE,PTEN,STK4,PIM1,CAST,GCLM,EPHA7,PFKFB3,MAP3K14,NOX4,EPOR,IRF9,KLF4,HDAC5,C5,CBLB,ADAM12,AGAP3,ESR1,RUNX1,IL6ST,NEFL,FRAT1,BMP2,ALOX12,SP3,EDN1,WNK…
Cell Morphology	DOWN_INV_LAC	1.34E-08-7.09E-03	RNF2,TGFBR1,PRKAB1,GAS6,AXIN1,SPAG16,PIK3R1,MLLT4,CP,BMPR1B,YAE1D1,DSE,LAMC1,LCK,EWSR1,CCND3,ITPKB,DGKG,EXOC5,RGS19,IL4R,MED1,TCF3,SMARCA1,CTSB,CELSR3,ARHGEF28,NPHP3,NDST1,SEPN1,TSC1,EIF4EBP2,IL1RL1,DTNA,ARRB1,PIK3C3,MXD1,VPS13B,NCOR1,EXO1,TNFSF11,ZNF521,BAK1,ARID3A,BCL11A,CSF1,PTH1R,LYN,RYK,ANKRD27,PRKACB,KIF23,NOX1,SCN4B,PPM1D,PTEN,PGR,ABCB11,E2F2,TEK,EPHA7,NOX4,MAN1C1,EPOR,STK38L,DNA2,CREB3L4,…
Cell Signaling	DOWN_INV_LAC	1.51E-03-6.73E-03	CAB39,RAF1,TGFBR1,HTR2B,F2R,SGK1,GAS6,AXIN1,FLT3,DNAJC3,BMPR1B,PTPRC,NEK6,DGKG,ADORA2B,TBL1XR1,HIPK2,FRS2,TIMP2,MAP3K2,PTPRG,TBK1,MDFIC,RAP1A,PDE1C,MET,SYK,DUSP19,ZAK,LRP8,HHEX,NPHP3,TNF,PRDX2,PROK2,PKD2,GUCA1B,BMPR2,ACVR2B,MAP3K5,PRKX,ARRB1,KAT2B,TRIM27,PDE3B,FABP4,PDE4D,RPS6KA2,TNFSF11,C5AR1,FLT1,PPM1E,CSNK1G3,GNAQ,CDK1,CSF1,CDKN1A,LYN,JAK3,ACVR2A,TNIK,MAPK1,CSNK1G1,EPHB2,CD4,PTHLH,LATS2,PBK,CD…
Cell-To-Cell Signaling and Interaction	DOWN_INV_LAC	2.8E-04-5.54E-03	RAF1,SOCS1,F2R,SGK1,ATXN1,KCNMB2,GRIA4,NPTX1,ADGRL1,LAMC1,LCK,CHMP2B,GABRG1,BCHE,HIPK2,NFKBIB,NAPA,ABCB5,DNM2,RAB13,CNR1,DCSTAMP,TBK1,ITPR1,IRF1,ATF2,MET,TANC1,CTSB,LRP8,UNC13A,SYT1,TNF,KCNN3,SNAPIN,ICAM1,EIF4EBP2,ARHGEF7,SLC1A3,CTNNA1,PARD6B,PKP4,FSTL1,DTNA,AR,CCL2,IGF1,ANXA5,NGFR,PDLIM5,RARB,FLRT3,RXRB,TNFRSF1B,TMOD2,ITGB1,TNFSF11,PTGIR,DISC1,IL10,IL15,GNAQ,RAB3GAP1,SNAP29,VDAC3,IL13,ITGB2,LDLR…
Cellular Assembly and Organization	DOWN_INV_LAC	2.43E-07-7.38E-03	TWF1,TGFBR1,MTMR9,AXIN1,GAS6,SPAG16,PIK3R1,MLLT4,GNB1,LAMC1,LCK,EWSR1,ATG9A,EXOC5,DGKG,SON,ARHGEF28,CELSR3,ARHGEF18,NPHP3,VPS54,SEPN1,TSC1,EIF4EBP2,PEX19,ARRB1,PIK3C3,VPS13B,TNFSF11,CCL11,MAD2L1,MAGI1,PEX5,BCL11A,CSF1,PTH1R,LYN,AP1G1,ANKRD27,RYK,KIF23,PRKACB,EML4,PTEN,SCN4B,USP8,MAP7D3,EPHA7,ELN,NOX4,STK38L,RAB34,SNX5,PTPRM,PTPDC1,KANK1,ARHGAP21,BRWD1,MAST3,LOX,NEFL,BMP2,NEDD1,EXT1,EDN1,PPARGC1B,…
Cellular Compromise	DOWN_INV_LAC	2.6E-03-5.91E-03	KIF23,TSC1,SNX33,RALA,DIAPH3,SETX,BECN1,LATS2,PTEN,PPM1D,PGR,CD2AP,PLK4,RHOG,PSMG2,RHOB,ANXA7,NEK7,MAP2K1,ATG5,NOX4,TNFSF11,NOTCH3,SEPT7,DCSTAMP,ROCK1,MAD2L1,RHPN2,PSD3,GEN1,CSF1,CDKN1A,CD44,CDC14A,TNF,SEPT6,CDK2
Cellular Development	DOWN_INV_LAC	3.43E-09-7.36E-03	RNF2,TGFBR1,MTMR9,TCN2,AXIN1,GAS6,PIK3R1,FRMD6,BMPR1B,LAMC1,CD1D,LCK,EWSR1,CCND3,ITPKB,EXOC5,MYT1L,ZFHX3,SON,IL4R,RGS19,SLC2A1,MED1,IKZF4,TCF3,MAFF,UFL1,SMARCA1,CDC73,PRPS2,CTSB,ARHGEF28,NDST1,TSC1,HTATIP2,EIF4EBP2,SLC1A5,IL1RL1,POLD4,SPON1,DTNA,AQP3,ARRDC3,ARRB1,PIK3C3,MXD1,VPS13B,NCOR1,IL27RA,TNFSF11,ZNF521,CD69,CCL11,CCDC6,BAK1,ARID3A,AGPAT5,MAGI1,BCL11A,CSF1,PTH1R,LYN,USP37,ANKRD27,RYK,KIF23,…
Cellular Function and Maintenance	DOWN_INV_LAC	2.43E-07-7.38E-03	TGFBR1,AXIN1,GAS6,SPAG16,PIK3R1,LAMC1,CD1D,LCK,VAMP3,DGKG,IL4R,RGS19,SON,SLC2A1,TCF3,SYT6,ARHGEF28,CELSR3,ARHGEF18,NPHP3,VPS54,SEPN1,TSC1,EIF4EBP2,PEX19,ARRB1,PIK3C3,TNFSF11,CD69,CCL11,MAD2L1,PEX5,BCL11A,CSF1,LYN,AP1G1,ANKRD27,RYK,KIF23,PRKACB,EML4,PTEN,SCN4B,USP8,RAB11B,MAP7D3,EPHA7,STK38L,PTPRM,PTPDC1,ARHGAP21,BRWD1,MAST3,LOX,NEFL,BMP2,NEDD1,ERC1,EDN1,NCS1,PPARGC1B,KLHL42,VAV2,DVL1,GOLGB1,MEF2A…
Cellular Growth and Proliferation	DOWN_INV_LAC	3.43E-09-7.36E-03	TGFBR1,SPAG16,TLE1,FRMD6,LAMC1,GNB1,EXOC5,BTN3A1,IL4R,MED1,FAM120A,IKZF4,ZBTB5,MAFF,PLAG1,TSC1,ARRDC3,ARRB1,VPS13B,MICA,CCDC6,GPAM,MAD2L1,BCL11A,TBC1D8,PTH1R,USP37,MLLT6,EML4,ZFP36L1,DIRAS1,ZNF350,SCN4B,EEF1E1,TEK,STK38L,CREB3L4,PTPDC1,TCHP,GJA3,PSME4,EREG,KLF10,RNASEH2B,CLIC4,COL6A1,PPARGC1B,ECE1,PDK1,HSPA4L,MEF2A,PPM1G,RRAS2,E2F7,TSC22D1,MEF2C,SEPT6,MAP4K4,ARFGAP3,CEP120,PPP2CA,UBR2,NCAPG,CA12,…
Cellular Movement	DOWN_INV_LAC	1.51E-05-7.01E-03	TGFBR1,SPAG16,GAS6,PIK3R1,MLLT4,FRMD6,BMPR1B,DSE,LAMC1,GNB1,CD1D,LCK,ATG9A,GUCY1B3,IL4R,SLC2A1,MED1,FAM120A,TCF3,MASTL,CTSB,CELSR3,ARHGEF28,ARHGEF18,RALGAPA2,NDST1,TSC1,HTATIP2,IL1RL1,GPSM1,AQP3,ARRDC3,ARRB1,PIK3C3,MXD1,NCOR1,IL27RA,TNFSF11,CD69,CCL11,MAGI1,PEX5,CSF1,PTH1R,LYN,RYK,KIF23,ZNF350,NOX1,PTEN,PGR,PPM1D,VNN2,TEK,E2F2,SCN5A,KMT5A,ELN,MAP3K14,NOX4,EPOR,STK38L,PTPRM,OSBPL8,KANK1,ARHGAP21,S…
DNA Replication, Recombination, and Repair	DOWN_INV_LAC	4.01E-03-5.91E-03	ATG5,UBR2,HELLS,SETX,LATS2,BECN1,SIN3A,HDAC5,MIER1,PPM1D,PTEN,MAD2L1,KMT2D,CDKN1A,ANXA7,TNF,CDK2
Gene Expression	DOWN_INV_LAC	1.24E-07-4.01E-03	RNF2,TGFBR1,PRKAB1,GAS6,AXIN1,POLA1,PIK3R1,TLE1,BMPR1B,GNB1,LCK,EWSR1,CCND3,MYT1L,ZFHX3,MED1,NPAT,IKZF4,TCF3,MAFF,PLAG1,SMARCA1,CDC73,ZNF438,GTF2H1,ARHGEF28,TRIAP1,TSC1,HTATIP2,EIF4EBP2,SETD7,ARRB1,MXD1,NCOR1,TNFSF11,DIP2A,CCL11,BAK1,ARID3A,AFF3,BCL11A,CSF1,YEATS2,PTH1R,LYN,RPL37,PRKACB,SFMBT1,MLLT6,ZFP36L1,ZNF350,PTEN,PPM1D,PGR,CHD2,MATR3,E2F2,KMT5A,MAP3K14,NOX4,POLR1B,EPOR,FOXJ2,CREB3L4,DDB1,HD…
Lipid Metabolism	DOWN_INV_LAC	2.51E-04-5.01E-03	EFR3A,PIK3C2A,PIKFYVE,PIP4K2B,SACM1L,PTEN,MTMR6,SYNJ2,PLPP5,RAB5A,LCK,TMEM55A,SYNJ1,TTC7B,PIK3CG,PIK3C3,INPP5B,TMEM150A,MTMR7,PI4K2B,IP6K2,PIP4K2C
Molecular Transport	DOWN_INV_LAC	4.1E-05-5.65E-03	DPYSL2,NIPA2,ABCB10,TCN2,ABAT,AXIN1,PIK3R1,KCNMB2,NUP133,CP,NPTX1,TOMM70,PTGER1,PTPRC,MMGT1,KIF13A,VAMP3,ADORA2B,BTN3A1,SLC25A12,SLCO2B1,DNM2,GUCY1B3,RAB3GAP2,KPNA4,SLC2A1,CNR1,PCYOX1,STAT3,MAFF,RAP1A,ABCA7,MET,HSPA8,TNPO2,SYT6,SYK,ANKH,HHEX,TRIAP1,ADIPOR2,TNF,PTTG1IP,TSC1,KCNN3,SLC1A5,HNRNPA2B1,SEC23B,THOC3,SLC39A10,KLHL20,SLC31A2,SLCO1C1,AQP3,AR,CCL2,NGFR,PIK3C3,LNPEP,NFE2L2,CCR1,STX12,ABCB1,OP…
Nucleic Acid Metabolism	DOWN_INV_LAC	1.51E-03-4.77E-03	HTR2B,PTHLH,ABCA1,GNB1,RORA,CNR2,PIK3CG,ADORA2B,RGS13,TBL1XR1,GUCY1B3,MC2R,TIMP2,RGS19,NOTCH3,GUCY1A3,SNX13,CNR1,ADRBK2,SNX5,C5,PDE1C,ADCY9,GPR65,SNX1,NPHP3,TNF,AKAP12,RAB4A,PTGER3,PKD2,TAC1,SLC31A2,ALDH2,ARRB1,CCL2,IGF1,EDN1,PDE3B,PDE4D,ECE1,NUDT4,ADCY2,PTGIR,CXCR4,GNAQ,GNAI1,GABBR1,AKAP6,GNAI2,NT5E,PTH1R,NPY2R,PDE5A
Post-Translational Modification	DOWN_INV_LAC	1.93E-06-5.73E-03	CAB39,RAF1,TGFBR1,PRKAB2,PRKAB1,GAS6,AXIN1,PIK3R1,DNAJC3,BMPR1B,ODC1,PTPRC,MAML1,LCK,CCND3,ITPKB,STK10,MYADM,NEK6,DGKG,ADORA2B,HIPK2,MAP3K2,VRK2,TBK1,STAT3,RAP1A,MET,HSPA8,DUSP19,SYK,CELSR3,GTF2H1,HHEX,TNF,PRDX2,GALNT2,VRK1,ARRB1,AR,TRIM27,CCL2,PTPRJ,PIK3C3,AAK1,RPS6KA2,CCR1,TNFSF11,PPM1E,CCL11,CLK4,CSF1,CDKN1A,LYN,MAP3K8,PRKACB,ILF3,PIKFYVE,PTEN,TGFBR2,CD28,STK4,KCTD20,PIM1,CCNK,RASA1,ULK2,TEK,E…
Protein Synthesis	DOWN_INV_LAC	6.19E-05-5.73E-03	CAB39,FURIN,TGFBR1,CSNK1G1,MAPK1,GAS6,SGK1,PCSK1,IDE,PBK,CDK5R1,TGFBR2,STK4,CD1D,CD28,CAMK2D,ECE2,NEK6,RNF128,GCLM,HIPK2,ERAP1,PCSK6,TBK1,THOP1,IRF1,GSR,NOD2,SYK,IL10RA,UHMK1,TNF,CDK2,DNPEP,IL1A,GALNT2,MYLK,DMD,GALNT1,PRKX,ECE1,RPS6KA2,MAPKAPK2,PDK1,ALDH5A1,PRKCA,GGT7,IRF4,IL10,CSNK1G3,LRRK2,ITGAL,PDK3,CYP1B1,CDK1,CD44,PAX6,EIF2AK3
RNA Damage and Repair	DOWN_INV_LAC	2.66E-03-5.63E-03	IL1A,GDNF,QKI,BMP2,ZFP36L1,RNASEH2B,DICER1,XRN1,RNASET2,DUSP11,DCP2,MAPKAPK2,DIS3,APEX1,PPARG,OAS2,CNOT6L,HNRNPD,RBFOX2,NOCT,HNRNPA1,RC3H1,PNPT1,ZFP36L2,TNF,YTHDF2,ABCE1,AGO4,SLC11A1
RNA Post-Transcriptional Modification	DOWN_INV_LAC	2.66E-03-2.66E-03	PPARG,IL1A,QKI,GDNF,BMP2,ZFP36L1,HNRNPD,DICER1,NOCT,RC3H1,ZFP36L2,MAPKAPK2,YTHDF2,TNF,APEX1,SLC11A1
Small Molecule Biochemistry	DOWN_INV_LAC	2.51E-04-5.01E-03	FURIN,TGFBR1,HTR2B,PCSK1,PIK3R1,DSE,GNB1,BCAT1,PLPP5,LCK,CCND3,ECE2,PIK3CG,ADORA2B,RGS13,TBL1XR1,SLCO2B1,GUCY1B3,MC2R,TIMP2,RGS19,SLC2A1,GUCY1A3,SNX13,ADRBK2,CNR1,STAT3,RAP1A,PDE1C,MET,SYNJ2,TMEM55A,GPR65,EXTL2,ADIPOR2,NPHP3,TNF,PIP4K2C,AKAP12,TSC1,PKD2,SLC1A3,TAC1,SLC31A2,MTMR6,SLCO1C1,HK2,ARRB1,IGF1,CCL2,TTC7B,PDE3B,PIK3C3,INPP5B,NGFR,PDE4D,PI4K2B,FGF7,NFE2L2,ITGB1,ABCB1,PTGIR,IL10,GNAQ,PTH1R,L…
Amino Acid Metabolism	UP_INV_LAC	7.09E-03-7.09E-03	TGFBR1,MAPK1,SGK1,ACVR1,LRRK2,MYLK,CDK5R1,TGFBR2,CAMK2D,OXSR1,PRKACA,AKT3,WNK1,HIPK2,PRKCA
Carbohydrate Metabolism	UP_INV_LAC	8.7E-04-1.02E-02	TSC1,TGFBR1,ILK,SLC1A3,STX6,SDC4,ABCA1,SOD3,CDK5R1,PTEN,HK2,CCND3,EDN1,IGF1,ERBB4,PRKAA1,PRKAA2,PPARGC1B,RASA1,PRKCA,ADCY2,MIF,SPP1,SLC2A1,IL10,RAB10,SLC35A2,ERBB3,STAT3,RAP1A,GRB10,PRKCI,RHOQ,IL1RN,SLC1A2,NDST2,ADIPOR2,CX3CL1,ESR1,MAP4K4,TNF,NDST1
Cell Cycle	UP_INV_LAC	5E-04-9.69E-03	RNF2,MYH10,TGFBR1,FRMD6,BMPR1B,SUN2,CLIP1,LCK,EWSR1,CCND3,CENPE,FOSL1,ADORA2B,AIF1,TBL1XR1,SSH2,HIPK2,ZFHX3,ATG5,IL4R,TP53INP1,NPAT,STAT3,PCYOX1,ZBTB5,PLAG1,MET,HSPA8,RUNX1T1,DYNC1LI2,SYK,CCNF,PRKACA,NKX3-1,TFRC,GTF2H1,DUSP4,DHFR,TNF,PTPN2,AKAP8,ILK,FNTA,MAP4,ARRB1,AR,NGFR,MXD1,DAB2,NCOR1,RPS6KA2,PHF6,PRKDC,GSTA4,STRADA,IL15,HECW2,CSF1,SENP6,CDKN1A,TCF19,USP37,NRIP1,TCF7L2,RASSF3,JMY,BAD,MLLT6,PT…
Cell Death and Survival	UP_INV_LAC	5.9E-05-8.82E-03	BMPR1B,NPTX1,NTN1,SUMO1,ADORA2B,HIPK2,ATG5,DAPK1,SLC2A1,CNR1,TPM3,STAT3,KLF13,MET,MIB1,NCF2,KIDINS220,PRKACA,CFLAR,TNF,FTH1,PRDX2,TSC1,ILK,KSR1,AR,NGFR,PDE4D,RNF19A,RNASE2,MOB3B,PRKDC,GFRA2,TRIB3,CPEB4,SEMA3A,MAGI1,CSF1,MEF2D,CDKN1A,AMIGO2,BAD,MMP3,KIF1B,VPS13A,PIKFYVE,FCGR1A,PTEN,STK4,CXCL3,CD28,B4GALNT1,HOXA7,GCLM,ULK2,ATG12,EPHA7,MAP3K14,CXCL8,PFKFB3,LCN2,HDAC5,ADAM12,AGAP3,HSP90AA1,ESR1,SIRPA…
Cell Morphology	UP_INV_LAC	2.21E-07-9.92E-03	RNF2,SELL,TGFBR1,PRKAB1,AXIN1,CP,BMPR1B,GNB1,LAMC1,LCK,EWSR1,FFAR3,CCND3,ITPKB,BCAN,EXOC5,AIF1,IL4R,CLEC4G,MED1,NPR3,PRKACA,KIDINS220,CELSR3,NDST1,TSC1,IL1RL1,ILK,CCR2,COL15A1,DTNA,ARRB1,MXD1,NCOR1,AKAP5,CCL11,SOAT1,MYO5A,SEMA3A,NOV,BCL11A,CSF1,NDST2,ANKRD27,PRKACB,EEF1A1,RNF7,FCGR1A,NOX1,PTEN,SCN4B,CLRN1,ARHGAP20,IL1RAP,E2F2,EPHA7,CXCL8,COL9A1,MAN1C1,LCN2,SSTR3,RDX,STK38L,DNA2,SGCB,PTPDC1,PTPRM,…
Cell Signaling	UP_INV_LAC	1.98E-04-9E-03	HCAR3,CAB39,PLD2,EPS8,TGFBR1,ITSN1,SGK1,NTN1,GPR161,GNB1,VEGFA,ADORA2B,AIF1,HIPK2,AHR,DNM2,TIMP2,RGS19,RRAS,CNR1,RAP1A,PLD1,ARHGAP5,SYK,NCF2,PRKACA,ARHGEF18,NEK2,SLC8A1,TNF,ARHGAP1,HACD3,MORC3,COL3A1,RREB1,LEPR,PKD2,ILK,TAC1,CRK,CD47,ARRB1,IGF1,NGFR,PDE4D,RPS6KA2,ITGB1,PRKDC,PTGIR,MAPKAPK3,ENTPD1,BRAP,CSNK1G3,GNAQ,RABGEF1,SEMA3A,NOV,SPRY2,FBP1,HRH4,LRP1,EEF1A1,MAPK1,CSNK1G1,CAV2,RIT1,PTHLH,CXCL12…
Cell-To-Cell Signaling and Interaction	UP_INV_LAC	7.84E-05-1.02E-02	MYH10,TGFBR1,EPS8,ITSN1,ATXN1,KCNMB2,CP,ADGRL1,NPTX1,NTN1,VEGFA,LAMC1,NSF,ST8SIA4,BCAN,HIPK2,NAPA,GRIK1,CNR1,NEFH,L1CAM,ITPR1,VLDLR,RAP1A,TAF4B,MET,NPR3,PRKACA,LRP8,SYT1,UNC13A,TNF,SLC6A12,NRP1,ZDHHC2,RAP2A,KCNN3,SNAPIN,COL4A5,ICAM1,PTK2B,SLC1A3,TAC1,FNTA,KSR1,PKP4,DTNA,CD47,PTPN4,IGF1,PDLIM5,NGFR,FLRT3,EEF2K,RXRB,TNFRSF1B,TMOD2,NAPB,ITGB1,SLC9A6,AKAP5,NELL2,ERBIN,IL10,GNAQ,RAB3GAP1,VDAC3,MYO5A,S…
Cellular Assembly and Organization	UP_INV_LAC	1.04E-08-9.92E-03	TGFBR1,CTCF,MTMR9,AXIN1,RAB2A,NUP133,GNB1,LAMC1,LCK,EWSR1,BCAN,EXOC5,AIF1,DAPK1,PRKACA,KIDINS220,CELSR3,ARHGEF18,TSC1,COL4A5,ILK,PEX19,CCR2,FNTA,ARRB1,AAK1,RNF19A,AKAP5,GREM1,CCL11,MYO5A,SEMA3A,MAGI1,BCL11A,CSF1,ANKRD27,PRKACB,EEF1A1,EML4,FCGR1A,PTEN,SCN4B,CLRN1,USP8,ARHGAP20,MAP7D3,ADAMTS5,IL1RAP,EPHA7,ELN,CXCL8,SSTR3,LCN2,STK38L,RDX,RAB34,SNX5,PTPRM,PTPDC1,MTERF4,HDAC5,KANK1,ARHGAP21,BRWD1,PARD…
Cellular Compromise	UP_INV_LAC	1.74E-03-4.82E-03	IL6ST,MYH10,TSC1,RALA,PPP2CA,PTGER3,CRK,NTN1,ROCK2,RHOG,EPHA8,RHOB,ARHGEF11,RHOC,RRAS,RDX,GNAQ,GRIA2,LRRK2,ROCK1,SEMA3A,RHPN2,RHOQ,PSD3,NTRK2,SEMA4D,CDC42,MSN
Cellular Development	UP_INV_LAC	7.38E-08-1.02E-02	RNF2,TGFBR1,CTCF,TCN2,MTMR9,AXIN1,FRMD6,BMPR1B,DIO2,GPR161,LAMC1,LAMTOR3,LCK,EWSR1,CCND3,ITPKB,BCAN,EXOC5,MYT1L,ZFHX3,IL4R,RGS19,SLC2A1,MED1,IKZF4,CLEC5A,PLAG1,CDC73,PRKACA,KIDINS220,ALCAM,FOXF1,NDST1,FTH1,TSC1,COL4A5,IL1RL1,ILK,CCR2,FNTA,DTNA,ARRDC3,ARRB1,MXD1,NCOR1,CD27,FUT4,TRAF1,AKAP5,CD69,GREM1,CCL11,CCDC6,GIT2,MYO5A,SEMA3A,AGPAT5,MAGI1,NOV,BCL11A,CSF1,SEC14L2,USP37,NDST2,ANKRD27,PRKACB,EEF1…
Cellular Function and Maintenance	UP_INV_LAC	1.04E-08-9.92E-03	TGFBR1,AXIN1,RAB2A,GNB1,LAMC1,LCK,BCAN,CDC40,AIF1,IL4R,DAPK1,SLC2A1,SYT6,KIDINS220,PRKACA,CELSR3,ARHGEF18,TSC1,COL4A5,ILK,CCR2,PEX19,FNTA,FCHO2,ARRB1,RNF19A,AKAP5,GREM1,CCL11,MYO5A,SEMA3A,MAGI1,CSF1,BCL11A,ANKRD27,PRKACB,EEF1A1,EML4,FCGR1A,SCN4B,PTEN,CLRN1,USP8,ARHGAP20,MAP7D3,IL1RAP,ADAMTS5,EPHA7,ELN,CXCL8,LCN2,SSTR3,RDX,STK38L,RAB34,PTPRM,SNX5,PTPDC1,KANK1,ARHGAP21,BRWD1,PARD3B,NEFL,FAT3,ERC1,T…
Cellular Growth and Proliferation	UP_INV_LAC	7.38E-08-1.02E-02	TGFBR1,FRMD6,LAMC1,GNB1,CLEC4D,EXOC5,BTN3A1,CLEC4G,IL4R,MED1,IKZF4,CLEC5A,ZBTB5,PLAG1,NPR3,ALCAM,FOXF1,MORC3,TSC1,MCTS1,ARRB1,ARRDC3,MICA,AKAP5,SOAT1,CCDC6,GPAM,SEMA3A,NOV,BCL11A,TBC1D8,USP37,EEF1A1,MLLT6,EML4,DIRAS1,ZNF350,SCN4B,SMAP2,DOLPP1,EEF1E1,LCN2,STK38L,PTPDC1,ALOX15B,GJA3,EREG,CLIC4,GATA6,PPARGC1B,PDK1,SLC30A6,EIF3F,E2F7,SPARC,MEF2C,TSC22D1,SEPT6,MAP4K4,ITGAX,CEP120,PPP2CA,UBR2,CA12,FNDC…
Cellular Movement	UP_INV_LAC	1.79E-04-1E-02	DPYSL2,MYH10,SELL,TGFBR1,BMPR1B,NTN1,LAMC1,GPR161,GNB1,ANKRD28,LCK,BCAN,KEAP1,FOSL1,HIPK2,DNM2,ITGA4,SYT4,TP53INP1,SLC2A1,CNR1,TPM3,STAT3,VAMP2,VLDLR,RAP1A,PLD1,HSPA8,MET,SYK,KIDINS220,ALCAM,CELSR3,TNF,RALGAPA2,PRDX2,RAP2A,TSC1,KCNN3,ICAM1,HNRNPA2B1,ILK,CCR2,CD47,ARRDC3,ARRB1,AR,NGFR,DAB2,ASPH,UNC5C,PHF6,NRP2,RHOC,CD69,IL15,PDLIM2,CCL11,SEMA3A,MAGI1,NOV,CSF1,STX7,CDKN1A,TCF7L2,MMP3,PLXNA4,PTHLH,R…
DNA Replication, Recombination, and Repair	UP_INV_LAC	9.54E-03-9.54E-03	TGFBR2,PRKDC,WRN,REV1,ANXA7,REV3L,TNF,HMGA2,FAS,CCNB1
Drug Metabolism	UP_INV_LAC	3.64E-03-1.02E-02	TGFBR1,TAC1,SDC4,ABCA1,SOD3,AR,EDN1,IGF1,CCND3,CYP19A1,PRKAA1,PRKAA2,GATA6,NCOR1,PRLR,ADCY2,SPP1,IL10,CNR1,LCN2,RAB10,STAT3,NCOA3,INHBA,IL1RN,NCOA1,NCOR2,NDST2,CX3CL1,ESR1,NDST1,TNF
Gene Expression	UP_INV_LAC	1.6E-03-5.67E-03	RNF2,CTCF,TGFBR1,PRKAB1,AXIN1,BMPR1B,GNB1,LCK,EWSR1,CCND3,AIF1,MYT1L,ZFHX3,NPAT,MED1,DCP1A,IKZF4,FUBP1,PLAG1,CDC73,ZNF438,PRKACA,GTF2H1,FOXF1,ILK,SETD7,ARRB1,MXD1,NCOR1,TRAF1,AKAP5,DIP2A,GREM1,AFF3,BCL11A,CSF1,PRKACB,SFMBT1,MLLT6,FCGR1A,ZNF350,PTEN,CHD2,ADAMTS5,TFEC,E2F2,CXCL8,MAP3K14,POLR1B,FOXJ2,LCN2,RDX,BAMBI,DDB1,HDAC5,BRWD1,ELK3,EREG,FRAT1,TMEM173,NOG,PTGES3,TNC,CAMTA2,EDN1,PPARGC1B,GATA6,VA…
Lipid Metabolism	UP_INV_LAC	1.89E-03-8.72E-03	SIK3,PLD2,CLN8,PLA2G15,CERS3,ABCA1,ROCK2,SGPL1,B4GALNT1,PLCE1,ST8SIA4,ABCC1,SPTLC2,LPL,PLCB1,PRLR,NSMAF,CERS6,DGKH,CNR1,LCN2,ARSA,GPAT4,IL24,PDGFB,PLD1,INHBA,SERINC3,PLCG2,MAPK10,NCOA1,B3GNT5,TNF,ESR1,HSD11B1,MAP7,LEPR,TAC1,DAGLA,UGCG,TNFSF10,ITGB8,FAS,CUX1,AR,EDN1,IGF1,CYP19A1,NGFR,GATA6,KIT,SMPD3,ALDH5A1,PRKDC,ST8SIA1,IL10,SLC35A2,SOAT1,GNAI3,GPAM,LDLR,SAMD8,P2RX7,ST8SIA3
Molecular Transport	UP_INV_LAC	1.38E-06-1.02E-02	TCN2,AXIN1,RAB2A,NUP133,CP,DIO2,GPR161,FFAR3,BTN3A1,SLC2A1,CLEC5A,SYT6,NPR3,ANKH,COX18,PRKACA,NDST1,FTH1,TSC1,ILK,ARRB1,ABCC9,AKAP5,NCBP1,SOAT1,MYO5A,SEMA3A,GPAM,NOV,NDST2,EEF1A1,RABEP1,NOX1,SCN4B,PTEN,CXCL8,LCN2,SSTR3,ASNA1,RDX,OSBPL8,ADCY9,CLIC2,CALHM1,LGALS12,NIPA1,FRAT1,TRAK1,ERC1,CLIC4,EDN1,WNK3,NCS1,GATA6,PPARGC1B,SLC30A6,SLC8A3,SNX27,CADM1,MEF2C,MAP4K4,SIK3,AKAP9,HBP1,HOOK3,KCNC3,NAPA,ARFI…
Nucleic Acid Metabolism	UP_INV_LAC	2.55E-03-1.02E-02	HCAR3,EEF1A1,PLD2,CAV2,PTHLH,CXCL12,NTN1,GPR161,CXCL3,CD28,RGS14,ADORA2B,AHR,TIMP2,CXCL8,GJA1,CNR1,ADCY9,CDC42,NCF2,TNF,LGALS12,CRHR2,LEPR,PTGER3,PKD2,TAC1,ADORA3,CD47,ARRB1,IGF1,PPP1R9B,EDN1,THBS1,PDE4D,ITGB1,S1PR2,PTGIR,ENTPD1,GNAI1,GNAQ,SLC35A2,SEMA3A,NOV,LPAR5,PDE5A,HRH4,LRP1,ATP2B4
Post-Translational Modification	UP_INV_LAC	1.32E-05-7.09E-03	SIK3,CAB39,SELL,TGFBR1,PRKAB1,PRKAB2,SGK1,AXIN1,PPP2CA,ATXN1,BMPR1B,MAML1,VEGFA,LCK,CTDSP1,ITPKB,CCND3,BAG1,MYADM,TARDBP,AIF1,HIPK2,AHR,MAP3K2,MOB1B,DAPK1,ADRBK2,STAT3,HSPA8,MET,CCND2,ATG14,FLT3LG,SYK,ZAK,PRKACA,NKX3-1,GTF2H1,CELSR3,B3GNT5,NEK2,TNF,MORC3,RAP2A,PTK2B,PTPN2,ILK,FKBP1A,TAC1,BMPR2,CRK,ACVR2B,PTPN12,TAOK3,CD47,AR,ARRB1,CCL8,PTPRJ,IGF1,AAK1,PDGFRA,DAB2,EEF2K,RPS6KA2,ACVR1C,ITGB1,PRKDC,…
Protein Synthesis	UP_INV_LAC	1.39E-03-3.48E-03	CAB39,TGFBR1,MAPK1,CSNK1G1,SGK1,PCSK1,ILK,MYLK,CDK5R1,TGFBR2,STK4,CAMK2D,ECE2,AKT3,RPS6KA2,HIPK2,MAPKAPK2,PDK1,PRKCA,PRKDC,MAPKAPK3,CSNK1G2,CSNK1G3,LRRK2,PDK3,PDGFB,SYK,PRKACA,UHMK1,TNF,CDK2,MORC3
Small Molecule Biochemistry	UP_INV_LAC	7.84E-05-1.02E-02	SIK3,HCAR3,PLD2,TGFBR1,SGK1,NTN1,VEGFA,GPR161,SGPL1,ST8SIA4,CCND3,ABCC1,SPTLC2,PLCB1,ADORA2B,HIPK2,AHR,TIMP2,CERS6,SLC2A1,CNR1,STAT3,RAP1A,PLD1,NPR3,PLCG2,NCF2,PRKACA,B3GNT5,ADIPOR2,SLC8A1,NDST1,TNF,HSD11B1,SLC6A12,TSC1,MAP7,LEPR,PKD2,ILK,SLC1A3,TAC1,DAGLA,TNFSF10,ITGB8,SOD3,CD47,HK2,AR,ARRB1,IGF1,NGFR,NCOR1,PDE4D,SMPD3,ALDH5A1,ITGB1,PRKDC,PTGIR,ENTPD1,IL10,GNAQ,SLC35A2,SOAT1,GNAI3,GPAM,SEMA3A,LD…
Vitamin and Mineral Metabolism	UP_INV_LAC	3.19E-03-3.19E-03	VEGFA,PTHLH,GNAQ,SLC8A1,TNF,PRKCA

## Sheet: TS10b. Phy Sys
Table S10b. Enriched physiology system development functions for target genes of of miRNAs for each lactation stage comparison
Category	AnalysisName	p-value	Molecules
Auditory and Vestibular System Development and Function	DOWN_GAL_LAC	3.14E-04-3.14E-04	BMP4,MAPK1,FZD3,INSIG1,EPHB2,BMP2,MYO7A,IFI16,MAF,C1QB,HES1,BCL2,VEGFA,NR4A3,INSIG2,EDN1,IGF1,PRRX1,TGFB2,IGF1R,NIPBL,ECE1,MAPKAPK2,FZD2,FRS2,PRKRA,ATG5,DLL1,LMO4,FGF9,DVL1,RAC1,FGFR2,THRA,TSHZ1,PTPN11,FZD6,DVL3,COL11A1,MAFB,THRB,NOTCH1,BLOC1S5,TM4SF1,BCL2L11
Cardiovascular System Development and Function	DOWN_GAL_LAC	5.04E-09-3.49E-03	TGFBR1,PRKAB1,MLLT4,LAMC1,CCND3,ECE2,PPM1A,GNA13,GUCY1B3,PTGIS,IL4R,MED1,CRKL,ANGPTL2,CSF2RB,KAT6A,EYA3,CTSB,NPHP3,TSC1,CCR2,POLD4,ANPEP,NOTCH2,TIPARP,KDM6A,MXD1,TNFSF11,CCL11,ARID3A,CSF1,PTH1R,PPARA,FOXO4,ZFP36L1,ZFPM1,GPC3,NOX1,PTEN,USP8,MATR3,TEK,SCN5A,CXCL8,ELN,STK39,EPOR,SGCB,PTPRM,HAS3,BACH1,HDAC5,BCL2L1,PTAFR,EREG,ELK3,VHL,LOX,BMP2,ALOX12,CLIC4,NFAT5,EDN1,ZNF24,PPARGC1B,ECE1,CFH,STAT1,VAV2…
Cell-mediated Immune Response	DOWN_GAL_LAC	8.47E-05-2.39E-03	TGFBR1,PCSK1,CCND1,PTGER1,PTPRC,CD1D,EGR2,ITPKB,RFTN1,ADORA2B,ITGA4,ATG5,IL4R,MED1,IL12RB2,STAT3,IRF5,IL7,MIB1,SYK,PIK3R6,TNF,PRDX2,TSC1,ICAM1,PTPN2,IL1RL1,ITGB8,NOTCH2,ZC3H8,ARRB1,PIK3C3,DOCK2,TLR7,IL27RA,TNFSF11,CD69,IKZF1,IL15,IL36B,CD80,BCL11A,CDKN1A,LIF,ZFP36L1,ZFPM1,PDPK1,SART1,PTEN,PGR,HMGB1,TGFBR2,RUNX2,IL23A,E2F2,MAP3K14,IL6R,THRA,POFUT1,KLF4,CBLB,ITCH,PTPN11,RC3H1,LAT,FZD5,IRF8,IL6ST,MS…
Connective Tissue Development and Function	DOWN_GAL_LAC	7.54E-05-2.46E-03	MYH10,XDH,CCND1,FBXO4,EGR2,EWSR1,HIPK2,ATG5,CYP7B1,RHEB,CRKL,TPM3,FGFR2,DCSTAMP,TBK1,STAT3,IL7,MET,CSF2RB,CDC73,RUNX1T1,NPR3,MIB1,SYK,ANKH,THRB,TMEM64,TNF,TSC1,PTPN2,PDS5B,EIF4E3,SPON1,NOTCH2,INSIG2,AR,ARRB1,KDM6A,MXD1,SOS1,ST8SIA2,SLC12A6,TNFSF11,KHDRBS1,CCDC6,CCNE1,LDLR,SWAP70,CSF1,PTH1R,CDKN1A,UBTF,RYK,FOXO4,LIF,MAP3K11,MLLT6,SKI,PTHLH,PEX11B,GPC3,ATXN1L,NOX1,PTEN,TGFBR2,CTNNBIP1,HMGB1,USP8,RH…
Digestive System Development and Function	DOWN_GAL_LAC	1.51E-05-2.19E-03	PTCD2,SOCS1,SESTD1,FURIN,TGFBR1,BMP4,TGFBR3,NF2,LTB,HES1,VEGFA,SGPL1,SATB2,INSM1,CCND3,FOXF2,ATG7,MED1,FGFR2,MMP2,IL7,RBM4,ATF2,MET,CLCN5,TRAF6,CCND2,ANKRD11,BBS7,HHEX,NOTCH1,NRP1,ATF7,IFNB1,TAC1,FZD1,PTPN12,OGT,NOTCH2,INSIG2,TIPARP,PRRX1,STARD13,SOS1,IGF1R,PDGFRA,LBP,ASPH,IL13,MYO5A,CSF1,LTA,PAX6,ACVR2A,INSIG1,EPHB2,SKI,BNC2,DICER1,PTEN,TGFBR2,RUNX2,CDON,ITGAV,NIPBL,FZD2,PAX9,SOX4,MAP3K14,DLG1,C…
Embryonic Development	DOWN_GAL_LAC	5.04E-09-3.75E-03	RNF2,TGFBR1,SPAG16,TLE1,MLLT4,CP,BMPR1B,LAMC1,CCND3,ECE2,BCAN,PPM1A,GNA13,ZFHX3,PTGIS,IL4R,SLC2A1,MED1,CRKL,ANGPTL2,IL7,TANC1,CSF2RB,CORO1C,KAT6A,CELSR3,ACACA,THRB,NPHP3,SEPN1,PDCD2,TSC1,PRDX4,CCR2,ANPEP,NOTCH2,ARRB1,TIPARP,KDM6A,PIK3C3,AAK1,ST8SIA2,TRAF1,TNFSF11,KHDRBS1,ZNF521,CCL11,MYO5A,MAD2L1,SWAP70,CSF1,PTH1R,RYK,PPARA,SFMBT1,ZFP36L1,ZFPM1,GPC3,PTEN,PGR,PPM1D,USP8,MATR3,TEK,EPHA7,COL19A1,ELN…
Endocrine System Development and Function	DOWN_GAL_LAC	1.62E-03-1.62E-03	PPARA,IL1A,LIF,FGF9,POLG,PDE8A,KITLG,SET,AR,IGF1,ESR1,MAP2K1,TNF,ABCC4,ELOVL7
Hematological System Development and Function	DOWN_GAL_LAC	1.67E-05-3.56E-03	TGFBR1,BMPR1B,CD1D,CCND3,ITPKB,GNA13,IL4R,SLC2A1,MED1,CRKL,IKZF4,IRF5,IL7,CSF2RB,CDC73,KAT6A,TSC1,IL1RL1,CCR2,ANPEP,GPSM1,NOTCH2,ARRB1,TIPARP,KDM6A,PIK3C3,IL27RA,TRAF1,TNFSF11,KHDRBS1,CD69,CCL11,ARID3A,AGPAT5,SWAP70,BCL11A,CSF1,AP1G1,PPARA,FOXO4,ZFP36L1,ZFPM1,PGR,PPM1D,PTEN,DMTF1,CD84,IL23A,E2F2,TEK,CXCL8,MAP3K14,EPOR,KCNAB2,HDAC5,BCL2L1,PTAFR,UBE2I,LOX,SFTPD,KLF10,BMP2,NFAT5,STAT1,BTLA,VAV2,NHEJ…
Hematopoiesis	DOWN_GAL_LAC	3.51E-05-3.56E-03	MYH10,TGFBR1,PCSK1,BMPR1B,CCND1,PTGER1,MAML1,PTPRC,CD1D,EGR2,ITPKB,CCND3,RFTN1,FOSL1,ADORA2B,HIPK2,DNM2,ITGA4,ATG5,IL4R,TP53INP1,MED1,IL12RB2,DCSTAMP,STAT3,KLF13,IRF5,TLR9,IL7,CDC73,CSF2RB,RUNX1T1,MIB1,KAT6A,SYK,MEIS1,PIK3R6,HHEX,TNF,PRDX2,TRIM33,TSC1,ICAM1,PTPN2,IL1RL1,JAK2,CCR2,ITGB8,NOTCH2,ARRB1,PTPRJ,CCL2,TIPARP,KDM6A,DOCK2,PIK3C3,TLR7,TET2,STAM2,IL27RA,NFE2L2,ABCB1,TNFSF11,N4BP2L2,KHDRBS1,IK…
Humoral Immune Response	DOWN_GAL_LAC	1.39E-04-3.09E-03	PPARA,CCR3,RGS1,MAPK1,SPHK2,FLT3,CXCL12,LTB,FOXP3,DICER1,RICTOR,PTEN,PTPRC,IL7R,CCND3,ITPKB,CXCL13,PIK3CG,CNR2,PRDM1,EFNB3,GNA13,BST1,TNFSF13B,ITGA4,MAP3K14,DLL1,MIF,PHC1,MALT1,IL7,TAB3,S1PR3,BCL2L1,PTPN11,CD40,MIB1,SYK,KLF3,CCL18,NOTCH1,TNF,ESR1,RAP2A,TCF4,ADAM17,PTPN2,CCR2,GPSM1,NFATC1,TCF12,BCL2,NOTCH2,CCL8,DOCK2,CD22,KIT,TNFRSF1B,MAP2K1,LRRC8A,CCL19,VAV2,PPARG,IRF4,CXCR4,IL10,CD69,NQO1,IL15,I…
Immune Cell Trafficking	DOWN_GAL_LAC	1.39E-04-3.09E-03	CCR3,RGS1,SPHK2,CXCL12,LTB,VEGFA,CXCL13,PIK3CG,CNR2,EFNB3,GNA13,TNFSF13B,CXCL8,MAP3K14,MIF,CRKL,MMP2,STAT3,MALT1,IL7,C5,S1PR3,CD40,CDC42,CCL18,TNF,ESR1,CCR7,RAP2A,ICAM1,CCR2,GPSM1,NFATC1,IGF1,CCL8,CCL2,DOCK2,CD22,KIT,TNFRSF1B,CCL19,CCL1,PPARG,S1PR2,CXCR4,IL10,NQO1,IL15,IL13,CSF1R,ITGAL,IL17A,KITLG,ROCK1,GNAI2,ITGB2,TLR4,SWAP70,CSF1,VAV3,LTA,CD44,MYB,S1PR1,MMP9
Lymphoid Tissue Structure and Development	DOWN_GAL_LAC	1.01E-04-3.75E-03	RNF2,TGFBR1,PCSK1,RRM2B,BMPR1B,CCND1,PTGER1,MAML1,PTPRC,CD1D,EGR2,CCND3,ITPKB,RFTN1,ADORA2B,GNA13,GUCY1B3,DNM2,ITGA4,PTGIS,ATG5,IL4R,MED1,CRKL,ANGPTL2,FGFR2,IL12RB2,DCSTAMP,STAT3,KLF13,IRF5,TLR9,IL7,CSF2RB,MIB1,SYK,KAT6A,PIK3R6,MEIS1,TNF,PRDX2,TSC1,ICAM1,PTPN2,IL1RL1,ITGB8,JAK2,CCR2,BECN1,NOTCH2,ARRB1,PTPRJ,CCL2,PIK3C3,DOCK2,TLR7,TET2,STAM2,IL27RA,NFE2L2,ABCB1,TNFSF11,NRP2,CD69,IKZF1,IL15,ARID3A,…
Nervous System Development and Function	DOWN_GAL_LAC	1.31E-06-3.56E-03	SNTB2,RNF2,MLLT4,CP,BMPR1B,LAMC1,BCAN,GNA13,MYT1L,IL4R,MED1,CRKL,CTSB,CELSR3,ARHGEF28,THRB,TSC1,EIF4EBP2,CCR2,DTNA,ST8SIA2,SLC12A6,KHDRBS1,ZNF521,MYO5A,PEX5,BCL11A,CSF1,RYK,PRKACB,PTEN,SCN4B,HOMER1,IL1RAP,SCN5A,EPHA7,CXCL8,EPOR,PTPRM,BCL2L1,LOX,AKTIP,BMP2,FAT3,ERC1,CLIC4,ZNF335,ZNF24,NCS1,ECE1,CFH,DVL1,SLC8A3,MEF2A,KIF3B,NPY2R,AP3M2,MEF2C,BPTF,BMP4,CEP120,QKI,F2R,UBR2,TTC8,GRIA4,CTSV,NR4A3,ST8SIA…
Organ Development	DOWN_GAL_LAC	5.04E-09-3.75E-03	RNF2,TGFBR1,SPAG16,MLLT4,TLE1,CP,BMPR1B,LAMC1,CCND3,ECE2,BCAN,ZFHX3,IL4R,MED1,CRKL,ANGPTL2,IL7,TANC1,CSF2RB,NPR3,KAT6A,CTSB,CELSR3,NPHP3,THRB,SEPN1,TSC1,PRDX4,CCR2,NOTCH2,ARRB1,TIPARP,KDM6A,ST8SIA2,TNFSF11,KHDRBS1,ZNF521,MYO5A,CSF1,PTH1R,RYK,PPARA,SFMBT1,ZFP36L1,ZFPM1,GPC3,NOX1,PTEN,PGR,PPM1D,USP8,MATR3,TEK,EPHA7,ELN,CXCL8,MAP3K14,COL19A1,EPOR,SGCB,CREB3L4,HDAC5,BCL2L1,PSME4,PTAFR,ELK3,EREG,VHL,L…
Organ Morphology	DOWN_GAL_LAC	1.4E-05-3.63E-03	PTCD2,MYH10,SPAG16,RRM2B,MLLT4,ATP2A2,CCND1,MAML1,LAMC1,PTPRC,CCND3,ITPKB,ECE2,GNA13,ITGA4,RHEB,MED1,CRKL,FGFR2,STAT3,KLF13,RAP1A,IL7,CNOT7,MIB1,KAT6A,ANKH,HHEX,CFLAR,NPHP3,TNF,TSC1,PTPN2,PDS5B,ITGB8,BECN1,AQP3,NOTCH2,AR,PTPRJ,KDM6A,SOS1,STAM2,RPS6KA2,LNPEP,NFE2L2,EXO1,CYP51A1,ABCB1,SPRY1,IKZF1,SLC6A6,POLG,CCL11,ARID3A,LDLR,CD80,CSF1,BCL11A,CDKN1A,PTH1R,MAP3K8,TP53BP1,CXADR,PPARA,LIF,ZFP36L1,PTHL…
Organismal Development	DOWN_GAL_LAC	5.04E-09-3.75E-03	TGFBR1,SPAG16,TLE1,CP,LAMC1,PPM1A,GNA13,GUCY1B3,IL4R,MED1,CRKL,ANGPTL2,MAFF,TANC1,NPR3,ANKH,NPHP3,THRB,SEPN1,PDCD2,TSC1,PRDX4,AQP3,NOTCH2,ARRB1,TIPARP,KDM6A,EXO1,SLC12A6,SWAP70,PEX5,BCL11A,PTH1R,PPARA,FOXO4,ZFP36L1,MATR3,TEK,SGCB,CREB3L4,HAS3,BCL2L1,PSME4,EREG,HPS5,KLF10,FAT3,CLIC4,PPARGC1B,ECE1,CFH,HSPA4L,MEF2A,SNX27,RRAS2,E2F7,NPY2R,SPARC,MEF2C,TSC22D1,AP3M2,MAP4K4,POLR2F,ANKRD17,CEP120,UBR2,FN…
Organismal Survival	DOWN_GAL_LAC	2.73E-10-2.06E-09	RNF2,TGFBR1,PRKAB1,MLLT4,GNB1,LAMC1,CD1D,EWSR1,ITPKB,CCND3,ECE2,GNA13,GUCY1B3,ZFHX3,IL4R,SLC2A1,MED1,CRKL,IRF5,MAFF,MASTL,CDC73,NPR3,KAT6A,ANKH,CTSB,CELSR3,ACACA,THRB,TSC1,PDCD2,IL1RL1,CCR2,NOTCH2,ARRB1,TIPARP,KDM6A,ST8SIA2,IL27RA,OTUD7B,EXO1,TNFSF11,KHDRBS1,ZNF521,CCL11,ARID3A,MAD2L1,PEX5,BCL11A,CSF1,DERL1,PTH1R,AP1G1,RYK,PRKACB,PPARA,ZFP36L1,ZFPM1,GPC3,PGR,PTEN,PPM1D,USP8,DMTF1,EEF1E1,IL23A,E2F…
Renal and Urological System Development and Function	DOWN_GAL_LAC	7.01E-04-7.01E-04	DLG1,SPRY1,GDNF,FGFR2,STAT3,BCL2,LAMC1,VEGFA,MDM4,NF1,CDKN1A,RARB,IGF1R,SPARC,MAFB,FGF7,PDGFRB
Reproductive System Development and Function	DOWN_GAL_LAC	2.03E-04-3.63E-03	RNF2,MYH10,TGFBR1,SPAG16,XDH,BMPR1B,CCND1,CLIP1,TEX15,DIAPH2,FOSL1,SEC23IP,MED1,SPATA6,FGFR2,STAT3,RAP1A,MET,CNOT7,TNF,KIAA0430,PHLDA2,PRDX4,PDS5B,JAK2,BECN1,ANPEP,NOTCH2,AR,TIPARP,TRIM27,BOLL,INPP5B,EXO1,TNFSF11,POLG,TDRKH,HIP1,CCL11,CSF1,PTH1R,CDKN1A,PPARA,LIF,MMP3,SFMBT1,PTHLH,PPM1D,PGR,PTEN,TGFBR2,STK4,UBE2B,RUNX2,SPEF2,IL6R,CREB3L4,ARSA,NCOA3,BCL2L1,PTPN11,ARID4B,PSME4,FZD5,EREG,ESR1,VHL,IL6…
Respiratory System Development and Function	DOWN_GAL_LAC	2.21E-04-2.19E-03	BMP4,KDM6B,TGFBR1,ATXN1,LTB,HES1,CCND1,VEGFA,LAMC1,HOXB3,SATB2,INSM1,CBY1,FRS2,TIMP2,CMKLR1,CRKL,FGFR2,MAN1A2,MMP2,STAT3,ATF2,MET,CSF2RB,SYK,CELSR3,NPHP3,NOTCH1,TNF,SEPN1,NOL7,ADAM17,PDS5B,BMPR2,CRK,CCR2,ATP7A,LIPA,AQP3,ARRB1,CCL2,IGF1,PRRX1,RARB,PDGFRA,ADAM19,ASPH,TNFRSF1B,FGF7,NFE2L2,CCL11,IL13,VDAC3,PTH1R,CDKN1A,CD44,DVL3,DNAAF2,FOXP1,ILF3,LIF,CAV2,MAPK1,MMP16,PTHLH,SKI,SLC35D1,CXCL12,FBXW7,SY…
Skeletal and Muscular System Development and Function	DOWN_GAL_LAC	3.51E-06-3.49E-03	COL14A1,TGFBR1,PRKAB1,BMPR1B,LAMC1,EWSR1,ZFHX3,RGS19,MED1,CRKL,IL7,TANC1,NPR3,ANKH,CTSB,THRB,SEPN1,TSC1,CCR2,SPON1,DTNA,NOTCH2,TIPARP,KDM6A,PIK3C3,ST8SIA2,TNFSF11,KHDRBS1,ZNF521,ARID3A,CSF1,PTH1R,RYK,PPARA,FOXO4,ZFPM1,CBX5,GPC3,NOX1,PTEN,PGR,IL23A,COL19A1,ELN,CXCL8,EPOR,H6PD,SGCB,HDAC5,BACH1,BCL2L1,NUP210,PTAFR,EREG,LOX,BMP2,KLF10,ALOX12,NFAT5,COL6A1,EDN1,PPARGC1B,ECE1,STAT1,VAV2,NLRP3,CSRNP1,RRA…
Tissue Development	DOWN_GAL_LAC	5.04E-09-3.56E-03	TGFBR1,SPAG16,TLE1,CP,FRMD6,GNB1,LAMC1,GNA13,IL4R,MED1,CRKL,MAFF,TANC1,NPR3,ANKH,NPHP3,THRB,SEPN1,TSC1,PRDX4,AQP3,NOTCH2,ARRB1,TIPARP,KDM6A,MAD2L1,SWAP70,BCL11A,PTH1R,PPARA,FOXO4,MLLT6,ZFP36L1,SCN4B,MATR3,MAP7D3,TEK,PBLD,SGCB,CREB3L4,HAS3,KANK1,BCL2L1,PSME4,EREG,HPS5,KLF10,FAT3,RNASEH2B,CLIC4,PPARGC1B,ECE1,CFH,PDK1,HSPA4L,MEF2A,RRAS2,E2F7,SPARC,MEF2C,MAP4K4,SEPT6,ANKRD17,CEP120,UBR2,FNDC3B,CTSV,S…
Tissue Morphology	DOWN_GAL_LAC	3.63E-07-3.51E-03	SNTB2,RNF2,TGFBR1,SPAG16,MLLT4,CP,BMPR1B,LAMC1,CD1D,CCND3,ITPKB,GNA13,PTGIS,IL4R,SLC2A1,MED1,CRKL,IKZF4,ZBTB5,IL7,CSF2RB,NPR3,KAT6A,CTSB,CELSR3,THRB,SEPN1,PDCD2,TSC1,EIF4EBP2,IL1RL1,CCR2,ANPEP,DTNA,NOTCH2,ARRB1,KDM6A,PIK3C3,MXD1,ST8SIA2,IL27RA,EXO1,TRAF1,SLC12A6,TNFSF11,KHDRBS1,CD69,ZNF521,CCL11,ARID3A,MYO5A,MAD2L1,SWAP70,BCL11A,CSF1,PTH1R,AP1G1,PPARA,PRKACB,ZFP36L1,ZFPM1,GPC3,NOX1,PGR,PPM1D,PTEN…
Visual System Development and Function	DOWN_GAL_LAC	6.05E-04-6.05E-04	BMP4,RARB,TGFB2,TGFA,PAX6,BCAR3,COL18A1,CYP1B1
Auditory and Vestibular System Development and Function	UP_GAL_LAC	4.02E-03-1.04E-02	IGF1,LMO4,SOBP,THRA,THRB,DIO2
Behavior	UP_GAL_LAC	9.41E-05-8.7E-03	MYH10,PRKAB2,IDS,SLC35C1,BMPR1B,CCND1,KIF13A,CUX2,ZFHX3,CYP7B1,ACACB,CNR1,STAT3,NDN,SP4,TANC1,MARCKS,ARAF,NPR3,KAT6A,NKX3-1,THRB,HSD11B1,RAP2A,PTPN2,CCR2,HRH3,NIPAL3,SDK1,FXR2,KSR1,NGFR,BTBD9,LNPEP,ATN1,TMOD2,HTR2A,AKAP5,MAF1,TNFRSF1A,GFRA2,VPS26A,VDAC3,SLC29A1,BAK1,FOS,USP46,PRKACB,PPARA,NCDN,VPS13A,SYNPO,PTEN,CLRN1,HDAC6,PER3,CTNNA2,B4GALNT1,PPP3R1,CARF,HOMER1,RGS14,ULK2,PPP1R15B,CPT1A,HDAC4,AS…
Cardiovascular System Development and Function	UP_GAL_LAC	1.36E-04-9.74E-03	SNTB2,MAP3K15,MYH10,EHD3,XDH,PCSK1,PIK3R1,DIO2,CCND1,TREX1,FFAR3,ECE2,ADORA2B,GNA13,SERPINE1,ITGA4,SMAD2,ACACB,SLC2A1,YAP1,BCOR,MED1,CNR1,STAT3,PLD1,DVL2,NPR3,KAT6A,KIDINS220,TFRC,FOXF1,CFLAR,NDST1,HSD11B1,PRDX2,ICAM1,KCNIP2,COL4A3,ITGB8,BECN1,HRH3,COL15A1,TGM2,NOTCH2,ARRB1,PTPRJ,NGFR,ANTXR2,ASPH,LNPEP,MMP1,HTR2A,AKAP5,ENTPD1,TNFRSF1A,BAK1,NOV,CSF1,GATA3,CXADR,ABCB6,PPARA,LIF,MMP3,ZFP36L1,PTHLH,H…
Connective Tissue Development and Function	UP_GAL_LAC	7.46E-05-1.04E-02	MYH10,IDS,XDH,PIK3R1,BMPR1B,CCND1,NTN1,HOXC10,EWSR1,ATG9A,SUMO1,KEAP1,TRAF4,ADORA2B,GNA13,SERPINE1,MYT1L,SMAD2,CLEC4G,AKT2,TP53INP1,ACACB,PEAK1,YAP1,MED1,CNR1,ITGA6,TPM3,STAT3,PLD1,PLAG1,CDC73,MARCKS,PLEKHG2,DVL2,RUNX1T1,NPR3,KAT6A,PDS5A,ANKH,PRKACA,TFRC,ACACA,FOXF1,THRB,NDST1,HSD11B1,PRDX2,PTPN2,IL1RL1,COL4A3,CCR2,HRH3,EIF4E3,KSR1,DDX3X,TGM2,NOTCH2,ARRB1,PTPRJ,MXD1,MAF1,TNFSF11,TNFRSF1A,PACSIN2,…
Digestive System Development and Function	UP_GAL_LAC	4.32E-03-4.32E-03	SESTD1,INSIG1,SKI,HAND1,DICER1,RBL1,SGPL1,SATB2,RUNX2,SUMO1,LTBR,RET,PAX9,COL19A1,SMAD2,MAP3K14,BCOR,CLDN18,PHC1,COL2A1,ITGA6,ITGA5,THRA,FOXC1,INHBA,CLCN5,NKX3-1,FOXF1,COL3A1,PHC2,ERN1,BMP2,MMP14,TAC1,PDGFC,BCL2,ROGDI,NGFR,SMAD4,NECTIN1,ASPH,EGFR,ITGB1,CHD8,TNFRSF1A,RELB,HDAC1,CSRNP1,ERBB3,CSF1,LTA,EPHB3,PLEKHA1,GATA3,CHD7,BCL2L11,ACVR2A
Embryonic Development	UP_GAL_LAC	4.31E-05-1.04E-02	TPBG,BMPR1B,DIO2,LAMC1,GPR161,EPHB1,ECE2,BCAN,TRAF4,ADA,GNA13,SMAD2,AKT2,SLC2A1,MED1,ITGA6,SP4,DVL2,ARAF,KAT6A,PRKACA,KIDINS220,CELSR3,ACACA,FOXF1,THRB,NDST1,COL4A5,CCR2,NOTCH2,ARRDC3,ARRB1,AKAP5,TNFSF11,CCL11,BAK1,MTHFD1L,AFF3,NOV,CSF1,AP1G1,ANKRD27,PPARA,PRKACB,ZFP36L1,HOXC4,PTEN,CYP27B1,IL1RAP,KMT5A,ELN,MAP3K14,TIAM1,SSTR3,STK38L,TXNRD1,MTERF4,HDAC5,INSR,EREG,VHL,LOX,GLIS3,PHC2,BMP2,CLIC4,NOG,…
Endocrine System Development and Function	UP_GAL_LAC	6.18E-03-6.18E-03	ADM,MIF,TRAF3,SPP1,LIF,TNFRSF1A,LEPR,CNR1,STAT3,IL1R1,DICER1,NR3C1,FAS,TSC22D3,HMOX1,NTRK2,PITPNA,KCNMA1,CYP19A1,GLP1R,NUCB2,CRY1,HSD11B1,PLAT,EGFR
Hair and Skin Development and Function	UP_GAL_LAC	2.27E-03-8.7E-03	MKI67,HBP1,RBL1,CCND1,VEGFA,EN1,KEAP1,SMAD2,AKT2,NAB1,YAP1,MED1,CNR1,PAQR3,ITGA6,HBEGF,STAT3,CCND2,GAB1,THRB,EPHA2,COL3A1,ACKR2,TAC1,TNFSF10,CCR2,KSR1,TGM2,COL5A1,ATP7A,ID1,ARRDC3,IGF1,NGFR,RARB,IGF1R,NECTIN1,EGFR,ITGB1,ABHD5,IL10,TNFRSF1A,GFRA2,CASK,FOS,DHCR24,H2AFY,PTGS2,GATA3,ABCB6,PPARA,PTHLH,RNF7,FBXW7,DICER1,CERS3,SLC27A4,PTEN,PTK2,ROCK2,H2AFY2,DDX5,SUFU,CYP27B1,FOSL2,NSMAF,SPP1,THRA,ZDHHC2…
Hematological System Development and Function	UP_GAL_LAC	1.38E-03-4.8E-03	SNTB2,PPARA,MAP3K15,SGK1,PCSK1,PIK3R1,PTHLH,ACVRL1,ARG2,SDC4,NOX1,VEGFA,ARL6,WRN,FFAR3,GNB3,RORA,PDCD1,RARA,ABCC1,CYBB,ADORA2B,SERPINE1,FIP1L1,AHR,ELN,GCH1,SPP1,CNR1,TACR3,PLD1,NOL3,NPR3,DUSP1,INSR,PML,SLC8A1,NPR2,HSD11B1,ADM,TREM1,ANGPT2,ZFP36,LEPR,COL4A3,ADORA3,TNFSF10,TAC1,TRPV1,NR3C1,HRH3,COL1A2,HMOX1,ALDH2,WNK3,IGF1,KL,KCNMA1,CYP19A1,PDLIM5,PTPN1,EGLN3,ARSB,TNFRSF1B,PLAT,EGFR,ITGB1,EPAS1,RNL…
Hematopoiesis	UP_GAL_LAC	4.8E-03-4.8E-03	RARA,MYB,MAFB,PML,FIP1L1
Lymphoid Tissue Structure and Development	UP_GAL_LAC	6.84E-03-6.84E-03	ELN,LOX,CALCRL,ACVRL1,MMP2,CRK,SGCB,PDGFB,ROCK1,COL1A1,PTPRJ,TGFB2,MKL2,CYBB,GATA6,FBN1,COL3A1,FBN2
Nervous System Development and Function	UP_GAL_LAC	2.8E-05-9.36E-03	SNTB2,TPBG,MTMR9,BMPR1B,LAMC1,EPHB1,EWSR1,FFAR3,BCAN,TRAF4,CUX2,GNA13,SMAD2,SLC2A1,MED1,ITGA6,SP4,DVL2,NPR3,KAT6A,KIDINS220,PRKACA,CELSR3,RPS6KA1,THRB,ELMO2,NDST1,COL4A5,CCR2,FNTA,FXR2,DTNA,ATN1,HTR2A,AKAP5,TNFSF11,PACSIN2,VPS26A,SOAT1,BAK1,PEX5,NOV,BCL11A,CSF1,ANKRD27,PRKACB,SEPT9,RNF7,HOXC4,PTEN,CLRN1,E2F6,HOMER1,IL1RAP,TIAM1,COL9A1,SSTR3,STK38L,PTPRM,CALHM1,SUN1,ABCD1,LOX,PHC2,BMP2,PDE4A,CLIC4…
Organ Development	UP_GAL_LAC	4.65E-05-1.04E-02	SESTD1,MYH10,EHD3,KDM6B,XDH,PIK3R1,SLC35C1,BMPR1B,DIO2,CCND1,NTN1,LAMC1,BCAN,ECE2,KEAP1,ADA,CUX2,ADORA2B,AIF1,SERPINE1,ITGA4,SMAD2,AKT2,SLC2A1,YAP1,BCOR,MED1,PAQR3,CNR1,ITGA6,MAN1A2,STAT3,NDN,DVL2,NPR3,KAT6A,CELSR3,FOXF1,CFLAR,THRB,NDST1,HSD11B1,COL4A5,ICAM1,KCNIP2,COL4A3,ACKR2,CCR2,BECN1,LRRFIP1,KSR1,TGM2,NOTCH2,ARRDC3,ARRB1,PTPRJ,NGFR,TET2,ASPH,MMP1,UNC5C,AKAP5,TNFSF11,CHD8,SPRY1,TNFRSF1A,GFRA2…
Organ Morphology	UP_GAL_LAC	4.65E-05-1.04E-02	MYH10,KDM6B,EHD3,IDS,XDH,BMPR1B,SLC35C1,CCND1,NTN1,TREX1,HOXC10,LAMC1,EPHB1,ECE2,RAB38,TRAF4,ADA,CUX2,SPEM1,GNA13,SERPINE1,ITGA4,CYP7B1,AKT2,ACACB,SEC23IP,MED1,PAQR3,ITGA6,MAN1A2,STAT3,NDN,SP4,DVL2,NPR3,CBLN3,KAT6A,ANKH,PDS5A,PRKACA,KIDINS220,NKX3-1,CELSR3,CFLAR,THRB,NDST1,HSD11B1,SIAH1,COL4A3,PGAP1,ITGB8,BECN1,SDK1,KSR1,TGM2,ARRB1,PTPRJ,NGFR,LNPEP,ATN1,AKAP5,SPRY1,ENTPD1,TNFRSF1A,GFRA2,HIP1,SOAT…
Organismal Development	UP_GAL_LAC	4.31E-05-1.04E-02	PIK3R1,BMPR1B,DIO2,GPR161,LAMC1,GNPNAT1,EPHB1,EWSR1,FFAR3,ECE2,BCAN,TRAF4,CLEC4D,ADA,CUX2,SPEM1,AIF1,GNA13,ZFHX3,SMAD2,DAPK1,AKT2,ACACB,MED1,DACT3,ITGA6,PLAG1,SP4,DVL2,NPR3,ARAF,KAT6A,ANKH,PRKACA,KIDINS220,CELSR3,ACACA,FOXF1,THRB,NDST1,COL4A5,CCR2,FXR2,NOTCH2,ARRDC3,ARRB1,PELO,ANTXR2,ATN1,HTR2A,AKAP5,TNFSF11,VPS26A,SOAT1,CCL11,BAK1,GIT2,GPAM,AFF3,MTHFD1L,PEX5,NOV,BCL11A,CSF1,AP1G1,PRKACB,PPARA,ZF…
Organismal Survival	UP_GAL_LAC	2.63E-05-3.86E-03	PIK3R1,GPR161,LAMC1,GNPNAT1,EWSR1,ATG9A,ECE2,TRAF4,CLEC4D,ADA,CUX2,GNA13,ZFHX3,SMAD2,AKT2,SLC2A1,MED1,ITGA6,SP4,CDC73,DVL2,ARAF,NPR3,KAT6A,ANKH,KIDINS220,PRKACA,CELSR3,ACACA,FOXF1,THRB,CPOX,NDST1,IL1RL1,CCR2,NOTCH2,ARRB1,PELO,ANTXR2,ATN1,TNFSF11,PVR,VPS26A,CCL11,BAK1,PEX5,NOV,CSF1,BCL11A,AP1G1,PPARA,PRKACB,ZFP36L1,HOXC4,PPM1D,PTEN,E2F6,DDX5,KMT5A,MAP3K14,COL19A1,ELN,ASNA1,KCNAB2,EIF4E2,DDB1,TXNRD…
Renal and Urological System Development and Function	UP_GAL_LAC	7.11E-05-8.32E-03	PPARA,SESTD1,EHD3,LIF,INSIG1,XDH,SYNPO,RBL1,NID1,HDAC6,VEGFA,CTNNBIP1,LAMC1,SGPL1,ITGA11,PTPRO,RARA,RET,RFX3,AHR,PDGFRB,SPP1,ITGA6,HBEGF,STAT3,FOXC1,PDGFB,GAB1,FBN1,INTU,INSR,CX3CL1,EREG,TNS1,VHL,ADM,ICAM1,COL4A5,PKD2,BMP2,COL4A3,MMP14,CRK,SDK1,NOG,BCL2,SCARB2,FSTL1,NOTCH2,CD55,IGF1,CYP19A1,PDE3B,CSPG4,KL,ERBB4,DUSP10,RARB,IGF1R,TGFB2,SMAD4,TET2,PPARGC1B,ARSB,ITGB1,PARVA,EPAS1,FLT1,SPRY1,PPARD,AN…
Reproductive System Development and Function	UP_GAL_LAC	3.97E-04-1.04E-02	MYH10,UTP14C,BPTF,QKI,XDH,UBR2,BMPR1B,PAIP2,RBL1,KPNA1,CCND1,NTN1,CLIP1,ARNT,LAMC1,EN1,TEX15,VEGFA,SGPL1,NR4A3,DIAPH2,RARA,ZFX,ADA,BCL2L2,SPEM1,SERPINE1,AHR,AKT2,ACACB,YAP1,MED1,SEC23IP,MMP2,STAT3,CCND2,GAB1,NKX3-1,SLC8A1,NPR2,HSD11B1,SH2B1,ADM,SIAH1,PROK2,POU2F2,LEPR,PKD2,ATAT1,BECN1,DNAJA1,AFF4,EIF4E,TGM2,ID1,NOTCH2,YY1,TRIM27,IGF1,PDE3B,USP42,ANTXR2,IGF1R,CHST3,SOCS2,ACSL4,ASPH,SMPD3,ATN1,EGFR…
Respiratory System Development and Function	UP_GAL_LAC	4.65E-05-1.04E-02	KDM6B,ATXN1,SLC35C1,RBL1,CCND1,VEGFA,LAMC1,HOXB3,SATB2,RARA,TRAF4,ADA,SERPINE1,FRS2,AHR,SMAD2,CMKLR1,ITGA6,HBEGF,MAN1A2,MMP2,DVL2,CELSR3,FOXF1,NDST1,HSD11B1,COL3A1,CRK,CCR2,AFF4,ID1,FSTL1,ATP7A,ARRB1,IGF1,RARB,ADAM19,BID,ASPH,TNFRSF1B,EGFR,ITGB1,SEC24B,TNFRSF1A,VDAC3,FOS,DVL3,GATA3,CHD7,FOXP1,LIF,CAV2,PTHLH,SKI,FBXW7,DICER1,TBX21,SLC27A4,PTEN,CTNNBIP1,PAX7,RUNX2,PPP3R1,LPL,RET,PRKRA,ELN,COL2A1,PD…
Skeletal and Muscular System Development and Function	UP_GAL_LAC	7.46E-05-1.04E-02	MYH10,IDS,XDH,PIK3R1,BMPR1B,SUN2,CCND1,NTN1,TREX1,HOXC10,GPR161,TRAF4,AIF1,SERPINE1,SMAD2,MED1,ITGA6,STAT3,DVL2,ARAF,NPR3,KAT6A,ANKH,PRKACA,FOXF1,CFLAR,NDST1,HSD11B1,PTPN2,ITGB8,CCR2,BECN1,LRRFIP1,COL15A1,TGM2,DTNA,NOTCH2,PTPRJ,NGFR,ASPH,MMP1,HTR2A,TNFSF11,TNFRSF1A,VDAC3,BAK1,GLG1,FOS,AFF3,MTHFD1L,NOV,CSF1,PLEKHA1,GATA3,CXADR,PRKACB,PPARA,FOXO4,LIF,MFNG,PTHLH,SKI,HAND1,HOXC4,TSC22D3,NOX1,PTEN,CTN…
Tissue Development	UP_GAL_LAC	2.8E-05-1.04E-02	TPBG,MTMR9,PIK3R1,BMPR1B,DIO2,LAMC1,EPHB1,GNPNAT1,FFAR3,EWSR1,ECE2,BCAN,TRAF4,ADA,CUX2,GNA13,AIF1,FIP1L1,SMAD2,AKT2,MED1,ITGA6,SP4,CDC73,DVL2,NPR3,KAT6A,ANKH,KIDINS220,PRKACA,CELSR3,FOXF1,RPS6KA1,ELMO2,THRB,NDST1,MORC3,COL4A5,CCR2,FNTA,NOTCH2,ARRDC3,ARRB1,ANTXR2,HTR2A,AKAP5,TNFSF11,CCL11,NOV,BCL11A,CSF1,ANKRD27,PRKACB,PPARA,FOXO4,SEPT9,MLLT6,ZFP36L1,RNF7,HOXC4,NOX1,PTEN,PPM1D,CLRN1,E2F6,DDX5,CYP2…
Tissue Morphology	UP_GAL_LAC	5.87E-05-1.04E-02	MYH10,EHD3,PIK3R1,XDH,BMPR1B,CCND1,NTN1,HOXC10,GPR161,LAMC1,GNPNAT1,GATAD2A,CDNF,SUMO1,TRAF4,ADORA2B,GNA13,SERPINE1,ITGA4,SMAD2,CLEC4G,AKT2,ACACB,YAP1,MED1,CNR1,ITGA6,STAT3,WDR81,SP4,DVL2,RUNX1T1,NPR3,ARAF,KAT6A,PDS5A,PRKACA,TFRC,CELSR3,DHFR,CFLAR,FOXF1,THRB,NDST1,HSD11B1,PRDX2,PTPN2,IL1RL1,COL4A3,PGAP1,CCR2,ITGB8,HRH3,COL15A1,KSR1,TGM2,DTNA,NOTCH2,ARRB1,PTPRJ,NGFR,MXD1,MAF1,TNFSF11,CHD8,SPRY1,TN…
Auditory and Vestibular System Development and Function	DOWN_INV_GAL	2.5E-06-8.8E-05	RDH10,EPHB2,INSIG1,FZD3,MAF,CEBPD,CTHRC1,DIO2,NTN1,NOG,BCL2,MYC,NR4A3,INSIG2,IGF1,EDN1,PRRX1,IGF1R,TGFB2,NIPBL,FRS2,FZD2,CELSR1,ATG5,FGF9,COL2A1,KCNQ4,PTPN11,SPRY2,SOBP,DVL3,CDKN1B,MAFB,COL11A1,NOTCH1,BLOC1S5,CHD7,BCL2L11,WNT5A
Behavior	DOWN_INV_GAL	2.31E-09-5.88E-04	MYH10,DDHD2,PRKAB2,ABAT,RDH10,IL6,ATP2A2,NPTX1,CCND1,NTN1,GNB1,RB1,GPD2,HIPK2,ZFHX3,CERS6,TP53,CYP7B1,CNR1,SP4,NRXN1,MET,TANC1,MARCKS,TPST1,NPR3,FADS2,PIK3CD,ESR2,SCN11A,ABHD12,RAP2A,TSC1,ZFYVE26,EIF4EBP2,PTPN2,CEBPD,SDK1,FXR2,KSR1,BTBD9,PDE4D,TMOD2,SLC12A6,MAF1,AKAP5,ZNF521,IL15,PTGS1,MYO5A,SEMA3A,LDLR,NTRK3,CDKN1A,LYN,USP46,PPARA,LRIG2,JAK1,FMR1,PEX11B,PTEN,PGR,CLRN1,PER3,PPP3R1,CARF,HOMER1,CAS…
Cardiovascular System Development and Function	DOWN_INV_GAL	1.21E-09-4.67E-04	TGFBR1,CTCF,MLLT4,IL6,DIO2,GNB1,GNA13,RBM38,SMAD2,CCNE2,HLX,MED1,CRKL,ANGPTL2,SP4,CNTRL,EYA3,KIDINS220,ALCAM,FOXF1,NPHP3,NDST1,TSC1,ANPEP,COL15A1,MXD1,SLC12A6,AKAP5,ZNF521,ARID3A,SEMA3A,CSF1,LYN,PPARA,SOCS3,CSNK1A1,SEMA6B,AP1B1,SCN4B,PTEN,PGR,MATR3,TEK,SCN5A,STK39,RDX,SGCB,PTPRM,HAS3,BACH1,HDAC5,BCL2L1,INSR,PTAFR,EREG,FOXP4,PBRM1,LOX,CLIC4,NOG,NFAT5,EDN1,ZNF24,PPARGC1B,GATA6,ERRFI1,VAV2,TIMP3,PXN…
Connective Tissue Development and Function	DOWN_INV_GAL	3.05E-06-6.49E-04	COL14A1,CTCF,TGFBR1,FRMD6,IL6,ATG9A,RBM38,SMAD2,CCNE2,AKT2,JAG2,MED1,CRKL,ANGPTL2,ITGA6,PLAG1,NPR3,ANKH,NDST1,TSC1,IL17RD,IL1RL1,GAK,ANPEP,MXD1,NCOR1,SLC12A6,ZNF521,GPR132,CCDC6,ARID3A,SEMA3A,CSF1,LYN,PPARA,PRKACB,SOCS3,MLLT6,CSNK1A1,RNF7,PTEN,PGR,E2F6,E2F2,TIAM1,DNA2,HDAC5,OSBPL8,BCL2L1,H3F3A/H3F3B,INSR,TASP1,EREG,LOX,SCD,MYCL,KLF10,RAB23,PTGES3,NOG,EDN1,GATA6,PPARGC1B,ERRFI1,PDK1,VAV2,TIMP3,ATF…
Digestive System Development and Function	DOWN_INV_GAL	3.5E-06-6.29E-04	SIK3,MYH10,SOCS1,SESTD1,ABCB10,TGFBR1,CTCF,RDH10,TGFBR3,NF2,IL6,CCND1,ARNT,RB1,SATB2,MTF1,NR1I2,OSMR,IRS2,FASLG,TP53,ATG5,SMAD2,HLX,JAG2,BCOR,MED1,CRKL,ITGA6,ITGA5,JUNB,PYGO2,CLCN5,MET,MNT,CTSA,CCND2,BSG,FADS2,INVS,FOXF1,HHEX,ADIPOR2,NOTCH1,ESR2,NRP1,COL3A1,SPTBN1,TCF4,PIK3CA,ATF7,LEPR,PKD2,GAK,CTHRC1,ACVR2B,LIPA,INSIG2,JUN,IGF1,PRRX1,STARD13,SOS1,IGF1R,CRBN,NCOR1,ASPH,TNFRSF1B,ITGB1,ATP7B,ZNF521…
Embryonic Development	DOWN_INV_GAL	2.29E-10-6.23E-04	RNF2,CTCF,TGFBR1,FANCF,MLLT4,IL6,DIO2,QARS,LCK,AJUBA,GNA13,ZFHX3,RBM38,SMAD2,AKT2,CCNE2,HLX,JAG2,SLC2A1,MED1,CRKL,ITGA6,ZBTB5,SP4,TANC1,CNTRL,KIDINS220,CELSR3,FOXF1,NPHP3,NDST1,FANCA,TSC1,COL4A5,EIF4EBP2,GAK,ANPEP,FXR2,ARRDC3,ARHGAP19,NCOR1,ZNF274,AKAP5,ZNF521,MYO5A,SEMA3A,AFF3,CSF1,LYN,PRKACB,PPARA,SOCS3,AP1B1,SCN4B,PTEN,PGR,MATR3,TEK,KMT5A,TIAM1,STK38L,SGCB,HDAC5,BCL2L1,H3F3A/H3F3B,GJA3,INSR,TA…
Endocrine System Development and Function	DOWN_INV_GAL	1.24E-04-6.13E-04	MED13,SIK3,SOCS1,UTP14C,PRKAB2,HRAS,IL6,KPNA1,ATP2A2,DIO2,ARNT,NR4A3,GPD2,IRS2,HIPK2,CERS6,NLN,SMAD2,AKT2,MED1,TSPYL5,CNR1,ANGPTL2,HBEGF,MET,ADIPOR2,SAMD4A,ESR2,PIK3CA,NAPEPLD,LEPR,IGSF1,DAGLA,CCL5,TRIB1,LIPA,ACOT11,IGF1,IGF1R,CRBN,NCOR1,ABCC9,SMPD3,AKAP5,SLC25A13,IL10,PTGS1,GNAQ,AGO2,IL13,CCDC6,GPAM,LDLR,MGAT4A,H2AFY,CDKN1A,NRIP1,PTGS2,TCF7L2,PPARA,SOCS3,RIMS2,SIDT2,C8orf44-SGK3/SGK3,DICER1,ELOV…
Hair and Skin Development and Function	DOWN_INV_GAL	1.1E-07-5.68E-04	SOCS1,CTGF,RDH10,HRAS,IL6,CCND1,ATP2A2,ITGB3,RB1,PAK1,PRDM1,PRKD1,TP53,RBM38,SMAD2,AKT2,NAB1,TFDP1,MED1,CNR1,ITGA6,HBEGF,JUNB,PYGO2,CCND2,CTSL,NOTCH1,EPHA2,COL3A1,GAK,ACKR2,TNFSF10,MAP3K5,KSR1,COL5A1,ATP7A,ARRDC3,JUN,IGF1,RARB,SOS1,ARHGAP19,IGF1R,CELSR1,ITGB1,PTPRK,ERBIN,IL10,PTGS1,AGO2,CASK,KIF3A,CDK1,H2AFY,CDKN1A,PTGS2,MAP3K3,TCF7L2,PPARA,RNF7,DICER1,C8orf44-SGK3/SGK3,LATS2,PTEN,MYC,ETS2,FOSL2,…
Hematological System Development and Function	DOWN_INV_GAL	3.87E-05-6.06E-04	MYH10,SOCS1,TGFBR1,CTCF,MAF,HRAS,IL6,RICTOR,CCND1,ITGB3,RFFL,HOXB3,RB1,PTPRO,PRDM1,HIPK2,PRKD1,TIMP2,PDGFRB,TP53,SMAD2,TP53INP1,JAG2,MED1,TNFRSF10B,TSPAN33,JUNB,IFNAR2,KLF13,IRF1,CCND2,RUNX1T1,MAX,NPR3,TFRC,PIK3CD,ESR2,NOTCH1,STEAP3,FANCA,SLC4A4,PTPN2,IL1RL1,TNFSF10,ACVR2B,JUN,IGF1,MXD1,TET2,NCOR1,TNFRSF1B,DCK,IL10,IKZF1,IL15,ARID3A,SOX6,CSF1,BCL11A,RASGRP1,CDKN1A,LYN,S1PR1,BNIP3L,PTGS2,MAFB,ZFP3…
Hematopoiesis	DOWN_INV_GAL	3.87E-05-5.98E-04	MYH10,SOCS1,TGFBR1,CTCF,MAF,HRAS,IL6,RICTOR,CCND1,ITGB3,RFFL,HOXB3,RB1,PTPRO,PRDM1,HIPK2,PRKD1,PDGFRB,TP53,SMAD2,TP53INP1,JAG2,MED1,TNFRSF10B,TSPAN33,JUNB,IFNAR2,KLF13,IRF1,CCND2,RUNX1T1,MAX,NPR3,TFRC,PIK3CD,ESR2,NOTCH1,STEAP3,FANCA,SLC4A4,PTPN2,IL1RL1,TNFSF10,ACVR2B,JUN,IGF1,MXD1,TET2,NCOR1,TNFRSF1B,DCK,IL10,IKZF1,IL15,ARID3A,SOX6,CSF1,BCL11A,RASGRP1,CDKN1A,LYN,S1PR1,BNIP3L,PTGS2,MAFB,ZFP36L2,AR…
Hepatic System Development and Function	DOWN_INV_GAL	3.67E-04-6.29E-04	SIK3,MYH10,SOCS1,ABCB10,RDH10,TGFBR3,IL6,CCND1,ARNT,RB1,MTF1,NR1I2,OSMR,FASLG,TP53,ATG5,SMAD2,HLX,MED1,CRKL,JUNB,MET,MNT,CTSA,CCND2,BSG,FADS2,HHEX,ADIPOR2,NOTCH1,ESR2,COL3A1,SPTBN1,PIK3CA,ATF7,LEPR,PKD2,GAK,CTHRC1,ACVR2B,LIPA,JUN,IGF1,CRBN,NCOR1,TNFRSF1B,ATP7B,ZNF521,LDLR,CSF1,CDKN1A,PTGS2,ZFP36L2,ARID4A,PPARA,SOCS3,TRAF3,KLF6,DICER1,PTEN,MYC,RUNX2,PPP1R15B,PDGFB,KMT2A,MDM4,PREX1,RAPGEF2,PTPN11,D…
Nervous System Development and Function	DOWN_INV_GAL	1.17E-13-6.22E-04	SNTB2,RNF2,MTMR9,THOC2,MLLT4,IL6,QARS,GOLGA4,GNA13,SMAD2,AKT2,HLX,JAG2,SLC2A1,MED1,CRKL,ITGA6,NRXN1,SP4,KIDINS220,ALCAM,CELSR3,NDST1,TSC1,COL4A5,EIF4EBP2,GAK,P2RX1,RAB22A,FXR2,DTNA,PTPN4,NCOR1,SLC12A6,AKAP5,ZNF521,MYO5A,SEMA3A,BCL11A,CSF1,LYN,PRKACB,SOCS3,RNF7,PGR,SCN4B,PTEN,CLRN1,ARHGAP20,HOMER1,SCN5A,TIAM1,RDX,STK38L,PTPRM,PTPDC1,BCL2L1,UBE2I,CACNA1I,LOX,NEFL,AKTIP,FAT3,PDE4A,CLIC4,NOG,SEMA4C,Z…
Organ Development	DOWN_INV_GAL	6.47E-10-6.22E-04	RNF2,TGFBR1,MLLT4,IL6,DIO2,QARS,LCK,ZFHX3,SMAD2,RBM38,HLX,AKT2,MED1,CRKL,ITGA6,PLAG1,CNTRL,TANC1,NPR3,CELSR3,FOXF1,NPHP3,NDST1,TSC1,GAK,ARRDC3,ARHGAP19,NCOR1,AKAP5,ZNF521,MYO5A,SEMA3A,CSF1,PPARA,SOCS3,RNF7,AP1B1,PTEN,PGR,MATR3,TEK,SGCB,HDAC5,BCL2L1,GJA3,INSR,PTAFR,EREG,FOXP4,PBRM1,LOX,HPS5,KLF10,AKTIP,FAT3,CLIC4,NOG,PTGES3,SEMA4C,NFAT5,EDN1,GATA6,PPARGC1B,ERRFI1,VAV2,TIMP3,PXN,GLCE,OVOL1,LOXL3,CA…
Organ Morphology	DOWN_INV_GAL	1.43E-07-6.29E-04	RNF2,MYH10,DDHD2,ABCB10,PRKAB2,MLLT4,IL6,CCND1,ATP2A2,NTN1,GNB1,MAML1,RB1,NR1I2,GNA13,PRKD1,ITGA4,TP53,ATG5,SMAD2,CYP7B1,AKT2,SLC2A1,MED1,CRKL,ITGA6,SP4,MET,PYGO2,CTSA,MIB1,FADS2,KIDINS220,CELSR3,HHEX,ADIPOR2,ESR2,NDST1,TSC1,ZFYVE26,EIF4EBP2,GAK,CTHRC1,ITGB8,PLXNA2,ERMP1,BECN1,COL15A1,DTNA,INSIG2,CRBN,PDE4D,NCOR1,ASPH,RPS6KA2,SLC12A6,AKAP5,ATP7B,NRP2,IKZF1,ZNF521,SLC6A6,ARID3A,KCTD10,SEMA3A,LDLR,…
Organismal Development	DOWN_INV_GAL	2.61E-10-6.29E-04	TGFBR1,QARS,AJUBA,GNA13,RBM38,CCNE2,MED1,CRKL,ANGPTL2,PLAG1,TANC1,NPR3,ANKH,ALCAM,FOXF1,NPHP3,TSC1,GAK,ARRDC3,ARHGAP19,SLC12A6,AKAP5,SEMA3A,GPAM,AFF3,BCL11A,AP1G1,PPARA,SMAP2,CLRN1,DOLPP1,MATR3,TEK,SGCB,HAS3,BCL2L1,H3F3A/H3F3B,GJA3,INSR,EREG,HPS5,SCD,KLF10,RAB23,FAT3,CLIC4,GATA6,PPARGC1B,HSPA4L,TIMP3,SNX27,E2F7,CAMTA1,MEF2C,AP3M2,BRPF1,CXCL2,MAP4K4,SLC4A10,SIK3,UTP14C,CTGF,CEP120,ANKRD17,PPP2CA,F…
Organismal Survival	DOWN_INV_GAL	2.17E-10-2.98E-07	RNF2,TGFBR1,CTCF,MLLT4,SSBP2,IL6,GNB1,ATG9A,GNA13,ZFHX3,RBM38,SMAD2,CCNE2,AKT2,HLX,JAG2,SLC2A1,MED1,CRKL,ITGA6,SP4,NRXN1,NPR3,ANKH,KIDINS220,CELSR3,FOXF1,NDST1,TSC1,IL1RL1,GAK,P2RX1,NCOR1,ABCC9,ZNF274,ZNF521,ARID3A,SEMA3A,CSF1,BCL11A,LYN,AP1G1,PRKACB,PPARA,SOCS3,CSNK1A1,PTEN,PGR,E2F6,EEF1E1,TEK,E2F2,SCN5A,MIA3,YTHDC1,KMT5A,DNA2,HDAC5,BCL2L1,H3F3A/H3F3B,INSR,PTAFR,TASP1,FOXP4,UBE2I,LOX,GALNT1,CLIC…
Reproductive System Development and Function	DOWN_INV_GAL	9.3E-05-5E-04	SIK3,CTGF,TGFBR1,NF2,IL6,RICTOR,KPNA1,CCND1,ITGB3,ARNT,LIFR,RB1,LCK,GPD2,BCL2L2,PRDM1,IRS2,SERPINE1,ITGA4,TP53,RBM38,CYP7B1,CCNE2,AKT2,MED1,SNX13,SEC23IP,CRKL,ITGA6,PLAG1,TAF4B,MET,CCND2,FADS2,LRP8,ESR2,PER2,SPTBN1,AKAP12,LEPR,CEBPD,STYX,ITGB8,ERMP1,BECN1,AFF4,LIPA,TRIB1,TNKS,IGF1,RARB,IGF1R,CHST3,CRBN,MCPH1,EEF2K,ACVR1C,SMPD3,ZNF274,ITGB1,MAF1,FLT1,NRP2,IL15,PTGS1,AGO2,GPAM,UBE2J1,CSF1,SBF1,CDKN…
Respiratory System Development and Function	DOWN_INV_GAL	3.46E-04-3.52E-04	TGFBR1,CTGF,KDM6B,CAV2,RDH10,ATXN1,PLA2G15,DICER1,CCND1,ATXN1L,ABCA1,CEBPG,PGR,PTEN,PPP3R1,SERPINE1,FZD2,FRS2,TEK,SOX4,SMAD2,HLX,FGF9,ITGA6,COL2A1,HBEGF,MAN1A2,PDGFB,PYGO2,DUSP1,RC3H1,CELSR3,FBN1,CYLD,FOXF1,NPHP3,NDST1,NOTCH1,ESR2,COL3A1,AKAP12,TMTC3,LOX,ADAM17,GRHL2,CRK,ACVR2B,AFF4,NR3C1,ROBO1,FAS,NOG,ATP7A,LIPA,IGF1,SP1,THBS1,RARB,TGFB2,GATA6,PPARGC1B,ERRFI1,TNFRSF1B,ITGB1,TIMP3,EPAS1,ADCY3,ACV…
Skeletal and Muscular System Development and Function	DOWN_INV_GAL	9.16E-07-6.53E-04	RNF2,MYH10,COL14A1,KDM6B,TGFBR1,PRKAB2,RDH10,IL6,DIO2,SUN2,ATP2A2,CCND1,NTN1,GNB1,MAML1,RB1,SERPINE1,PRKD1,ZFHX3,TP53,SMAD2,NKTR,AKT2,HLX,PLD3,JAG2,EZH1,MED1,CNR1,CRKL,TNFRSF10B,ITGA6,PYGO2,MET,TANC1,NPR3,MIB1,JDP2,CCNF,ANKH,FOXF1,HHEX,NDST1,ESR2,TSC1,PTPN2,RAB35,CEBPD,P2RX1,CTHRC1,MED28,CCL5,BECN1,LRRFIP1,COL15A1,DTNA,INSIG2,PDE4D,ASPH,RPS6KA2,ABCC9,SYNC,AKAP5,ZNF521,IL15,PTGS1,SLC6A6,COL4A3BP,G…
Tissue Development	DOWN_INV_GAL	1.17E-13-6.22E-04	TGFBR1,THOC2,FRMD6,QARS,AJUBA,GNA13,RBM38,CCNE2,MED1,CRKL,TANC1,NPR3,ANKH,FOXF1,NPHP3,TSC1,GAK,RAB22A,ARRDC3,ARHGAP19,AKAP5,SEMA3A,BCL11A,PPARA,MLLT6,SCN4B,SMAP2,E2F6,MATR3,TEK,TIAM1,STK38L,SGCB,PTPDC1,HAS3,BCL2L1,H3F3A/H3F3B,GJA3,INSR,EREG,HPS5,SCD,KLF10,RAB23,PDE4A,FAT3,CLIC4,PPARGC1B,GATA6,BLOC1S6,PDK1,HSPA4L,TIMP3,E2F7,MEF2C,BRPF1,CXCL2,MAP4K4,SLC4A10,SIK3,UTP14C,CTGF,CEP120,ANKRD17,PPP2CA,FN…
Tissue Morphology	DOWN_INV_GAL	1.4E-09-6.06E-04	SNTB2,RNF2,TGFBR1,CTCF,MLLT4,SSBP2,IL6,SOX13,LCK,GNA13,SMAD2,RBM38,AKT2,HLX,CCNE2,JAG2,SLC2A1,MED1,CRKL,ITGA6,ANGPTL2,ZBTB5,SP4,NPR3,KIDINS220,CELSR3,ALCAM,FOXF1,NDST1,FANCA,TSC1,EIF4EBP2,IL1RL1,MCTS1,ANPEP,COL15A1,DTNA,MXD1,NCOR1,FUT4,ZNF274,SLC12A6,AKAP5,ZNF521,GPR132,ARID3A,MYO5A,SEMA3A,CSF1,BCL11A,LYN,NDST2,AP1G1,PPARA,PRKACB,SOCS3,SIDT2,PTEN,PGR,CLRN1,E2F6,HOMER1,TEK,E2F2,TIAM1,RDX,DNA2,H6PD…
Auditory and Vestibular System Development and Function	UP_INV_GAL	1.11E-02-1.75E-02	EPS8,HES5,EPHB2,PAX8,DIO2,ACHE,SCARB2,CASP9,EDN1,ECE2,RARA,PRRX1,RARB,TGFB2,ECE1,CTNNB1,EGFR,NDP,ATG5,PRKRA,MIF,JAG2,SLC12A2,SLC12A7,THRA,CHRNA10,S1PR3,DVL2,NTRK2,NTRK3,EPHB3,DFNB31,EDNRA,CDKN1B,THRB
Behavior	UP_INV_GAL	6.33E-04-1.71E-02	DDHD2,AGER,PRKAB2,ABAT,RNF103,IL6,CCND1,NPTX1,SLC9A1,PTGER1,KIF13A,GPD2,JPH1,CERS6,ACACB,UBE2Q1,VLDLR,SP4,NRXN1,MET,MARCKS,ARAF,SCP2,FADS2,CTSB,SQSTM1,THRB,RXRA,TNF,SCN11A,HSD11B1,BBS12,ABHD12,SEPN1,RAP2A,TSC1,PTPN2,EIF4EBP2,CCR2,NIPAL3,CD47,TLR7,ST8SIA2,NFE2L2,TMOD2,SLC12A6,DISC1,GFRA2,VPS26A,VDAC3,BAK1,FOS,NTRK3,ZFHX2,MAOA,LRIG2,ILF3,HES5,VPS13A,PEX11B,CX3CR1,BIN1,ACHE,PGR,TGFBR2,HMGB1,CTNNA2,P…
Cardiovascular System Development and Function	UP_INV_GAL	5.98E-04-1.96E-02	CTCF,TGFBR1,AGER,PIK3R1,MLLT4,IL6,LAMC1,ECE2,GNA13,GUCY1B3,PTGIS,ETS1,IL4R,RGS19,CCNE2,ACACB,MED1,TMEM67,DVL2,CTSB,ALCAM,NDST1,TSC1,ILK,CCR2,POLD4,ANPEP,COL15A1,NOTCH2,TIPARP,EP400,GREM1,CCL11,BAK1,ARID3A,SEPT9,ZFP36L1,CX3CR1,MATR3,TEK,E2F2,SCN5A,ELN,CXCL8,S1PR5,EPOR,LCN2,PTPRM,MTERF4,BACH1,HDAC5,VHL,LITAF,BMP2,ALOX12,CLIC4,TNC,EDN1,WNK3,ZNF24,GATA6,ECE1,ACE,TIMP3,G6PD,PLAUR,NFATC4,SNX27,KIF3B,MP…
Cell-mediated Immune Response	UP_INV_GAL	6.28E-03-1.58E-02	HNRNPL,SOCS1,FURIN,TGFBR1,PCGF2,PCSK1,PIK3R1,MAF,IL6,CCND1,SLC46A2,PTGER1,PTPRC,JMJD6,MARCH1,RNF128,ADORA2B,CD274,RIPK2,AHR,ITGA4,ETS1,STAT6,STAT5A,ATG5,TNFRSF9,IL4R,NAB1,JAG2,LILRB1,IRF1,TRAF6,FLT3LG,CD5,MIB1,SYK,IL10RA,TCF7,EPHA2,TNF,ST3GAL5,PRDX2,TSC1,ADAM17,ICAM1,PTPN2,LEPR,TNFSF10,FKBP1A,CXCR3,ITGB8,CHEK1,ATP7A,NOTCH2,MTOR,JUN,MYSM1,CXCR2,CHST3,TLR7,CD38,NCOR1,CLEC6A,IL27RA,CTNNB1,TNFRSF1B,I…
Connective Tissue Development and Function	UP_INV_GAL	1.29E-04-1.96E-02	TGFBR1,PIK3R1,IL6,CCND1,PTPRC,GPD2,SUMO1,PLCL1,CERS6,TNFRSF9,JAG2,ACACB,MED1,CLEC5A,KLF13,RUNX1T1,SCP2,PDS5A,ANKH,TFRC,SQSTM1,RXRA,TNF,STEAP3,HSD11B1,PRDX2,PTPN2,CCR2,TGM2,CD47,NOTCH2,NCOR1,NFE2L2,CYP51A1,IKZF1,TOB1,GREM1,IRAK3,INPP5D,ARID3A,FOS,LIF,PTHLH,HSPA5,ACHE,FLVCR1,TGFBR2,SUFU,RUNX2,SLC30A5,LPL,HMGA2,PPP1R15B,E2F2,MIA3,CXCL8,NBEAL2,DOK2,EPOR,PHC1,LCN2,DNA2,THRA,KLF4,PDGFB,HDAC5,CREB3L2,MD…
Digestive System Development and Function	UP_INV_GAL	1.3E-03-1.71E-02	PTCD2,TGFBR1,CTCF,CP,IL6,CCND1,EWSR1,SUMO1,JPH1,MTHFD2,KLF1,GUCY1B3,ATG5,TP53INP1,IL4R,TNFRSF9,JAG2,UBE2Q1,MED1,ITGA6,RBM4,MET,ARAF,SCP2,ANKH,FADS2,BBS7,RXRA,TNF,NDST1,SIAH1,KCNE3,GAK,CCR2,OGT,NOTCH2,INSIG2,TIPARP,CXCR2,CD38,NCOR1,ASPH,NFE2L2,CYP51A1,PRKDC,IKZF1,IRAK3,FAH,INPP5D,MYO5A,FOS,PEX5,IL12B,MAP3K8,ILF3,LIF,PTHLH,PEX11B,BIN1,TGFBR2,CASP9,RUNX2,CTBS,LPL,PPP1R15B,EPOR,PHC1,PCSK6,THRA,KLF4,P…
Embryonic Development	UP_INV_GAL	3.9E-05-1.84E-02	RNF2,TGFBR1,CTCF,AGER,SPAG16,AXIN1,PIK3R1,MLLT4,CP,IL6,DIO2,LAMC1,GPR161,BCAN,ECE2,TRAF4,CUX2,GNA13,ETS1,CCNE2,IL4R,JAG2,SLC2A1,LAIR1,MED1,ITGA6,TMEM67,DVL2,RAD18,ACACA,THRB,NDST1,BBS12,SEPN1,PDCD2,TSC1,GAK,ILK,CCR2,ANPEP,NOTCH2,TIPARP,ST8SIA2,NCOR1,EP400,GREM1,CCL11,BAK1,MYO5A,RYK,TBC1D20,HES5,SFMBT1,ZFP36L1,EOMES,CX3CR1,ACHE,PGR,SMAP2,MATR3,TEK,EPHA7,ELN,CXCL8,TTC26,S1PR5,EPOR,LCN2,MTERF4,HDAC5…
Endocrine System Development and Function	UP_INV_GAL	1.17E-03-1.96E-02	IL1A,FURIN,LIF,GLIS3,LEPR,PCSK1,PAX8,DIO2,PGR,SLCO1C1,NOTCH2,ECE2,RUNX2,GPD2,CD38,ECE1,NCOR1,CTNNB1,SMPD3,EGFR,PCSK5,IKZF1,PCSK6,THRA,VIPR1,NCOA1,SSFA2,CDKN1B,MTDH,THRB,ESR1
Hair and Skin Development and Function	UP_INV_GAL	1.71E-02-1.71E-02	EDN1,MITF,NQO1,KIT,IL6,CTNNB1
Hematological System Development and Function	UP_INV_GAL	4.2E-04-1.79E-02	TGFBR1,CTCF,AGER,PIK3R1,IL6,RIPK2,GUCY1B3,ETS1,PTGIS,IL4R,JAG2,LAIR1,MED1,CLEC5A,TSC1,CCR2,NOTCH2,TIPARP,NCOR1,IL27RA,GREM1,CCL11,GIT2,ARID3A,AGPAT5,BCL11A,IL15RA,SEPT9,ZFP36L1,EOMES,EXOC6,ACHE,IL18R1,PGR,DMTF1,TEK,E2F2,ELN,CXCL8,EPOR,LCN2,KCNAB2,BACH1,HDAC5,KCNA3,KDM1A,DDX58,VHL,UBE2I,KLF10,BMP2,ALOX12,EDN1,WNK3,GATA6,ECE1,ACE,TIMP3,SLA,SMARCE1,G6PD,SLC8A3,PLAUR,ZBTB1,SLC7A6OS,CADM1,IL10RB,MEF2C…
Hematopoiesis	UP_INV_GAL	1.17E-03-1.78E-02	CTCF,TGFBR1,AGER,PIK3R1,PCSK1,IL6,CCND1,PTGER1,PTPRC,LGALS8,RNF128,FOSL1,ADORA2B,KLF1,RIPK2,ITGA4,ETS1,ATG5,LCP1,IL4R,TNFRSF9,JAG2,LAIR1,MED1,TNFRSF10B,DCSTAMP,CLEC5A,KLF13,LILRB1,RUNX1T1,MIB1,SYK,TFRC,RXRA,TNF,STEAP3,PRDX2,TSC1,ICAM1,PTPN2,CXCR3,CCR2,ITGB8,TGM2,CD47,NOTCH2,MYSM1,TIPARP,CXCR2,TLR7,CD38,TET2,NCOR1,CLEC6A,IL27RA,NFE2L2,PRKDC,MAPKAP1,N4BP2L2,IKZF1,IFNGR2,GREM1,CCL11,INPP5D,GIT2,ARID…
Hepatic System Development and Function	UP_INV_GAL	1.58E-02-1.58E-02	IL6ST,IL10,IL10RA,IL10RB,IL6
Immune Cell Trafficking	UP_INV_GAL	3.22E-03-1.58E-02	CXCL8,RGS1,MIF,RGS3,CXCR4,CXCL12,CXCR3,RAPGEF6,ITGAL,KITLG,CD47,IL12B,CD38,KIT,LTBR,CCL18,CCR7,SIRPA,CCL1
Lymphoid Tissue Structure and Development	UP_INV_GAL	2.83E-04-1.84E-02	TGFBR1,AXIN1,PIK3R1,PCSK1,IL6,CCND1,PTGER1,PTPRC,RNF128,ADORA2B,GNA13,RIPK2,ITGA4,ETS1,ATG5,LCP1,IL4R,TNFRSF9,JAG2,LAIR1,MED1,DCSTAMP,KLF13,LILRB1,ARHGDIB,ARAF,MIB1,SYK,FADS2,ALCAM,TNF,STEAP3,PRDX2,TSC1,ICAM1,PTPN2,CXCR3,CCR2,ITGB8,TGM2,CD47,NOTCH2,MYSM1,CXCR2,TLR7,TET2,NCOR1,CLEC6A,IL27RA,NFE2L2,CYP51A1,FUT4,TRAF1,PRKDC,MAPKAP1,NRP2,IKZF1,FLT4,IFNGR2,GREM1,IRAK3,BAK1,INPP5D,GIT2,FOS,F9,CD80,BCL1…
Nervous System Development and Function	UP_INV_GAL	6.33E-04-1.96E-02	RNF2,AGER,AXIN1,MLLT4,CP,IL6,LAMC1,BCAN,TRAF4,VAMP3,CUX2,IL4R,JAG2,MED1,ITGA6,SP4,NRXN1,DVL2,CTSB,THRB,NDST1,TSC1,EIF4EBP2,GAK,ILK,CCR2,DTNA,NOTCH2,ST8SIA2,NCOR1,SLC12A6,BAK1,MYO5A,PEX5,BCL11A,RYK,HES5,EOMES,CX3CR1,ACHE,PGR,IL1RAP,EPHA7,EPOR,WEE1,LCN2,PTPRM,TASP1,PHC2,NEFL,BMP2,AKTIP,EXT1,CLIC4,TNC,EDN1,ZNF24,ECE1,ACE,SLC8A3,PLAUR,NFATC4,KIF3B,ALS2,CADM1,MEF2C,CDKN1B,SLC4A10,BPTF,QKI,UBR2,SNTA1,T…
Organ Development	UP_INV_GAL	5.98E-04-1.84E-02	RNF2,TGFBR1,AGER,AXIN1,SPAG16,PIK3R1,MLLT4,CP,IL6,DIO2,LAMC1,BCAN,ECE2,AIF1,ETS1,CCNE2,IL4R,JAG2,LAIR1,MED1,ITGA6,TMEM67,DVL2,RAD18,CTSB,THRB,NDST1,BBS12,SEPN1,TSC1,GAK,ILK,CCR2,NOTCH2,TIPARP,ST8SIA2,NCOR1,GREM1,BAK1,MYO5A,RYK,TBC1D20,HES5,SFMBT1,ZFP36L1,EOMES,CX3CR1,ACHE,PGR,SMAP2,MATR3,TEK,EPHA7,ELN,CXCL8,S1PR5,TTC26,EPOR,LCN2,MTERF4,HDAC5,ERCC8,TASP1,VHL,HPS5,PHC2,KLF10,BMP2,AKTIP,HOXD13,EXT1,…
Organ Morphology	UP_INV_GAL	2.83E-04-1.96E-02	PCSK1,MLLT4,IL6,CCND1,ATP2A2,PTGER1,PTPRC,EWSR1,ECE2,RNF128,GNA13,GUCY1B3,ITGA4,ETS1,ATG5,TNFRSF9,ACACB,JAG2,MED1,ITGA6,VLDLR,KLF13,ARHGDIB,DVL2,ARAF,MIB1,ANKH,FADS2,CFLAR,THRB,RXRA,TNF,STEAP3,PRDX2,SEPN1,TSC1,PTPN2,CCR2,ITGB8,TGM2,NOTCH2,CD47,CXCR2,CD38,NCOR1,RPS6KA2,NFE2L2,FUT4,CYP51A1,TRAF1,PRKDC,NRP2,IKZF1,SLC6A6,BAK1,INPP5D,GIT2,ARID3A,FOS,F9,CD80,NTRK3,BCL11A,MAP3K8,LIF,HES5,PTHLH,ZFP36L1,P…
Organismal Development	UP_INV_GAL	3.9E-05-1.96E-02	TGFBR1,PCLO,SPAG16,CP,LAMC1,GNA13,GUCY1B3,ETS1,CCNE2,IL4R,ACACB,MED1,TMEM67,MAFF,PLAG1,DVL2,ANKH,RAD18,ALCAM,THRB,SEPN1,PDCD2,TSC1,GAK,AQP3,NOTCH2,TIPARP,EXO1,SLC12A6,GPAM,PEX5,BCL11A,AP1G1,TBC1D20,HES5,ZFP36L1,EOMES,CX3CR1,SMAP2,MATR3,TEK,LCN2,KCNAB2,ALOX15B,DDX58,HPS5,CLIC4,GATA6,ECE1,ACE,HSPA4L,WDTC1,TIMP3,PLAUR,SNX27,ZBTB1,RRAS2,TFCP2,MEF2C,SLC4A10,HNRNPL,CTGF,UBR2,FNDC3B,UPB1,SGPL1,ZBTB20,TT…
Organismal Functions	UP_INV_GAL	1.11E-02-1.11E-02	FKRP,POMT1,FKTN,POMGNT1
Organismal Survival	UP_INV_GAL	6.06E-08-1E-02	RNF2,TGFBR1,CTCF,PCLO,AGER,AXIN1,PIK3R1,MLLT4,IL6,GPR161,LAMC1,EWSR1,ECE2,TRAF4,CUX2,GNA13,PLCL1,GUCY1B3,ETS1,IL4R,CCNE2,JAG2,SLC2A1,MED1,SLX4,ITGA6,MAFF,MASTL,SP4,NRXN1,DVL2,ARAF,ANKH,CTSB,ACACA,THRB,CPOX,NDST1,FTH1,TSC1,PDCD2,LTBP2,GAK,ILK,CCR2,NOTCH2,TIPARP,ST8SIA2,NCOR1,IL27RA,OTUD7B,EXO1,EP400,GREM1,VPS26A,PVR,CCL11,BAK1,ARID3A,F9,PEX5,BCL11A,AP1G1,RYK,IL15RA,HES5,ZFP36L1,EOMES,CX3CR1,ACHE,I…
Renal and Urological System Development and Function	UP_INV_GAL	7.62E-03-8.54E-03	PTCD2,SOCS1,LIF,TGFBR1,AGER,DYNC2LI1,PDPK1,ODC1,LAMC1,GSTZ1,JMJD6,SGPL1,PTPRO,RARA,AHR,IFT88,TRAF3IP1,NEK1,RRAS,PCSK5,TKT,LCN2,HBEGF,TMEM67,FOXC1,PDGFB,MET,GAB1,GCNT1,ALDH1A2,JAG1,C1GALT1,CX3CL1,VHL,LIN7C,ADM,TSC1,ICAM1,GDNF,BMP2,PAX8,ILK,CRK,FSTL1,NOTCH2,PRKX,TIPARP,CXCR2,BICC1,RARB,TGFB2,TET2,CTNNB1,FGF7,LRRC8A,ACE,ARID5B,EPAS1,FLT1,SPRY1,FLT4,GREM1,LRRK2,KIF3A,CADM1,RRAS2,NF1,SREBF1,KCNJ1,EDNR…
Reproductive System Development and Function	UP_INV_GAL	2.61E-03-1.82E-02	RNF2,TGFBR1,CTGF,QKI,SPAG16,PIK3R1,TFR2,UBR2,FRMD6,IL6,PAIP2,CCND1,CLIP1,GPR161,TEX15,SGPL1,NR4A3,PLK4,DIAPH2,DYNLL1,RARA,TTLL5,FOXF2,AHR,ATG5,STAT5A,CCNE2,ATG7,JAG2,FBLN5,YAP1,NEK1,SPATA6,USP9X,ARHGDIB,MET,TRAF6,GAB1,CNOT7,CTSB,FADS2,RAD18,SQSTM1,EPHA2,TNF,KIAA0430,SIAH1,DECR1,LEPR,PAX8,TSGA10,SETX,MTOR,TRIM27,TIPARP,BOLL,CHST10,EEF2K,CTNNB1,SMPD3,FGF7,EGFR,GPN3,DDX3Y,FLT1,ACOX1,TIAL1,BAK1,KITLG…
Respiratory System Development and Function	UP_INV_GAL	3.6E-03-1.71E-02	SEPN1,HOXB3,FSTL1,SATB2,PDGFA,RARA,HOXA3,RARB,CCR2,IL13,RXRA,PDGFB
Skeletal and Muscular System Development and Function	UP_INV_GAL	4.23E-04-1.94E-02	COL14A1,KDM6B,AGER,PIK3R1,IL6,SUN2,ATP2A2,SLC9A1,CCND1,ODC1,JPH1,AIF1,PLCL1,RGS19,YAP1,MED1,TNFRSF10B,ITGA6,CLEC5A,PLD1,MET,ARAF,ANKH,CTSB,CFLAR,RXRA,TNF,HSD11B1,SEPN1,TSC1,ILK,LRRFIP1,COL15A1,TGM2,DTNA,CD47,NOTCH2,CD38,RPS6KA2,NFE2L2,CYP51A1,MMP1,RNASE2,SLC6A6,GREM1,TOB1,VDAC3,INPP5D,ARID3A,FOS,IL12B,ILF3,LIF,HES5,PTHLH,PDPK1,BIN1,PGR,HMGB1,TGFBR2,LEMD3,CASP9,SUFU,RUNX2,LPL,HMGA2,ELN,CXCL8,PHC1,…
Tissue Development	UP_INV_GAL	1.21E-04-1.96E-02	TGFBR1,SPAG16,CP,LAMC1,VIT,GNA13,ETS1,IL4R,CCNE2,MED1,TMEM67,CLEC5A,MAFF,DVL2,ANKH,RAD18,THRB,SEPN1,TSC1,GAK,AQP3,NOTCH2,TIPARP,BCL11A,TBC1D20,HES5,ZFP36L1,EOMES,CX3CR1,IL18R1,SMAP2,MATR3,TEK,PBLD,LCN2,ALOX15B,HPS5,KLF10,CLIC4,GATA6,ECE1,ACE,HSPA4L,PLAUR,ZBTB1,RRAS2,MEF2C,MAP4K4,SLC4A10,HNRNPL,CTGF,UBR2,SNTA1,SGPL1,NEK3,ZBTB20,TTLL5,HIPK1,NFKBIB,NAB1,ATG7,CDKN1C,RRAS,NEK1,RAB13,HBEGF,TBCE,UBR1,UN…
Tissue Morphology	UP_INV_GAL	1.29E-04-1.96E-02	RNF2,TGFBR1,PCLO,AGER,AXIN1,SPAG16,PIK3R1,MLLT4,CP,IL6,SOX13,GPR161,LAMC1,CUX2,GNA13,PLCL1,RIPK2,PTGIS,ETS1,CCNE2,IL4R,JAG2,ACACB,SLC2A1,LAIR1,MED1,ITGA6,TMEM67,ZBTB5,SP4,DVL2,CTSB,RAD18,ALCAM,THRB,NDST1,BBS12,FTH1,SEPN1,PDCD2,TSC1,EIF4EBP2,ILK,CCR2,MCTS1,ANPEP,COL15A1,AQP3,NOTCH2,ST8SIA2,NCOR1,IL27RA,EXO1,FUT4,SLC12A6,TRAF1,EP400,GPR132,GREM1,CCL11,BAK1,ARID3A,GPR183,MYO5A,BCL11A,AP1G1,IL15RA,HE…
Visual System Development and Function	UP_INV_GAL	1.57E-02-1.67E-02	CD247,LIF,HES5,MYO7A,FBXW7,EOMES,BCLAF1,CCND1,CHM,THBS1,RARB,CLCN3,IFT88,BBS4,NDP,TTC26,MED1,MITF,FGF9,VLDLR,AIPL1,PDGFB,MET,FOS,NTRK2,PRKCI,PAX6,CDKN1B,THRB,RXRA,KDR,DLL4
Auditory and Vestibular System Development and Function	DOWN_INV_LAC	3.15E-03-3.15E-03	MAPK1,FZD3,EPHB2,INSIG1,BMP2,IFI16,MAF,HES1,C1QB,EDN1,IGF1,PRRX1,TGFB2,IGF1R,ECE1,MAPKAPK2,FZD2,FRS2,KLF2,ATG5,PRKRA,DLL1,LMO4,FGF9,DVL1,THRA,TSHZ1,SPRY2,SOBP,FZD6,COL11A1,MAFB,NOTCH1,BCL2L11,TM4SF1
Behavior	DOWN_INV_LAC	2.7E-03-7.09E-03	DDHD2,PRKAB2,PRKAB1,ABAT,DNAJC3,BMPR1B,NPTX1,PTGER1,GNB1,CCND3,KIF13A,GPD2,JPH1,ZFHX3,CERS6,CYP7B1,UBE2Q1,CNR1,STAT3,ABCA7,MET,TANC1,CTSB,TNF,XRCC5,SEPN1,TSC1,EIF4EBP2,SDK1,GPSM1,AR,NGFR,PDE4D,LNPEP,NFE2L2,TMOD2,CCR1,MAF1,DISC1,ZNF521,IL15,VDAC3,BAK1,LDLR,CDKN1A,USP46,MAOA,ILF3,VPS13A,PEX11B,BIN1,PTEN,PGR,TGFBR2,GRASP,HOMER1,PPP1R15B,NOX4,EPOR,GM2A,THRA,ARSA,KCNAB2,KLF4,KMT2A,HDAC5,ESR1,SIRPA,CRE…
Cardiovascular System Development and Function	DOWN_INV_LAC	1.43E-04-7.17E-03	TGFBR1,PRKAB1,GAS6,PIK3R1,MLLT4,LAMC1,CCND3,ECE2,VAMP3,GUCY1B3,PTGIS,IL4R,SLC2A1,MED1,CTSB,NPHP3,NDST1,TSC1,HTATIP2,POLD4,GPSM1,ARRB1,MXD1,TNFSF11,CCL11,BAK1,ARID3A,CSF1,PTH1R,LYN,ZFP36L1,NOX1,PTEN,USP8,MATR3,E2F2,TEK,ELN,NOX4,EPOR,PTPRM,HDAC5,ELK3,EREG,LOX,BMP2,KLF10,ALOX12,CLIC4,ALDH2,WNK3,EDN1,PPARGC1B,ECE1,CFH,VAV2,MEF2A,NFATC4,SNX27,KIF3B,E2F7,NPY2R,MEF2C,COL11A1,HTR2B,F2R,QKI,UBR2,CARD6,USP…
Cell-mediated Immune Response	DOWN_INV_LAC	3.3E-03-7.13E-03	RUNX1,SOCS1,IL1A,ICAM1,PCGF2,CXCL12,TCF12,IL7R,CD1D,CD28,SH2D1A,NFKBIA,CCL2,PIK3CG,CNR2,TNFRSF1B,CCL19,CCR1,IL4R,CXCR4,EGR3,IL10,IL15,TCF3,KLF4,IRF1,KITLG,TRAF6,ITGB2,SYK,PAG1,RASGRP1,S1PR1,MYB,CYLD,JAK3,TNF,NOTCH1,XRCC5,CDK2,CCR7
Connective Tissue Development and Function	DOWN_INV_LAC	3.41E-05-7.13E-03	FURIN,TGFBR1,PRKAB1,PRKAB2,IMPAD1,PCGF2,F2R,FLT3,HES1,HOXB3,PIK3CG,ADORA2B,NFKBIB,FRS2,DNM2,CYP7B1,MITF,MED1,MTF2,TBK1,DCSTAMP,PLCL2,TRAF6,MIB1,SYK,ANKH,GPR65,HOXD8,ADIPOR2,TMEM64,TNF,NOTCH1,MAP7,ICAM1,TAC1,BMPR2,ACVR2B,SPON1,FSTL1,AR,IGF1,CCL2,PRRX1,TNFRSF1B,SMPD3,CYP51A1,CCR1,ITGB1,TNFSF11,IL10,ZNF521,AGO2,IL13,CCL11,CYP1B1,KITLG,ITGB2,GNAI3,LDLR,CSF1,LTA,NFIA,PTH1R,CDKN1A,S1PR1,CD44,PAX6,RBPJ,…
Digestive System Development and Function	DOWN_INV_LAC	8.72E-06-5.01E-03	SOCS1,SESTD1,FURIN,TGFBR1,TGFBR3,CP,HES1,INSM1,CCND3,RFX3,FOXF2,ATG7,MED1,DCN,RBM4,ATF2,MET,TRAF6,CLCN5,CCND2,ANKH,BBS7,HHEX,NDST1,TNF,NOTCH1,NRP1,SLC4A4,SPTBN1,PTPN9,PKD2,TAC1,ACVR2B,PTPN12,LIPA,NFIL3,PDE3B,NGFR,PRRX1,STARD13,PDGFRA,IGF1R,ASPH,NFE2L2,CYP51A1,CCR6,CCR1,ITGB1,IL10,IL13,CSF1,SPRY2,LTA,PTH1R,CDKN1A,PAX6,ACVR2A,TCF7L2,INSIG1,EPHB2,PTHLH,SLC35D1,BNC2,DICER1,TGFBR2,ALKBH1,ITGA11,RUNX2,…
Embryonic Development	DOWN_INV_LAC	7.22E-09-7.09E-03	RNF2,TGFBR1,AXIN1,PIK3R1,TLE1,MLLT4,CP,BMPR1B,LAMC1,LCK,CCND3,ECE2,ZFHX3,IL4R,SLC2A1,MED1,TCF3,SMARCA1,TANC1,CELSR3,NPHP3,NDST1,SEPN1,PDCD2,TSC1,EIF4EBP2,ARRB1,PIK3C3,NCOR1,TNFSF11,ZNF521,CCL11,MAD2L1,CSF1,PTH1R,LYN,ANKRD27,RYK,ZFP36L1,SCN4B,PTEN,PGR,USP8,MATR3,PHF2,TEK,EPHA7,COL19A1,MAP3K14,ELN,NOX4,EPOR,STK38L,HDAC5,GINS1,GJA3,ELK3,EREG,HPS5,LOX,GLIS3,NEFL,KLF10,BMP2,FAT3,EXT1,ALOX12,CLIC4,UGDH…
Endocrine System Development and Function	DOWN_INV_LAC	4.43E-03-4.43E-03	FURIN,ECE2,PCSK1,PCSK6,ECE1
Hematological System Development and Function	DOWN_INV_LAC	2.3E-04-7.36E-03	RAF1,AXIN1,ABAT,PIK3R1,PCSK1,CP,BMPR1B,GBP5,PTGER1,PTPRC,MAML1,CD1D,LCK,CCND3,ADORA2B,HIPK2,GUCY1B3,ITGA4,PTGIS,IL4R,TP53INP1,MED1,CNR1,STAT3,TCF3,RUNX1T1,MIB1,SYK,TNF,XRCC5,TRIM33,TSC1,ICAM1,GPSM1,CCL2,NGFR,NCOR1,CCR6,CCR1,TNFSF11,CD69,IL15,LDLR,CSF1,BCL11A,CDKN1A,PTH1R,LYN,MAOA,PTHLH,MRVI1,NOX1,PTEN,TGFBR2,CD28,STK4,PIM1,CTBS,RASA1,E2F2,ELN,MAP3K14,EPOR,PHC1,BTG1,KLF4,TTN,KMT2A,C5,LAT,ARID4B,SI…
Hematopoiesis	DOWN_INV_LAC	1.78E-03-7.36E-03	SOCS1,RAF1,PCGF2,AXIN1,PIK3R1,FLT3,HES1,BMPR1B,PTPRC,CD1D,HOXB3,LCK,CCND3,PTPRO,PIK3CG,BCHE,HIPK2,IL4R,TP53INP1,NAB1,ATG7,MED1,STAT3,TCF3,IRF1,TAF4B,TRAF6,CCND2,RUNX1T1,MIB1,SYK,NOTCH1,TNF,XRCC5,TSC1,TRIM33,TCF4,TAC1,NFIL3,CCL2,TNFSF8,NCOR1,TNFRSF1B,TNFSF11,IL10,IL15,AGO2,IL13,KITLG,BCL11A,CSF1,LTA,RASGRP1,CDKN1A,MYB,S1PR1,LYN,GABPA,IL2RA,MAFB,JAK3,MAPK1,CD4,BMI1,PTHLH,CXCL12,DICER1,PTEN,TGFBR2,I…
Hepatic System Development and Function	DOWN_INV_LAC	3.3E-03-3.3E-03	CCR1,UACA,LIPA,CSF1,NGFR,CTBS,CP
Humoral Immune Response	DOWN_INV_LAC	3.76E-03-4.43E-03	GNAI2,CXCR4,CNR2,MYB,S1PR1,CXCL12,KLF2,CCR6
Immune Cell Trafficking	DOWN_INV_LAC	2.3E-04-4.43E-03	RUNX1,IL1A,ICAM1,CD4,CXCL12,GPSM1,CD28,CCL2,IGF1,CNR2,PIK3CG,ITGAV,KIT,TNFRSF1B,KLF2,CCR6,CCL19,ITGA4,TIMP2,CCL1,CCR1,PPARG,TNFSF11,CD207,CXCR4,IL10,CD69,IL15,IL13,ITGAL,C5,GNAI2,ITGB2,CSF1,MYB,S1PR1,CD44,PECAM1,NOTCH1,TNF,SIRPA,CCR7
Lymphoid Tissue Structure and Development	DOWN_INV_LAC	8.5E-04-7.13E-03	RAF1,SOCS1,TGFBR1,PCGF2,AXIN1,PCSK1,TGFBR3,FLT3,HES1,MAML1,PTPRC,CD1D,HOXB3,LCK,CCND3,ITPKB,PIK3CG,NFKBIB,FRS2,ITGA4,IL4R,NAB1,STAT3,KLF13,TCF3,IRF1,S1PR3,TRAF6,NOD2,MIB1,SYK,B3GNT5,ARHGAP1,NOTCH1,TNF,XRCC5,PRDX2,AKAP12,SLC4A4,TCF4,ICAM1,TAC1,BMPR2,ACVR2B,BECN1,NFIL3,PTPRJ,IGF1,TET2,NCOR1,RASSF5,TNFRSF1B,FGF7,CCR6,ITGB1,ABCB1,TNFSF11,C5AR1,NRP2,FLT1,IL10,IL15,AGO2,BAK1,ARID3A,KITLG,ITGB2,MAD2L1,B…
Nervous System Development and Function	DOWN_INV_LAC	3.43E-09-6.96E-03	RNF2,MTMR9,GAS6,AXIN1,MLLT4,CP,BMPR1B,LAMC1,EWSR1,EXOC5,MYT1L,IL4R,MED1,TCF3,SMARCA1,CTSB,CELSR3,ARHGEF28,NDST1,TSC1,EIF4EBP2,DTNA,VPS13B,NCOR1,ZNF521,BAK1,PEX5,BCL11A,CSF1,LYN,RYK,ANKRD27,PRKACB,KIF23,NOX1,SCN4B,PTEN,PGR,HOMER1,SCN5A,EPHA7,EPOR,STK38L,KCNAB2,PTPDC1,PTPRM,HDAC5,LOX,NEFL,BMP2,FAT3,EXT1,ERC1,CLIC4,NCS1,ECE1,CFH,VAV2,DVL1,MEF2A,NFATC4,KIF3B,NPY2R,MEF2C,BPTF,F2R,QKI,CEP120,PPP2CA,UBR…
Organ Development	DOWN_INV_LAC	3.84E-06-6.96E-03	RNF2,RAF1,TGFBR1,AXIN1,MLLT4,BMPR1B,ODC1,LAMC1,MAML1,PTPRC,CCND3,ECE2,JPH1,DNM2,ZFHX3,ITGA4,ATG5,IL4R,PLD3,MED1,CNR1,TCF3,PLAG1,ATF2,SMARCA1,MET,ATE1,TANC1,MIB1,SYK,BBS7,CELSR3,TULP3,CFLAR,HHEX,NPHP3,TNF,NDST1,XRCC5,PRDX2,SEPN1,TSC1,BECN1,NME7,ARRB1,AR,CCL2,PTPRJ,TET2,NCOR1,RPS6KA2,NFE2L2,CCR6,CYP51A1,TNFSF11,NRP2,ZNF521,IL15,CSF1,MEF2D,PTH1R,CDKN1A,LYN,MAP3K8,TCF7L2,MAOA,RYK,PLXNA4,PTHLH,ZFP36L1…
Organ Morphology	DOWN_INV_LAC	3.41E-05-7.17E-03	RNF2,DDHD2,HTR2B,PCGF2,UBR2,TGFBR3,CP,HES1,LAMC1,HOXB3,KLF7,ST8SIA4,MTF1,ECE2,PIK3CG,FOXF2,TIMP2,ATG5,MED1,SYNCRIP,SSTR1,MTF2,STAT3,ATE1,MET,ARHGAP5,ZBTB18,CCND2,UBR1,ANKH,CTSB,CELSR3,LRP8,CFLAR,HHEX,SLC8A1,NOTCH1,NDST1,TNF,AKAP12,PROK2,EIF4EBP2,PTPN9,SLC1A3,FKBP1A,PLXNA2,ITGB8,SRSF10,TOP2B,AQP3,LIPA,PTPRJ,IGF1,PRRX1,NGFR,ADAM19,IGF1R,NCOR1,NFE2L2,SMPD3,CCR6,CYP51A1,CCR1,TNFSF11,C5AR1,ZNF521,SLC6…
Organismal Development	DOWN_INV_LAC	7.22E-09-7.17E-03	RNF2,TGFBR1,PRKAB1,GAS6,AXIN1,SPAG16,PIK3R1,MLLT4,TLE1,CP,BMPR1B,LAMC1,CD1D,LCK,EWSR1,ITPKB,CCND3,ECE2,GUCY1B3,ZFHX3,PTGIS,IL4R,MED1,TCF3,MAFF,ABCA7,PLAG1,SMARCA1,TANC1,ANKH,CTSB,ARHGEF28,CELSR3,NPHP3,NDST1,SEPN1,PDCD2,TSC1,HTATIP2,EIF4EBP2,POLD4,AQP3,ARRB1,PIK3C3,NCOR1,IL27RA,EXO1,TNFSF11,ZNF521,CCL11,BAK1,ARID3A,PEX5,BCL11A,CSF1,PTH1R,LYN,RYK,SFMBT1,ZFP36L1,NOX1,PGR,PPM1D,PTEN,USP8,MATR3,ABCB11…
Organismal Survival	DOWN_INV_LAC	1.15E-07-2.31E-06	RNF2,TGFBR1,PRKAB1,GAS6,AXIN1,PIK3R1,MLLT4,GNB1,LAMC1,CD1D,EWSR1,ITPKB,ATG9A,CCND3,ECE2,GUCY1B3,ZFHX3,IL4R,SLC2A1,MED1,TCF3,MAFF,MASTL,CDC73,ANKH,CTSB,CELSR3,NDST1,PDCD2,TSC1,IL1RL1,ARRB1,NCOR1,IL27RA,EXO1,TNFSF11,ZNF521,CCL11,BAK1,ARID3A,MAD2L1,PEX5,CSF1,BCL11A,PTH1R,LYN,AP1G1,RYK,PRKACB,ZFP36L1,PGR,PPM1D,PTEN,USP8,EEF1E1,ABCB11,TEK,E2F2,SCN5A,YTHDC1,KMT5A,ELN,COL19A1,MAP3K14,EPOR,DNA2,KCNAB2,DD…
Reproductive System Development and Function	DOWN_INV_LAC	7.36E-04-7.09E-03	RNF2,SOCS1,RAF1,FURIN,BPTF,TGFBR1,QKI,F2R,ABAT,AXIN1,SPAG16,UBR2,BMPR1B,CLIP1,TEX15,DIAPH2,EQTN,FOSL1,FOXF2,UBE2Q1,MED1,SPATA6,USP9X,STAT3,PLAG1,MET,ARHGAP5,TRAF6,TAF4B,CCND2,CNOT7,CREM,LRP8,SLC8A1,NOTCH1,TNF,KIAA0430,MAP7,PROK2,PHLDA2,PKD2,TSGA10,SETX,STYX,BECN1,AFF4,AR,IGF1,TRIM27,INPP5B,PDGFRA,IGF1R,RXRB,FGF7,SMPD3,ITGB1,TNFSF11,TIAL1,KATNAL1,CCL11,BAK1,KITLG,CSF1,CDKN1A,PTH1R,CD44,RBPJ,STRBP,…
Respiratory System Development and Function	DOWN_INV_LAC	8.5E-05-1.72E-03	TGFBR1,ATXN1,HES1,LAMC1,HOXB3,INSM1,CBY1,FRS2,TIMP2,CMKLR1,STAT3,ATF2,MET,SYK,CELSR3,TULP3,NPHP3,TNF,NDST1,NOTCH1,AKAP12,SEPN1,NOL7,BMPR2,ACVR2B,AFF4,FSTL1,LIPA,AQP3,ATP7A,ARRB1,CCL2,IGF1,PRRX1,RARB,PDGFRA,ADAM19,ASPH,TNFRSF1B,FGF7,NFE2L2,ITGB1,CCL11,IL13,VDAC3,SPRY2,CDKN1A,PTH1R,CD44,DNAAF2,FOXP1,ILF3,CAV2,MAPK1,PTHLH,SLC35D1,CXCL12,FBXW7,SYNE1,DICER1,ABCA1,PGR,TGFBR2,ALKBH1,STK4,RUNX2,MAN2A2,KL…
Skeletal and Muscular System Development and Function	DOWN_INV_LAC	3.41E-05-7.17E-03	TGFBR1,PRKAB2,PRKAB1,PIK3R1,BMPR1B,ODC1,CACYBP,LAMC1,MAML1,JPH1,ADORA2B,DNM2,ZFHX3,RGS19,CYP7B1,PLD3,MED1,TBK1,DCSTAMP,STAT3,RBM4,ATF2,ATE1,MET,TANC1,MIB1,SYK,GPR65,ANKH,CFLAR,HHEX,TULP3,TMEM64,TNF,NDST1,SEPN1,TSC1,MED28,BECN1,SPON1,DTNA,AR,PTPRJ,TRIM27,CCL2,NGFR,PIK3C3,RPS6KA2,CYP51A1,CCR1,TNFSF11,ZNF521,SLC6A6,VDAC3,ARID3A,LDLR,CSF1,MEF2D,CDKN1A,PTH1R,RYK,ILF3,PTHLH,BIN1,PTEN,PGR,FLVCR1,TGFBR2,…
Tissue Development	DOWN_INV_LAC	3.43E-09-7.36E-03	RNF2,TGFBR1,MTMR9,GAS6,SPAG16,AXIN1,PIK3R1,MLLT4,FRMD6,BMPR1B,LAMC1,CD1D,LCK,EWSR1,ITPKB,CCND3,ECE2,EXOC5,MYT1L,ZFHX3,IL4R,RGS19,MED1,TCF3,MAFF,SMARCA1,TANC1,CDC73,ANKH,CTSB,CELSR3,ARHGEF28,NPHP3,NDST1,SEPN1,TSC1,EIF4EBP2,IL1RL1,POLD4,DTNA,AQP3,ARRB1,PIK3C3,VPS13B,NCOR1,IL27RA,TNFSF11,CD69,ZNF521,CCL11,ARID3A,MAD2L1,BCL11A,CSF1,PTH1R,LYN,ANKRD27,RYK,KIF23,MLLT6,SFMBT1,ZFP36L1,PPM1D,PGR,PTEN,SCN4B…
Tissue Morphology	DOWN_INV_LAC	3.17E-05-7.14E-03	RNF2,TGFBR1,PRKAB1,AXIN1,SPAG16,PIK3R1,MLLT4,CP,BMPR1B,LAMC1,CD1D,LCK,CCND3,ITPKB,IL4R,SLC2A1,MED1,IKZF4,ZBTB5,TCF3,CTSB,CELSR3,NDST1,SEPN1,PDCD2,TSC1,EIF4EBP2,IL1RL1,AQP3,DTNA,ARRB1,PIK3C3,MXD1,NCOR1,IL27RA,EXO1,TNFSF11,ZNF521,CD69,CCL11,BAK1,ARID3A,MAD2L1,CSF1,BCL11A,PTH1R,LYN,AP1G1,PRKACB,KIF23,ZFP36L1,PGR,PTEN,PPM1D,ABCB11,HOMER1,TEK,E2F2,EPHA7,MAP3K14,NOX4,EPOR,DNA2,CREB3L4,GINS1,ELK3,LOX,GL…
Visual System Development and Function	DOWN_INV_LAC	3.76E-03-3.76E-03	FAT3,SSTR1,LRP8,CFH
Auditory and Vestibular System Development and Function	UP_INV_LAC	1.02E-02-1.02E-02	SCARB2,ATG5,S1PR2,NTRK2,HES1
Behavior	UP_INV_LAC	2.55E-03-9.21E-03	EPS8,ABAT,SGK1,ATXN1,RNF103,BMPR1B,VEGFA,PLCB1,GRIK1,TIMP2,CERS6,SYT4,PTPRG,ADRBK2,CNR1,L1CAM,VLDLR,TANC1,NKX3-1,LRP8,TNF,HSD11B1,SORL1,RAP2A,TSC1,LEPR,TAC1,CCR2,SOD3,KSR1,CD47,PTPN4,AR,IGF1,NGFR,SLC11A2,PDE4D,LNPEP,TNFRSF1B,RXRB,TMOD2,ITGB1,AKAP5,VDAC3,SLC29A1,LDLR,TRPM7,DOPEY2,PAX6,PAFAH1B1,CHD7,PRKACB,NCDN,CLN8,MAPK1,ATXN3,DICER1,CDK5R1,PTEN,TGFBR2,CYBB,CARF,HOMER1,RGS14,GJA1,DTNBP1,LCN2,ASNA1…
Cardiovascular System Development and Function	UP_INV_LAC	2.03E-05-1.02E-02	MYH10,MAP3K15,SELL,CTCF,TGFBR1,PRKAB1,PRKAB2,ABAT,PCSK1,COL8A1,NPTX1,DIO2,ATP2A2,NTN1,LAMC1,GNB1,MAML1,FFAR3,CCND3,ECE2,FOSL1,ADORA2B,KLF1,HIPK2,CYSLTR2,DNM2,ITGA4,PTGIS,ATG5,IL4R,MED1,MFAP5,CNR1,STAT3,VLDLR,RAP1A,PLD1,MET,NPR3,MIB1,SYK,CCNF,NCF2,PRKACA,KIDINS220,ALCAM,TFRC,FOXF1,CFLAR,ADIPOR2,NDST1,TNF,HSD11B1,PRDX2,TSC1,ICAM1,KCNIP2,ILK,ITGB8,CCR2,KLHL20,COL15A1,CD47,ARRB1,AR,PTPRJ,NGFR,DAB2,PD…
Cell-mediated Immune Response	UP_INV_LAC	5.09E-04-7.65E-03	ITGB1,CD247,TSC1,CD3E,PTK2B,IL10,CXCL12,TGFBR2,CD28,SEMA4D,THBS1,CYLD,TNF,CX3CL1,CCR7
Connective Tissue Development and Function	UP_INV_LAC	8.73E-05-1.02E-02	TGFBR1,ITSN1,AXIN1,MAF,SFPQ,FNDC3B,NTN1,VEGFA,SATB2,HOXB3,EWSR1,ST8SIA4,CCND3,ADORA2B,HIPK2,AHR,ATG5,CLEC4G,MED1,CNOT6L,TPM3,MTF2,CLEC5A,PLCL2,STAT3,KLF13,MED12,IRF1,PLD1,PLAG1,TRAF6,MET,CDC73,CCND2,RUNX1T1,MAX,NPR3,GAB1,SYK,ANKH,TFRC,SLC8A1,TNF,NDST1,PRDX2,AKAP12,TSC1,RALA,PTPN2,IL1RL1,TTLL4,TWIST1,TNFSF10,CRK,ACVR2B,KMT2E,EIF4E,EIF4E3,KSR1,CD47,AR,ARRB1,IGF1,MXD1,PDGFRA,SLC11A2,NCOR1,PLAC8,ITGB…
Digestive System Development and Function	UP_INV_LAC	3.19E-04-1.02E-02	SESTD1,TGFBR1,CTCF,HES1,VEGFA,SGPL1,SATB2,CCND3,CTSS,SUMO1,KLF1,RFX3,FOXF2,AHR,MED1,RBM4,MET,TRAF6,CLCN5,CCND2,ANKH,NKX3-1,FOXF1,NPR2,NDST1,TNF,COL3A1,NRP1,SPTBN1,PTPN9,PKD2,TAC1,ACVR2B,PTPN12,NGFR,STARD13,PDGFRA,ASPH,CITED2,ITGB1,PRKDC,CHD8,IL10,MYO5A,CSF1,SPRY2,CDKN1A,PAX6,CHD7,TCF7L2,INSIG1,PTHLH,BNC2,SLC35D1,HAND1,DICER1,TGFBR2,RUNX2,ITGA11,RET,SOX4,MAP3K14,COL19A1,GJA1,FGF9,CLDN18,PHC1,COL2A…
Embryonic Development	UP_INV_LAC	3.27E-08-1.02E-02	RNF2,SELL,TGFBR1,CTCF,AXIN1,CP,BMPR1B,DIO2,LAMC1,GPR161,GNPNAT1,LCK,CCND3,ECE2,BCAN,ZFHX3,IL4R,MED1,TANC1,PRKACA,KIDINS220,CELSR3,FOXF1,NDST1,TSC1,COL4A5,ILK,CCR2,ARRB1,NCOR1,AKAP5,GREM1,CCL11,MYO5A,SEMA3A,MTHFD1L,NOV,CSF1,ANKRD27,MYL6B,SCN4B,PTEN,USP8,IL1RAP,EPHA7,COL19A1,CXCL8,ELN,MAP3K14,SSTR3,LCN2,STK38L,SGCB,MTERF4,HDAC5,GJA3,ELK3,EREG,PHC2,NEFL,FAT3,CLIC4,NOG,TNC,EDN1,PPARGC1B,GATA6,CSRNP1,…
Endocrine System Development and Function	UP_INV_LAC	3.18E-03-4.86E-03	CNR1,LCN2,DAGLA,TAC1,INHBA,ABCA1,AR,IGF1,EDN1,CYP19A1,NCOA1,PLCB1,GATA6,PRLR,ESR1,P2RX7
Hair and Skin Development and Function	UP_INV_LAC	3.19E-03-3.19E-03	VEGFA,SPP1,IGF1,THBS1,IL10,CDK2AP1
Hematological System Development and Function	UP_INV_LAC	2.03E-05-7.65E-03	MAP3K15,TGFBR1,ABAT,SGK1,PCSK1,MAF,ATP2A2,USP48,VEGFA,MAML1,SGPL1,LCK,FFAR3,CCND3,PDCD1,ABCC1,ADORA2B,AHR,TIMP2,PTGIS,IL4R,CLEC4G,MED1,CNR1,KLF13,PLD1,NLRC5,CCND2,NPR3,FLT3LG,NCF2,TFRC,SLC8A1,TNF,NPR2,HSD11B1,PRDX2,RAP2A,ICAM1,PTPN2,PTK2B,IL1RL1,LEPR,BMPR2,TNFSF10,TAC1,VPS33B,KMT2E,SOD3,CD47,IGF1,PDLIM5,MXD1,SLC11A2,NCOR1,TNFRSF1B,ABCC9,ITGB1,PTGIR,IL10,DOT1L,GNAQ,SENP1,ADD3,LDLR,SEMA4D,CSF1,MYB,…
Hematopoiesis	UP_INV_LAC	3.88E-03-3.88E-03	TGFBR1,DIAPH3,MAF,VEGFA,FLVCR1,GNB3,CCND3,PIM1,RUNX2,PPP1R15B,AHR,STX11,CLEC4G,MED1,LCN2,CDK6,TMOD3,KLF13,INHBA,PDGFB,MDM4,CCND2,SELP,NPR3,SH2B3,ARID4B,TFRC,SLC8A1,TMPO,CDK2,PRDX2,IL6ST,PTPN2,PICALM,IL1RL1,TNFSF10,SMAD5,KMT2E,NFKB1,NR3C1,HMOX1,CD47,IGF1,MXD1,SLC11A2,GATA6,NCOR1,IL10,MAN2A1,SENP1,ADD3,RASSF2,MYB,BNIP3L,SLC19A2,IREB2
Immune Cell Trafficking	UP_INV_LAC	1.79E-04-7.65E-03	CD247,RAP2A,ICAM1,PTK2B,CD3E,CXCL12,VEGFA,CD28,CXCL3,LCK,IGF1,THBS1,KIT,TNFRSF1B,ITGB1,PPARG,CXCL8,MIF,S1PR2,ROCK1,SEMA4D,CSF1,CDC42,S1PR1,TNF,CX3CL1,CCR7
Lymphoid Tissue Structure and Development	UP_INV_LAC	1.79E-04-5.18E-03	SPRED1,ICAM1,ANKRD17,HEG1,CXCL12,BMPR2,ACVRL1,CRK,ACVR2B,CCR2,VEGFA,EDN1,PTPRJ,IGF1,MKL2,CYBB,TGFB2,GATA6,TNFRSF1B,FRS2,AHR,PPARG,PTGIS,VAV2,ELN,CXCL8,NRP2,FLT1,EDNRB,FLT4,SGCB,PDGFB,ROCK1,ZBTB46,SYK,KLF5,FBN1,TNF,CCR7,FBN2,COL3A1
Nervous System Development and Function	UP_INV_LAC	7.38E-08-9.92E-03	RNF2,MTMR9,AXIN1,CP,BMPR1B,LAMC1,EWSR1,FFAR3,BCAN,EXOC5,MYT1L,IL4R,SLC2A1,MED1,KIDINS220,PRKACA,CELSR3,ALCAM,NDST1,FTH1,TSC1,COL4A5,ILK,CCR2,FNTA,DTNA,PTPN4,NCOR1,AKAP5,SOAT1,MYO5A,SEMA3A,BCL11A,CSF1,ANKRD27,PRKACB,RNF7,PTEN,SCN4B,CLRN1,ARHGAP20,HOMER1,IL1RAP,EPHA7,CXCL8,LCN2,SSTR3,RDX,STK38L,PTPRM,PTPDC1,NEFL,FAT3,ERC1,CLIC4,NOG,TNC,NCS1,VAV2,SLC8A3,KIF3B,CADM1,MEF2C,BPTF,QKI,CEP120,PPP2CA,UBR2,…
Organ Development	UP_INV_LAC	3.86E-05-1.02E-02	RNF2,MYH10,SESTD1,SELL,TGFBR1,BMPR1B,ATP2A2,NTN1,MAML1,LAMC1,CCND3,ECE2,BCAN,DNM2,ZFHX3,ITGA4,ATG5,MED1,CNR1,VLDLR,PLD1,PLAG1,MET,TANC1,MIB1,CCNF,SYK,CELSR3,FOXF1,CFLAR,TNF,NDST1,HSD11B1,TSC1,ILK,CCR2,NME7,AR,ARRB1,PTPRJ,NCOR1,RPS6KA2,UNC5C,PRKDC,AKAP5,CHD8,NRP2,FLT4,GREM1,MYO5A,SEMA3A,NOV,CSF1,MEF2D,CDKN1A,ABCB6,PLXNA4,PTHLH,HAND1,MYL6B,C11orf63,ATXN1L,PTEN,TGFBR2,USP8,STK4,CXCL3,ARL13B,RHOG,LPL…
Organ Morphology	UP_INV_LAC	2.57E-04-1.02E-02	RNF2,MYH10,SELL,PRKAB2,PRKAB1,PCSK1,CP,ATP2A2,NTN1,LAMC1,MAML1,GNB1,EWSR1,CCND3,ECE2,ITGA4,ATG5,MED1,STAT3,KLF13,VLDLR,MIB1,SYK,ANKH,FADS2,KIDINS220,CELSR3,CFLAR,NDST1,TNF,HSD11B1,PRDX2,TSC1,PTPN9,ILK,ITGB8,AR,ARRB1,PTPRJ,NGFR,NCOR1,ASPH,RPS6KA2,LNPEP,AKAP5,ENTPD1,SLC6A6,SOAT1,SEMA3A,LDLR,NOV,CSF1,CDKN1A,TCF7L2,PLXNA4,BAD,KIF1B,VPS13A,PTHLH,ATXN1L,PTEN,HDAC6,TGFBR2,FLVCR1,CD28,B4GALNT1,TRAF3IP2,R…
Organismal Development	UP_INV_LAC	3.27E-08-1.02E-02	RNF2,SELL,TGFBR1,CTCF,PRKAB1,AXIN1,CP,BMPR1B,DIO2,LAMC1,GPR161,GNPNAT1,LCK,EWSR1,ITPKB,CCND3,BCAN,ECE2,CLEC4D,AIF1,ZFHX3,PTGIS,CLEC4G,DAPK1,IL4R,MED1,PLAG1,TANC1,NPR3,ANKH,PRKACA,KIDINS220,ALCAM,CELSR3,FOXF1,NDST1,TSC1,COL4A5,IL1RL1,ILK,CCR2,COL15A1,ARRB1,MXD1,NCOR1,AKAP5,GREM1,SOAT1,CCL11,GIT2,MYO5A,SEMA3A,MTHFD1L,NOV,BCL11A,CSF1,MYL6B,NOX1,PTEN,CLRN1,USP8,DOLPP1,E2F2,EPHA7,COL19A1,ELN,MAP3K14,C…
Organismal Survival	UP_INV_LAC	8.73E-06-2.5E-04	RNF2,CTCF,TGFBR1,PRKAB1,AXIN1,GPR161,GNB1,LAMC1,GNPNAT1,EWSR1,ITPKB,CCND3,ECE2,CLEC4D,ZFHX3,IL4R,SLC2A1,MED1,CDC73,NPR3,ANKH,KIDINS220,PRKACA,CELSR3,FOXF1,NDST1,FTH1,TSC1,IL1RL1,ILK,CCR2,ARRB1,NCOR1,ABCC9,GREM1,CCL11,SEMA3A,NOV,CSF1,BCL11A,DERL1,PRKACB,PTEN,USP8,EEF1E1,E2F2,MAP3K14,ELN,CXCL8,COL19A1,LCN2,ASNA1,DNA2,EIF4E2,DDB1,MTERF4,HDAC5,ELK3,PHC2,TMEM173,ERC1,CLIC4,NOG,PTGES3,EDN1,GATA6,PPARGC…
Renal and Urological System Development and Function	UP_INV_LAC	3.19E-03-7.09E-03	ITGB1,PARVA,SPP1,DYNC2LI1,ILK,STAT3,CMIP,HDAC6,VEGFA,CD2AP,CD55,EHD4,CDKN1A,SPARC,INTU,MAFB,MAGI2,RFX3,TNS1
Reproductive System Development and Function	UP_INV_LAC	2.57E-04-1.02E-02	TGFBR1,ABAT,SPHK2,BMPR1B,KPNA1,PTEN,TGFBR2,VEGFA,PRLR,AHR,CXCL8,GJA1,FGF9,CDK6,STAT3,RAP1A,PDGFB,INHBA,PLAG1,TAF4B,CBX1,CCND2,NKX3-1,NCOA1,FADS2,JAG1,C1GALT1,ESR1,TNF,EREG,SH2B1,IL6ST,MAP7,LEPR,NOG,AR,IGF1,CYP19A1,NGFR,TGFB2,SMAD4,KIT,DAB2,ACSL4,NHLH2,EEF2K,PPARG,FLT1,SLC12A2,CADM1,NTRK2,CSF1,CDKN1A,SEC14L2,TGFA,FNDC3A
Respiratory System Development and Function	UP_INV_LAC	1.46E-03-8.2E-03	SELL,TGFBR1,CAV2,MAPK1,ATXN1,PLA2G15,PTHLH,CXCL12,HES1,DICER1,ATXN1L,ABCA1,LAMC1,VEGFA,TGFBR2,STK4,CBY1,LPL,RET,FRS2,AHR,SOX4,STAT6,ELN,FGF9,COL2A1,PDGFB,FAM20A,SELP,SYK,FBN1,CELSR3,FOXF1,CYLD,KMT5B,TNF,ELK3,NDST1,HSD11B1,COL3A1,TMTC3,AKAP12,HEG1,BMPR2,CRK,ACVR2B,CCR2,AFF4,NR3C1,ROBO1,NOG,CIC,ARRB1,SP1,IGF1,THBS1,TGFB2,PDGFRA,PHF14,PPARGC1B,GATA6,TNFRSF1B,CITED2,ITGB1,ADCY3,FLT4,ACVR1,GREM1,LRRK2…
Skeletal and Muscular System Development and Function	UP_INV_LAC	8.73E-05-1.02E-02	MYH10,TGFBR1,PRKAB2,PRKAB1,BMPR1B,SUN2,ATP2A2,NTN1,GNB1,MAML1,ADORA2B,FOSL1,AIF1,DNM2,ZFHX3,MED1,MFAP5,CNR1,CLEC5A,PLD1,MET,TANC1,NPR3,ANKH,PRKACA,FOXF1,CFLAR,TNF,NDST1,HSD11B1,PTPN2,ILK,CCR2,COL15A1,DTNA,CD47,AR,PTPRJ,NGFR,RPS6KA2,ASPH,AKAP5,ENTPD1,SLC6A6,GREM1,IRAK3,VDAC3,GLG1,SEMA3A,MTHFD1L,NOV,LDLR,CSF1,MEF2D,CDKN1A,PTHLH,HAND1,MYL6B,SCN4B,PTEN,FLVCR1,HDAC6,TGFBR2,CD28,RHOG,RUNX2,LPL,HOXA7,HO…
Tissue Development	UP_INV_LAC	7.38E-08-1.02E-02	RNF2,SELL,TGFBR1,MTMR9,AXIN1,DIO2,GNB1,LAMC1,LCK,EWSR1,ITPKB,CCND3,BCAN,ECE2,EXOC5,AIF1,MYT1L,ZFHX3,IL4R,MED1,CLEC5A,TANC1,CDC73,ANKH,KIDINS220,PRKACA,CELSR3,FOXF1,NDST1,TSC1,COL4A5,IL1RL1,ILK,CCR2,FNTA,DTNA,ARRB1,NCOR1,CD27,AKAP5,CD69,GREM1,SOAT1,CCL11,MYO5A,SEMA3A,MTHFD1L,MAGI1,NOV,BCL11A,CSF1,ANKRD27,SFMBT1,RNF7,MYL6B,PTEN,SCN4B,SMAP2,USP8,MAP7D3,IL1RAP,E2F2,EPHA7,COL19A1,MAP3K14,CXCL8,ELN,SST…
Tissue Morphology	UP_INV_LAC	1.89E-05-9.58E-03	RNF2,SELL,TGFBR1,PRKAB1,AXIN1,CP,BMPR1B,GPR161,LAMC1,GNPNAT1,LCK,FFAR3,ITPKB,CCND3,CLEC4D,PTGIS,IL4R,CLEC4G,SLC2A1,MED1,IKZF4,ZBTB5,NPR3,PRKACA,KIDINS220,CELSR3,ALCAM,FOXF1,NDST1,FTH1,TSC1,IL1RL1,ILK,CCR2,MCTS1,COL15A1,DTNA,ARRB1,MXD1,NCOR1,CD27,FUT4,TRAF1,AKAP5,CD69,GREM1,CCL11,SOAT1,MYO5A,SEMA3A,CSF1,BCL11A,NDST2,PRKACB,FCGR1A,NOX1,PTEN,CLRN1,HOMER1,IL1RAP,E2F2,EPHA7,ELN,CXCL8,MAP3K14,LCN2,RDX,…
Visual System Development and Function	UP_INV_LAC	3.18E-03-3.18E-03	ATG5,LRP8,SEMA4A,VLDLR
LAC: Lactogenesis
GAL: Galactopoiesis
INV: Involution
Down: Down regulated
UP; Up-regulated
