# Supplementary material for: MicroRNA roles in signalling during lactation: an insight from differential expression, time course and pathway analyses of deep sequence data
Source: Sci Rep. 2017 Mar 20;7:44605. doi: 10.1038/srep44605 (PMC5357959; doi:10.1038/srep44605)
Supplement: Supplementary Table S11 [file srep44605-s12.xls]

## Sheet: Pathways enriched 
Table S11. Enriched canonical pathways for target genes of differentially expressed miRNAs for each lactation stage comparison
	(-log(p_value)
Canonical Pathways	UP_GAL_LAC	DOWN_GAL_LAC	UP_INV_GAL	DOWN_INV_GAL	UP_INV_LAC	DOWN_INV_LAC		Note: (-log(p_value) of ≥1.3 indicates significance
Protein Kinase A Signaling	1.00396	2.77853	0.464519	5.12944	3.12339	3.03831
PPARα/RXRα Activation		2.07423	1.2183	4.02378	4.02713	2.41892
Molecular Mechanisms of Cancer	0.778495	2.26661		6.48864	1.58093	1.97986
Factors Promoting Cardiogenesis in Vertebrates		3.20949		2.62803	2.24904	4.65263
Hepatic Fibrosis / Hepatic Stellate Cell Activation	5.72853	1.17474		3.23251	2.21938	0
Wnt/β-catenin Signaling	0.316801	1.13393	0.528159	4.48688	2.30469	3.31716
Breast Cancer Regulation by Stathmin1		1.33596		6.91781	1.05	1.99779
Axonal Guidance Signaling	2.21858	1.27736		5.52349	1.22709	0.827176
Role of NFAT in Cardiac Hypertrophy	0.38819	1.69065		4.58898	1.68718	2.05356
ERK5 Signaling	0.464381	3.32453	1.33673	1.86913	0.999969	2.01698
Glioma Signaling	1.1594	0.861125		5.56546	0.606282	1.23052
NGF Signaling	1.24359	2.48835	0.265356	1.77847	1.5261	1.81702
PTEN Signaling	1.71751	2.25507		2.99745	0.779457	1.35034
Neuregulin Signaling	1.64772	0.765656	0.504506	3.93971	1.33423	0.738854
Superpathway of Inositol Phosphate Compounds	0.545824	1.60301		2.52313	1.63773	2.55465
Cardiac Hypertrophy Signaling		1.69667	0.426197	3.54906	1.33745	1.81999
Cardiac β-adrenergic Signaling		1.09675	0.62184	4.64016	1.82788	0.599655
Calcium Signaling	2.05463	1.59734	0.452098	2.76909	1.18985	0.679516
cAMP-mediated signaling	0.901153	1.95556	0.42393	1.66355	1.03284	2.65286
Ephrin Receptor Signaling	1.31532	2.39167		1.44681	1.44845	1.84485
STAT3 Pathway	0.381913	2.1612		2.92403	1.29842	1.66077
3-phosphoinositide Biosynthesis	0.642113	1.28386		2.9459	1.02053	2.41275
Cardiomyocyte Differentiation via BMP Receptors	0.486406	4.03058		0.220617	1.01163	2.39735
PPAR Signaling	1.39239	2.02356	1.0911	0.960203	1.41327	1.23052
Epithelial Adherens Junction Signaling	0.959504	1.7037	0.610152	1.42798	1.93319	1.44882
p38 MAPK Signaling	0.581555	2.93575	0.291349	1.35252	1.59727	1.16673
Glioblastoma Multiforme Signaling	0.437844	2.15404		2.67041	1.28391	1.28974
HGF Signaling	0.805052	1.34979		3.95183	0.673882	1.05157
G-Protein Coupled Receptor Signaling	0.498819	2.14927		1.30444	0.853443	2.56238
D-myo-inositol-5-phosphate Metabolism	0.833553	1.13393		1.66932	2.01379	2.03401
Cyclins and Cell Cycle Regulation	0.326938	0.708896		3.33109	2.13764	1.07249
Type II Diabetes Mellitus Signaling	0.417754	1.33455	0.528159	2.11509	0.7091	2.32367
Glucocorticoid Receptor Signaling	0.310886	1.62112	0.643909	2.40215	1.29398	1.12906
Cell Cycle: G1/S Checkpoint Regulation	0.6811	1.06983		3.18772	1.97674	0.388537
Cell Cycle Regulation by BTG Family Proteins		0.764598	0.44258	1.85917	2.44056	1.74145
Growth Hormone Signaling	0.597474	2.19924	0.374499	1.83161	0.543542	1.66093
Semaphorin Signaling in Neurons	0.511266	1.53088		1.14502	2.29631	1.70867
Role of Osteoblasts, Osteoclasts and Chondrocytes in Rheumatoid Arthritis	1.77755	2.15822		1.85611	0.378594	1.01277
Hypoxia Signaling in the Cardiovascular System	1.12849	1.32285	2.0673	1.639	0.630697	0.388537
Role of NANOG in Mammalian Embryonic Stem Cell Pluripotency	0.414322	3.01419		1.55993	0.395111	1.75098
D-myo-inositol (1,4,5,6)-Tetrakisphosphate Biosynthesis	0.925111	1.16778		1.63325	1.38201	1.96065
D-myo-inositol (3,4,5,6)-tetrakisphosphate Biosynthesis	0.925111	1.16778		1.63325	1.38201	1.96065
Triacylglycerol Biosynthesis	0.977113	0.56691	0.774898	1.69997	2.02049	1.01229
Dopamine-DARPP32 Feedback in cAMP Signaling		0.447631	0.452098	3.82749	1.63734	0.679516
SAPK/JNK Signaling	0.43665	1.77805		3.91571	0.431007	0.47331
Signaling by Rho Family GTPases	0.75848	1.03319		1.80072	1.96148	1.46051
α-Adrenergic Signaling		1.6798	0.793229	1.17995	1.76941	1.58619
Role of Macrophages, Fibroblasts and Endothelial Cells in Rheumatoid Arthritis	0.374134	3.51073		0.996002	0.697034	1.28612
Estrogen-mediated S-phase Entry		0.764598	0.44258	4.72683	0.3645	0.56128
PI3K/AKT Signaling	0.608989	1.72807	0.383713	2.48857	0.635464	0.997599
Melanocyte Development and Pigmentation Signaling		2.21655		2.34745	0.618417	1.63553
3-phosphoinositide Degradation	0.636309	1.47295		1.66932	1.00866	1.95067
Relaxin Signaling	0.272932	2.55864	0.490139	1.17134	0.498609	1.66135
Reelin Signaling in Neurons	0.328953	0.598042		3.33342	0.294329	2.01698
Regulation of the Epithelial-Mesenchymal Transition Pathway		2.75918		1.99448	0.333368	1.46963
RhoGDI Signaling		1.35304		2.23004	1.47826	1.47296
Ephrin B Signaling	0.328953	1.79821	0.375252	1.86913	0.77576	1.38061
Calcium Transport I	0.43028	1.44086	0.705275	1.88905	1.04152	0.995346
RhoA Signaling	1.41872	1.46813	0.454106	1.21251	1.21369	0.680865
GNRH Signaling	0.272939	1.39502	0.270534	2.12898	0.958908	1.38319
TGF-β Signaling	0.860791	1.31542		1.86389	0.843269	1.38483
Corticotropin Releasing Hormone Signaling		1.44823	0.416474	1.52307	1.26683	1.60159
RAR Activation	1.11615	0.340111	1.63074	2.10133	0.432419	0.621987
Thrombin Signaling	0.416462	1.17111		1.90371	1.18762	1.52865
Phospholipase C Signaling	0.527143	0.815543		2.35244	1.52452	0.951428
Pancreatic Adenocarcinoma Signaling	1.29888	1.00607		2.82589	0.632703	0.400498
AMPK Signaling		1.06461	1.5457	1.74444	0.75221	1.02638
VDR/RXR Activation	0.713045	0.495151	0.301206	2.00219	1.10892	1.49496
Wnt/Ca+ pathway	1.17082	1.82794		0.740229	1.01682	1.21959
TR/RXR Activation	1.26006	0.294409	0.60716	2.45371	0.425569	0.848803
HER-2 Signaling in Breast Cancer	0.56814	0.650666	0.303831	3.62178	0.274464	0.452361
PCP pathway	0.874134	1.82794		2.14373	0.334463	0.658265
Transcriptional Regulatory Network in Embryonic Stem Cells	1.40123	1.39018	0.544735		1.53224	0.968416
Huntington's Disease Signaling	0.749407	0.737973		2.73048	0.764352	0.827554
FGF Signaling		2.35095		1.65088	0.36126	1.43637
Tight Junction Signaling	1.07194		0.485887	1.35696	2.07328	0.807551
autophagy	0.693951	2.48177		0.529318	0.529702	1.417
eNOS Signaling		1.06053	0.742102	1.99559	1.04594	0.71908
Human Embryonic Stem Cell Pluripotency	0.319184	1.30422		1.818	0.719909	1.3589
Non-Small Cell Lung Cancer Signaling	0.464381	1.49688	0.375252	1.95895	0.294329	0.874972
Clathrin-mediated Endocytosis Signaling	0.330585	1.61718		1.49979	0.591442	1.35576
CXCR4 Signaling		0.983122		1.56306	1.1059	1.7311
Melatonin Signaling		0.436854	0.373117	1.78644	1.44328	1.2983
Gαi Signaling	0.296504	0.989786	0.416513	0.645787	1.8424	1.13433
Mouse Embryonic Stem Cell Pluripotency		1.88368		1.90919		1.52058
Chronic Myeloid Leukemia Signaling	0.371766	0.855733		3.53766	0.49779
CNTF Signaling		2.05387		1.6062	0.274329	1.27149
Synaptic Long Term Depression		0.597047	0.49409	0.434223	1.52306	2.14442
Small Cell Lung Cancer Signaling	1.21181	1.24931		2.37456		0.353079
Estrogen Receptor Signaling		0.38389	0.885198	0.900462	0.901539	2.00256
Hepatic Cholestasis		2.056	1.37323	0.503814	0.294606	0.841485
GPCR-Mediated Nutrient Sensing in Enteroendocrine Cells		0.858404	0.751205	0.790211	1.951	0.688376
IGF-1 Signaling	0.591827	0.972582		2.81686		0.6392
Mitochondrial L-carnitine Shuttle Pathway	1.9842	0.519663	0.880304		0.843604	0.792085
UVA-Induced MAPK Signaling	0.272689	0.646159	0.311015	2.4306	0.651423	0.706701
Xenobiotic Metabolism Signaling		0.357716	0.849302	1.64585	1.24947	0.870729
Integrin Signaling	0.541039	0.69807		2.09102	0.903388	0.717507
Cellular Effects of Sildenafil (Viagra)		1.03694	0.553869	1.70554	1.14896	0.452361
Polyamine Regulation in Colon Cancer		0.851873	0.794179	0.875409	0.503992	1.87022
Ephrin A Signaling	0.874134	1.12788		1.44228	0.513786	0.914487
Chemokine Signaling	0.2986	1.27113		0.914556	0.537685	1.82409
Prolactin Signaling		1.1651		2.4788	0.395111	0.772356
Nitric Oxide Signaling in the Cardiovascular System	0.629142	0.647308	0.416507	1.79122	0.791333	0.515379
CDK5 Signaling				3.054	1.12111	0.596709
G Beta Gamma Signaling	0.272377	0.765656	0.376844	1.92845	0.857764	0.563987
PEDF Signaling	0.2986	1.03694		2.02122	0.392293	1.00556
IL-6 Signaling	0.410291	2.05673		1.00818		1.23138
Cholecystokinin/Gastrin-mediated Signaling		1.49048		0.770886	0.961191	1.47216
B Cell Receptor Signaling		2.01535		1.8879		0.765515
D-myo-inositol (1,3,4)-trisphosphate Biosynthesis	0.258927	1.55822		0.875409	1.0192	0.955142
Macropinocytosis Signaling	0.919304	0.495151		1.9899	0.499408	0.758121
NF-κB Signaling	0.778024	2.27796			0.279198	1.3239
Caveolar-mediated Endocytosis Signaling	1.4722	0.274655	0.629664	0.850991	0.851725	0.551145
Role of JAK2 in Hormone-like Cytokine Signaling		1.6748	0.882443	1.42487	0.32875	0.285402
Agrin Interactions at Neuromuscular Junction	0.517352	0.54401		2.45985	0.317357	0.744993
CREB Signaling in Neurons		0.607749		2.51277	0.726639	0.7182
Ovarian Cancer Signaling		1.0771		2.1963	0.28398	0.997599
PXR/RXR Activation	0.726379		0.42319	2.77402	0.614966
Actin Cytoskeleton Signaling	0.511883	0.957301		2.60314		0.461153
Sphingosine-1-phosphate Signaling		0.798242		0.873483	1.6347	1.19707
Ceramide Signaling	0.486119			1.0739	1.5316	1.35562
IL-10 Signaling	0.2986	1.82413	0.553869	0.391822	0.537685	0.792201
GPCR-Mediated Integration of Enteroendocrine Signaling Exemplified by an L Cell		0.606932	0.529589	1.09783	1.4092	0.526739
Adipogenesis pathway	0.547873	1.5609	0.560392	0.366087	0.366671	0.737747
Chondroitin Sulfate Biosynthesis (Late Stages)	0.579856		1.77072	0.418653	0.989366	0.372892
P2Y Purigenic Receptor Signaling Pathway		0.403371		1.81452	1.02275	0.865389
IL-8 Signaling	1.47574	0.856327		0.565827	0.734959	0.473102
GADD45 Signaling		0.800132		1.89792	0.563183	0.84396
Regulation of Cellular Mechanics by Calpain Protease		0.545956	0.662813	2.44601		0.441798
Netrin Signaling	1.24363	0.719353		1.83589	0.282397
tRNA Splicing		1.75544	0.525525	0.364239		1.41899
PAK Signaling	0.351661	0.501351		2.1777	0.336798	0.674146
p53 Signaling	0.535243	0.287993		2.79174	0.400592
Endothelin-1 Signaling		0.610663	0.589159	1.49979	0.53249	0.774331
Role of Tissue Factor in Cancer	0.503817	0.738357		2.31313	0.411009
Gap Junction Signaling		0.56597		1.85431	0.768552	0.766753
GABA Receptor Signaling		0.795047	0.492559	0.579522	1.55103	0.515793
Renal Cell Carcinoma Signaling	0.949674	0.830329		1.40919	0.392293	0.324223
Synaptic Long Term Potentiation		0.426765	0.346546	2.27425	0.464323	0.378813
Protein Ubiquitination Pathway	0.445076	0.350236	1.30736	0.569204	0.570283	0.598382
Colorectal Cancer Metastasis Signaling		1.81556		1.18981	0.47326	0.347675
Role of JAK family kinases in IL-6-type Cytokine Signaling		0.929421	0.371479	2.17835		0.32488
Notch Signaling		1.75166	0.951571			1.09342
Role of IL-17F in Allergic Inflammatory Airway Diseases		1.02003			0.93374	1.83878
Triacylglycerol Degradation	0.53462		0.572782	1.35594	1.0192	0.269361
PI3K Signaling in B Lymphocytes		1.17117	0.562446	1.43956		0.57123
Insulin Receptor Signaling	0.337452	1.05321		2.07134	0.273305
RAN Signaling	0.374395	1.62093		1.73472
Paxillin Signaling	0.457812			2.61449	0.34902	0.277655
NF-κB Activation by Viruses	0.272377	0.333125		1.63877		1.43637
Production of Nitric Oxide and Reactive Oxygen Species in Macrophages		0.547763		1.58841	0.84877	0.679438
Gαs Signaling		1.31542	0.595842	0.656388	0.364972	0.721844
ERK/MAPK Signaling	0.459158			2.20761	0.650528	0.327837
Chondroitin Sulfate Biosynthesis	0.49068		1.71157	0.520028	0.579956	0.324365
PDGF Signaling		1.24931		1.30429		1.03823
Zymosterol Biosynthesis		1.02504	0.40676	0.617677	0.178924	1.30561
Dermatan Sulfate Biosynthesis	0.387653		1.7781	0.417688	0.466655	0.40976
RANK Signaling in Osteoclasts		0.867145	0.344996	1.41857		0.787282
T Cell Receptor Signaling		0.55228		1.818		1.04492
Dopamine Receptor Signaling				1.92536	1.47768
Leptin Signaling in Obesity	0.27186	0.399072		1.41159	0.893854	0.424696
Telomerase Signaling		0.353431		1.86138	0.646534	0.539246
Gα12/13 Signaling		0.972582		1.42798		0.988501
ErbB2-ErbB3 Signaling		0.739796		1.73709		0.905974
Virus Entry via Endocytic Pathways	0.644422	0.411512		1.55993	0.332341	0.383884
ILK Signaling	0.351952			1.7692	0.755731	0.39284
Myc Mediated Apoptosis Signaling	0.597474			2.64332
Glycerol Degradation I	0.235489	0.169527	1.46608	0.845736	0.254133	0.240842
Pyrimidine Deoxyribonucleotides De Novo Biosynthesis I		1.39018			0.361566	1.43881
PKCθ Signaling in T Lymphocytes		0.786786		1.6418		0.760485
Glutamate Receptor Signaling	0.900485			1.40021	0.470756	0.417447
Phospholipases	0.763681		0.485878		1.572	0.364629
Regulation of IL-2 Expression in Activated and Anergic T Lymphocytes		1.01084		1.48607		0.674146
GM-CSF Signaling		0.713217		1.95895		0.457653
Pyridoxal 5'-phosphate Salvage Pathway		0.347762		1.92536	0.38349	0.470742
ErbB Signaling		0.300416		2.24533		0.522685
Melanoma Signaling		0.32915		1.81291		0.763193
LPS-stimulated MAPK Signaling		0.765656		1.37401		0.738854
D-myo-inositol (1,4,5)-Trisphosphate Biosynthesis		0.336532		0.361337	1.53224	0.599111
Renin-Angiotensin Signaling		0.555403		1.46541	0.328469	0.460962
ATM Signaling		0.347762		1.92536		0.470742
HIPPO signaling		0.446392		1.86913		0.355056
CCR5 Signaling in Macrophages			0.261901	1.51122	0.73396
UVB-Induced MAPK Signaling		0.302664		1.76813		0.394809
Biotin-carboxyl Carrier Protein Assembly	0.800201	0.169527	1.46608
Tec Kinase Signaling				1.67219	0.376133	0.286934
nNOS Signaling in Skeletal Muscle Cells			0.880304	1.39889
Fcγ Receptor-mediated Phagocytosis in Macrophages and Monocytes		0.31711		1.37401	0.570204
FAK Signaling	0.545069			1.71067
Urea Cycle	0.235489		1.46608	0.254046	0.254133
Mitotic Roles of Polo-Like Kinase	0.302261			0.552438	1.31307
JAK/Stat Signaling		0.458824		1.34263		0.352297
Hereditary Breast Cancer Signaling				1.75143
IL-3 Signaling		0.327574		1.40919
