# Supplementary material for: MicroRNA roles in signalling during lactation: an insight from differential expression, time course and pathway analyses of deep sequence data
Source: Sci Rep. 2017 Mar 20;7:44605. doi: 10.1038/srep44605 (PMC5357959; doi:10.1038/srep44605)
Supplement: Supplementary Table S12 [file srep44605-s13.xls]

## Sheet: Table S12_Important pathways 
Table S12. Enriched pathways for dynamic differentially expressed miRNAs throughout the bovine lactation curve
Ingenuity Canonical Pathways	-log(p-value)	Molecules
Calcium Transport I	1.31	ATP2B1,ATP2C1,ANXA5,ATP2B4
Glycoaminoglycan-protein Linkage Region Biosynthesis	1.31	B3GALT6,XYLT2,GXYLT1,B3GAT3
Cellular Effects of Sildenafil (Viagra)	1.37	PRKACB,MYH10,CAMK4,GUCY1A3,ADCY3,PPP1CB,MYL6B,MYLK,ITPR1,PLCL2,PDE4B,CACNA1A,PRKAG1,PDE1C,ADCY9,CALM1 (includes others),PLCE1,ACTA2,PDE3B,PLCG2,PDE5A,ADCY7,MYL12B,GUCY1B3,SLC4A10
Leptin Signaling in Obesity	1.37	PRKACB,SOCS3,MAPK1,LEPR,PIK3R1,PRKAG1,PLCE1,PDE3B,KL,PIK3CG,PIK3C3,AKT3,IRS2,MAP2K1,PIK3C2A,GRB2,FGFR1,ADCY3,STAT3,PLCL2,PIK3R3,ADCY9,PTPN11,PLCG2,ADCY7
STAT3 Pathway	1.38	RAF1,SOCS3,PTPN2,MAPK1,TGFBR3,BMPR2,BMPR1B,TGFBR2,NGFR,PDGFRA,MRAS,IGF1R,SOCS2,MAP2K1,EGFR,PTPN6,FLT1,FGFR1,MAPK9,SOCS4,STAT3,TNFRSF11A,KIAA1804,NTRK2,INSR,KDR,SOCS5
Aldosterone Signaling in Epithelial Cells	1.4	RAF1,MAPK1,SGK1,PIK3R1,DNAJC12,HSPA6,PIKFYVE,PDPK1,DNAJC3,DNAJC13,PIP4K2B,DNAJC10,SLC9A1,PLCE1,KL,PIK3C3,DNAJC8,PIK3CG,IRS2,DNAJC30,MAP2K1,HSPA4L,DNAJB12,PIK3C2A,GRB2,FGFR1,SLC12A2,DNAJC27,DNAJC25,ITPR1,PLCL2,DNAJC11,HSPA8,PIK3R3,PRKCI,PTPN11,PLCG2,DNAJC18,DNAJC14,DNAJC5B,HSP90AA1,DNAJB6,PRKCB
Inositol Pyrophosphates Biosynthesis	1.4	PPIP5K1,IP6K1,IP6K2
Cardiac β-adrenergic Signaling	1.4	AKAP12,PRKACB,PDE7A,PPP2CA,PPP2R2A,AKAP9,RACK1,PPP1CB,PRKAG1,PPP1CC,GNB3,PDE3B,MRAS,TDP2,PPP2R5C,APEX1,SMPDL3A,AKAP5,ADCY3,GNG2,AKAP6,PDE4B,CACNA1A,PDE1C,GNG10,AKAP13,ADCY9,PDE5A,SLC8A1,ADCY7,PPP2R1B,AKAP1,PDE6D
Dermatan Sulfate Biosynthesis	1.42	CHST1,B3GALT6,XYLT2,CSGALNACT2,SULT1C4,CHSY1,GXYLT1,CHST3,CHST10,NDST2,B3GAT3,NDST1,CHST14,CHST15,DSE
Role of NANOG in Mammalian Embryonic Stem Cell Pluripotency	1.43	IL6ST,RAF1,LIF,MAPK1,AXIN1,FZD3,PIK3R1,BMPR2,BMPR1B,SMAD5,LIFR,RIF1,KL,PIK3CG,PIK3C3,MRAS,AKT3,SMAD4,IRS2,CTNNB1,FZD2,MAP2K1,PIK3C2A,GRB2,FGFR1,DVL1,STAT3,PIK3R3,PTPN11,BMP6
NF-κB Signaling	1.46	PRKACB,RAF1,CSNK2A1,CD40LG,PIK3R1,TGFBR3,BMPR1B,TGFBR2,PIK3CG,MRAS,TDP2,IRS2,TNFSF13B,MAP3K14,FGFR1,TBK1,MALT1,TAB3,IL33,TRAF6,PIK3R3,CD40,ARAF,PTPN11,IL1RN,PLCG2,INSR,AZI2,BMPR2,NFKB1,IRAK1,BRAF,KL,NGFR,PIK3C3,PDGFRA,IGF1R,TLR7,AKT3,EGFR,PIK3C2A,FLT1,GRB2,IRAK3,IL1R1,TNFRSF11A,CSNK2A2,NTRK2,BCL10,TLR6,TGFA,MAP3K8,TIRAP,KDR,MAP4K4,IRAK4,PRKCB
Inhibition of Matrix Metalloproteases	1.46	HSPG2,TIMP3,ADAM17,MMP7,SDC1,RECK,MMP16,MMP14,MMP2,TFPI2,ADAM12,SDC2,ADAM10
Antiproliferative Role of Somatostatin Receptor 2	1.48	PTPN6,PIK3C2A,MAPK1,GUCY1A3,GRB2,PIK3R1,FGFR1,GNG2,RACK1,GNG10,BRAF,PIK3R3,GNB3,PTPN11,KL,PIK3CG,PIK3C3,MRAS,IRS2,CDKN1B,NPR2,MAP2K1,GUCY1B3
Acute Myeloid Leukemia Signaling	1.49	RUNX1,RAF1,MAPK1,PIK3R1,FLT3,NFKB1,SPI1,BRAF,MTOR,KL,RARA,PIK3CG,PIK3C3,MRAS,KIT,AKT3,IRS2,STAT5B,MAP2K1,CSF3R,RPS6KB1,PIK3C2A,GRB2,FGFR1,STAT3,TCF3,CSF1R,KITLG,PIK3R3,ARAF,PTPN11,IDH2,PML
Nitric Oxide Signaling in the Cardiovascular System	1.54	PRKACB,CAMK4,MAPK1,PIK3R1,ARG2,PRKAG1,VEGFA,PDE3B,KL,PIK3CG,PIK3C3,AKT3,IRS2,MAP2K1,GUCY1B3,PIK3C2A,FLT1,GUCY1A3,GRB2,FGFR1,VEGFC,ITPR1,CACNA1A,PDE1C,PIK3R3,CALM1 (includes others),PRKCI,PTPN11,PDE5A,HSP90AA1,KDR,PRKCB
Glioma Signaling	1.59	CDKN2A,RAF1,CAMK4,MAPK1,PIK3R1,RBL1,CDKN2B,PTEN,MTOR,CAMK2D,KL,PIK3C3,PIK3CG,IGF1R,MRAS,PDGFRA,AKT3,IRS2,MAP2K1,E2F2,EGFR,PIK3C2A,TFDP1,GRB2,FGFR1,MDM2,PDGFB,PIK3R3,CALM1 (includes others),PRKCI,PTPN11,PLCG2,TGFA,IDH2,PRKCB
Melanocyte Development and Pigmentation Signaling	1.63	PRKACB,RAF1,MAPK1,PIK3R1,RPS6KA3,CRK,PRKAG1,KL,PIK3CG,PIK3C3,MRAS,KIT,IRS2,RPS6KA2,MAP2K1,RPS6KB1,PTPN6,PIK3C2A,GRB2,MITF,FGFR1,ADCY3,RPS6KA5,PIK3R3,KITLG,ADCY9,PTPN11,PLCG2,RPS6KA4,ADCY7
Glioblastoma Multiforme Signaling	1.63	CDKN2A,TSC1,RAF1,MAPK1,FZD3,AXIN1,PIK3R1,NF2,PTEN,MTOR,PLCE1,RHOB,KL,PIK3C3,PIK3CG,RHOU,MRAS,IGF1R,PDGFRA,AKT3,IRS2,CTNNB1,FZD2,MAP2K1,E2F2,EGFR,RPS6KB1,PIK3C2A,GRB2,FGFR1,MDM2,ITPR1,PLCL2,TCF3,PDGFB,PIK3R3,NF1,RND3,PTPN11,CDC42,PLCG2,CDKN1B,FNBP1
Relaxin Signaling	1.8	PRKACB,MAPK1,PDE7A,PIK3R1,RACK1,NFKB1,PRKAG1,BRAF,VEGFA,GNB3,KL,PDE3B,PIK3CG,PIK3C3,MRAS,AKT3,TDP2,IRS2,GNA13,APEX1,MAP2K1,GUCY1B3,SMPDL3A,PIK3C2A,GUCY1A3,GRB2,GNA12,FGFR1,ADCY3,GNG2,PDE4B,RAP1A,PDE1C,GNG10,PIK3R3,ADCY9,PTPN11,PDE5A,NPR2,ADCY7,PDE6D
PTEN Signaling	1.84	RAF1,RAC2,CSNK2A1,MAPK1,TGFBR3,PIK3R1,PDPK1,BMPR2,BMPR1B,NFKB1,PTEN,TGFBR2,CASP9,NGFR,PIK3CG,MRAS,IGF1R,PDGFRA,AKT3,MAP2K1,FASLG,ITGA4,EGFR,RPS6KB1,FLT1,GRB2,FGFR1,TNFRSF11A,PIK3R3,SYNJ2,CSNK2A2,NTRK2,INPP5F,SYNJ1,CDC42,CDKN1B,INSR,MAGI2,KDR,BCL2L11
CNTF Signaling	1.86	IL6ST,RPS6KB1,RAF1,PIK3C2A,MAPK1,GRB2,FGFR1,PIK3R1,RPS6KA3,RPS6KA5,STAT3,LIFR,PIK3R3,MTOR,PTPN11,KL,PIK3C3,PIK3CG,MRAS,IRS2,RPS6KA4,RPS6KA2,MAP2K1
Growth Hormone Signaling	1.99	SOCS3,MAPK1,PIK3R1,RPS6KA3,PDPK1,KL,PIK3CG,PIK3C3,IGF1R,SOCS2,IRS2,RPS6KA2,STAT5B,RPS6KB1,PTPN6,PIK3C2A,GRB2,FGFR1,RPS6KA5,SOCS4,STAT3,PIK3R3,PRKCI,PTPN11,PLCG2,RPS6KA4,SOCS5,PRKCB
Neuregulin Signaling	2.84	RAF1,ADAM17,MAPK1,PIK3R1,PDPK1,CRK,CDK5R1,PTEN,MTOR,ERBB4,MRAS,AKT3,STAT5B,MAP2K1,ITGA4,EGFR,RPS6KB1,ERBIN,GRB2,DCN,ERBB3,PIK3R3,PRKCI,PTPN11,PLCG2,TGFA,HSP90AA1,CDKN1B,EREG,PRKCB
Protein Kinase A Signaling	2.85	PRKACB,MYH10,RAF1,MAPK1,AKAP9,RACK1,MYL6B,PTEN,TGFBR2,YWHAQ,CAMK2D,PHKB,DUSP3,PLCE1,GNB3,PTPRO,PPP3R1,TDP2,DUSP11,GNA13,APEX1,SMPDL3A,PTPN6,PTPRG,PTPRE,GNG2,PTPN18,PTPN3,ANAPC7,ITPR1,PLCL2,PDE4B,TCF3,RAP1A,PTPRM,PTPDC1,TTN,PDE1C,GNG10,AKAP13,ADCY9,H3F3A/H3F3B,PTPN11,PLCG2,EYA3,CREM,DUSP4,EBI3,SIRPA,KDELR2,PDE6D,AKAP12,HIST1H1C,CAMK4,PDE7A,PTPN2,PTPN9,PPP1CB,MYLK,NFKB1,DUSP2,NFATC1,PRKAG1,BRAF,PPP…
Note: (-log(p_value) of ≥1.3 indicates significance
