# Supplementary material for: MicroRNA roles in signalling during lactation: an insight from differential expression, time course and pathway analyses of deep sequence data
Source: Sci Rep. 2017 Mar 20;7:44605. doi: 10.1038/srep44605 (PMC5357959; doi:10.1038/srep44605)
Supplement: Supplementary Table S14 [file srep44605-s14.xls]

## Sheet: Table S13
Table S14.Enriched pathways for time dependent differentially expressed miRNAs throughout the bovine lactation curve
Ingenuity Canonical Pathways	-log(p-value)	Molecules
ERK/MAPK Signaling	1.32	PPARG,MYCN,PIK3C2A,SOS2,PIK3C2G,PPP1R3A,MKNK2,DUSP2,RRAS2,PRKAR2B,H3F3A/H3F3B,PLA2G2F,PLCG2,PLA2G4B,PRKAG2,PRKCE,PPP2R2C,RPS6KA4,ELF5,ESR1,FRS2,PPP2R1B,JMJD7-PLA2G4B,PRKCB
Ketogenesis	1.34	BDH2,ACAT1,HMGCLL1
Renin-Angiotensin Signaling	1.34	PTPN6,PIK3C2A,SOS2,PIK3C2G,ITPR1,NFKB1,ADCY9,PRKAR2B,RRAS2,PLCG2,ADCY1,PRKAG2,PRKCE,FRS2,AGTR2,PRKCB
Tight Junction Signaling	1.37	CLDN11,YBX3,MYL6B,CASK,NFKB1,TGFBR2,NSF,F11R,CPSF6,PRKAR2B,CLDN5,JAM3,CLDN1,NGFR,PRKAG2,ARHGEF2,PPP2R2C,CTNNB1,PPP2R1B,ACTA1,NAPB
Superpathway of Methionine Degradation	1.37	AHCYL1,MAT1A,PRMT3,FTSJ1,MAT2A,GOT2
Fc Epsilon RI Signaling	1.37	MAP2K6,PIK3C2A,IL5,SOS2,PIK3C2G,PDPK1,RRAS2,PLA2G2F,SYNJ1,PLCG2,PLA2G4B,LYN,PRKCE,FRS2,JMJD7-PLA2G4B,PRKCB
CDK5 Signaling	1.42	GNAS,MAPK6,ITGA6,PPP1R3A,NGF,LAMC1,ADCY9,PRKAR2B,RRAS2,NGFR,ADCY1,PRKAG2,PPP2R2C,PPP2R1B
Geranylgeranyldiphosphate Biosynthesis	1.42	FNTB,GGPS1
Phenylethylamine Degradation I	1.42	ALDH2,AOC2
Breast Cancer Regulation by Stathmin1	1.44	GNAS,PIK3C2A,SOS2,PIK3C2G,GNAI1,PPP1R3A,ITPR1,GNG7,ADCY9,CALM1 (includes others),CAMK2A,RRAS2,GNB3,PRKAR2B,ADCY1,PRKAG2,E2F5,PRKCE,ARHGEF2,ARHGEF18,PPP2R2C,ARHGEF10,FRS2,PPP2R1B,PRKCB
Unfolded protein response	1.45	HSPA8,PPARG,INSIG1,ERO1B,HSPA6,OS9,MAP3K5,DNAJB9,NFE2L2
G Beta Gamma Signaling	1.48	GNAS,SOS2,GNAI1,PDPK1,GNG7,GNB3,PRKAR2B,RRAS2,PLCG2,ADCY1,PRKAG2,PRKCE,PRKCB
Telomere Extension by Telomerase	1.49	HNRNPA2B1,TNKS2,RAD50,XRCC5
Clathrin-mediated Endocytosis Signaling	1.58	MYO6,AP2M1,RAB5C,PIK3C2A,AP2B1,WASL,USP9X,PIK3C2G,ITGB8,PDGFB,HSPA8,VEGFA,MET,RAB5A,LYZ,SYNJ1,PPP3R1,FGF12,FGF7,FRS2,SH3KBP1,HGS,ACTA1,SNAP91,FGF5
Protein Ubiquitination Pathway	1.6	USP45,UBE2N,UBR2,UBE3B,DNAJC12,HSPA6,UBE2V2,FBXW7,UBE4A,PAN2,USP13,UBE2V1,USP40,NEDD4L,HSPA4L,USP28,USP9X,DNAJC25,DNAJB9,USP6,USP33,HSPA8,TRAF6,UBE2D2,UBE2H,USP32,USP22,HSP90AA1,USP46,USP9Y,UBE2D3
Corticotropin Releasing Hormone Signaling	1.62	GNAS,PTCH1,GNAI1,ITPR1,VEGFA,CALM1 (includes others),ADCY9,PRKAR2B,PLCG2,ADCY1,PRKAG2,SMO,PRKCE,NPR2,GUCY1B3,PRKCB
G-Protein Coupled Receptor Signaling	1.7	PTGER3,PTGDR,SOS2,TBXA2R,PDPK1,HTR1D,NFKB1,AVPR1A,CHRM2,HTR2C,CAMK2A,ADRB1,RGS10,TDP2,PRKCE,FRS2,GNAS,PIK3C2A,PIK3C2G,GNAI1,GRM4,DRD2,P2RY13,ADCY9,PRKAR2B,RRAS2,NPR3,ADRA2A,OPRK1,ADCY1,PRKAG2,AGTR2,PRKCB
S-adenosyl-L-methionine Biosynthesis	1.7	MAT1A,MAT2A
Glycogen Degradation III	1.71	PGM1,PYGL,AGL,PGM2
Hypoxia Signaling in the Cardiovascular System	1.71	VEGFA,UBE2D2,EDN1,UBE2H,UBE2N,SUMO1,UBE2V1,UBE2V2,HSP90AA1,LDHA,UBE2D3
Transcriptional Regulatory Network in Embryonic Stem Cells	1.77	LHX5,RIF1,REST,HAND1,L1CAM,GATA4,SMARCAD1,ZFHX3
GPCR-Mediated Integration of Enteroendocrine Signaling Exemplified by an L Cell	1.77	CHRM2,ADCY9,ADRB1,PRKAR2B,GRPR,GNAS,PLCG2,ADCY1,PRKAG2,GNAI1,SST,ITPR1
Cysteine Biosynthesis III (mammalia)	1.84	AHCYL1,MAT1A,PRMT3,FTSJ1,MAT2A
Melanocyte Development and Pigmentation Signaling	1.88	PTPN6,GNAS,PIK3C2A,SOX10,SOS2,PIK3C2G,ADCY9,PRKAR2B,RRAS2,PLCG2,ADCY1,PRKAG2,RPS6KA4,DCT,FRS2
eNOS Signaling	1.96	KNG1,GNAS,PIK3C2A,PIK3C2G,HSPA6,PDPK1,ITPR1,HSPA8,VEGFA,CALM1 (includes others),ADCY9,LPAR6,PRKAR2B,PLCG2,ADCY1,PRKAG2,PRKCE,HSP90AA1,ESR1,FRS2,GUCY1B3,PRKCB
Glycogen Degradation II	1.99	PGM1,PYGL,AGL,PGM2
Protein Kinase A Signaling	2.07	FLNB,PTPN2,MYL6B,PPP1R3A,NFKB1,DUSP2,NTN1,GNG7,TGFBR2,PTPN4,CAMK2A,GNB3,PTPRJ,PTPRO,PPP3R1,NGFR,SMO,DCC,TDP2,PRKCE,DUSP7,CTNNB1,AKAP5,PTPN6,PTPRG,GNAS,PTCH1,GNAI1,PTPN18,AKAP6,PYGL,PTPN3,ANAPC7,ITPR1,PTP4A1,PTPDC1,TTN,ADCY9,EPM2A,CALM1 (includes others),PRKAR2B,H3F3A/H3F3B,PLCG2,ADCY1,PRKAG2,KDELR2,PRKCB
Methionine Degradation I (to Homocysteine)	2.07	AHCYL1,MAT1A,PRMT3,FTSJ1,MAT2A
Gap Junction Signaling	2.12	GNAS,PIK3C2A,CSNK1G2,SOS2,PIK3C2G,GNAI1,ITPR1,DRD2,ADCY9,HTR2C,ADRB1,PRKAR2B,RRAS2,PPP3R1,PLCG2,ADCY1,PRKAG2,PRKCE,CTNNB1,NPR2,FRS2,ACTA1,GUCY1B3,PRKCB
Macropinocytosis Signaling	2.12	MRC1,MET,RAB5A,RRAS2,PIK3C2A,PLCG2,ANKFY1,PIK3C2G,PRKCE,ITGB8,NGF,FRS2,PDGFB,PRKCB
Glycine Degradation (Creatine Biosynthesis)	2.15	GAMT,GATM
ErbB4 Signaling	2.17	NRG2,PIK3C2A,YAP1,SOS2,PIK3C2G,PDPK1,NRG1,RRAS2,PLCG2,ERBB4,PRKCE,FRS2,PRKCB
Lysine Degradation II	2.28	AADAT,AASDHPPT,AASS
Axonal Guidance Signaling	2.7	FZD3,WASL,SOS2,MMP13,MYL6B,NTN1,VEGFA,GNB3,SUFU,ADAM28,PPP3R1,ADAM23,EFNB3,FRS2,PTCH1,L1CAM,DPYSL5,PDGFB,MET,HERC2,SDCBP,ADAM12,PLCG2,EPHA2,RGS3,BMP3,EPHA4,NGF,ROBO1,GNG7,SRGAP1,SDC2,NGFR,SMO,DCC,PFN2,PRKCE,LNPEP,SEMA3E,GNAS,PLXNC1,PIK3C2A,C9orf3,GNAI1,PIK3C2G,EPHA3,EFNA1,EPHA10,SEMA4D,PRKAR2B,RRAS2,PRKAG2,SEMA3C,SEMA4B,SEMA7A,PRKCB
Role of NFAT in Cardiac Hypertrophy	2.81	MAP2K6,SOS2,HAND1,GNG7,TGFBR2,CAMK2A,GNB3,PPP3R1,PRKCE,FRS2,AKAP5,GNAS,PIK3C2A,SLC8A3,GNAI1,PIK3C2G,ITPR1,CTF1,CALM1 (includes others),ADCY9,PRKAR2B,RRAS2,PLCG2,ADCY1,PRKAG2,RCAN3,SLC8A1,GATA4,PRKCB
Gαi Signaling	3.38	GNAS,PTGER3,SOS2,TBXA2R,GNAI1,HTR1D,GRM4,DRD2,GNG7,CHRM2,ADCY9,P2RY13,RRAS2,GNB3,PRKAR2B,ADRA2A,NPR3,ADCY1,OPRK1,RGS10,PRKAG2,AGTR2
α-Adrenergic Signaling	3.53	GNAS,SLC8A3,GNAI1,PYGL,ITPR1,GNG7,ADCY9,CALM1 (includes others),GNB3,PRKAR2B,RRAS2,ADRA2A,PLCG2,ADCY1,PRKAG2,PRKCE,SLC8A1,PRKCB
Note: (-log(p_value) of ≥1.3 indicates significance
